# Supplementary material for: Interleukin 2 modulates thymic-derived regulatory T cell epigenetic landscape
Source: Nat Commun. 2018 Dec 18;9:5368. doi: 10.1038/s41467-018-07806-6 (PMC6299086; doi:10.1038/s41467-018-07806-6)
Supplement: Supplementary file 4 — Supplementary Data 1 [file 41467_2018_7806_MOESM4_ESM.xlsx]

## Sheet: Sup Table 1 (Figure 3b)
Thymic peak annotation bar graph										Lymp Node peak annotation bar graph
	.id	Feature	Frequency	Feature.1	Frequency.1	Feature.2	Frequency.2				.id	Feature	Frequency	Feature.1	Frequency.1	Feature.2	Frequency.2
9	MUT	Promoter (<=1kb)	13.7143	Promoter (<=1kb)	13.7143	Promoter (<=1kb)	13.7143			9	MUT	Promoter (<=1kb)	11.305	Promoter (<=1kb)	11.305	Promoter (<=1kb)	11.305
10	MUT	Promoter (1-2kb)	5.95238	Promoter (1-2kb)	5.95238	Promoter (1-2kb)	5.95238			10	MUT	Promoter (1-2kb)	3.61659	Promoter (1-2kb)	3.61659	Promoter (1-2kb)	3.61659
11	MUT	Promoter (2-3kb)	4.19048	Promoter (2-3kb)	4.19048	Promoter (2-3kb)	4.19048			11	MUT	Promoter (2-3kb)	3.18665	Promoter (2-3kb)	3.18665	Promoter (2-3kb)	3.18665
4	MUT	5' UTR	0.47619	5' UTR	0.47619	5' UTR	0.47619			4	MUT	5' UTR	0.404654	5' UTR	0.404654	5' UTR	0.404654
3	MUT	3' UTR	2.09524	3' UTR	2.09524	3' UTR	2.09524			3	MUT	3' UTR	1.84623	3' UTR	1.84623	3' UTR	1.84623
1	MUT	1st Exon	0.380952	1st Exon	0.380952	1st Exon	0.380952			1	MUT	1st Exon	0.455235	1st Exon	0.455235	1st Exon	0.455235
7	MUT	Other Exon	4	Other Exon	4	Other Exon	4			7	MUT	Other Exon	4.35003	Other Exon	4.35003	Other Exon	4.35003
2	MUT	1st Intron	13	1st Intron	13	1st Intron	13			2	MUT	1st Intron	12.9995	1st Intron	12.9995	1st Intron	12.9995
8	MUT	Other Intron	19.5714	Other Intron	19.5714	Other Intron	19.5714			8	MUT	Other Intron	22.9641	Other Intron	22.9641	Other Intron	22.9641
6	MUT	Downstream (<=300)	1.66667	Downstream (<=300)	1.66667	Downstream (<=300)	1.66667			6	MUT	Downstream (<=300)	1.21396	Downstream (<=300)	1.21396	Downstream (<=300)	1.21396
5	MUT	Distal Intergenic	34.9524	Distal Intergenic	34.9524	Distal Intergenic	34.9524			5	MUT	Distal Intergenic	37.6581	Distal Intergenic	37.6581	Distal Intergenic	37.6581
91	WT	Promoter (<=1kb)	9.17215	Promoter (<=1kb)	9.17215	Promoter (<=1kb)	9.17215			91	WT	Promoter (<=1kb)	14.3558	Promoter (<=1kb)	14.3558	Promoter (<=1kb)	14.3558
101	WT	Promoter (1-2kb)	4.51863	Promoter (1-2kb)	4.51863	Promoter (1-2kb)	4.51863			101	WT	Promoter (1-2kb)	4.59206	Promoter (1-2kb)	4.59206	Promoter (1-2kb)	4.59206
111	WT	Promoter (2-3kb)	3.40583	Promoter (2-3kb)	3.40583	Promoter (2-3kb)	3.40583			111	WT	Promoter (2-3kb)	3.41061	Promoter (2-3kb)	3.41061	Promoter (2-3kb)	3.41061
41	WT	5' UTR	0.472096	5' UTR	0.472096	5' UTR	0.472096			41	WT	5' UTR	0.557289	5' UTR	0.557289	5' UTR	0.557289
31	WT	3' UTR	2.14129	3' UTR	2.14129	3' UTR	2.14129			31	WT	3' UTR	2.05082	3' UTR	2.05082	3' UTR	2.05082
12	WT	1st Exon	0.691283	1st Exon	0.691283	1st Exon	0.691283			12	WT	1st Exon	0.869371	1st Exon	0.869371	1st Exon	0.869371
71	WT	Other Exon	3.64188	Other Exon	3.64188	Other Exon	3.64188			71	WT	Other Exon	3.65582	Other Exon	3.65582	Other Exon	3.65582
21	WT	1st Intron	14.3315	1st Intron	14.3315	1st Intron	14.3315			21	WT	1st Intron	13.2858	1st Intron	13.2858	1st Intron	13.2858
81	WT	Other Intron	26.2688	Other Intron	26.2688	Other Intron	26.2688			81	WT	Other Intron	21.6228	Other Intron	21.6228	Other Intron	21.6228
61	WT	Downstream (<=300)	1.50059	Downstream (<=300)	1.50059	Downstream (<=300)	1.50059			61	WT	Downstream (<=300)	1.53812	Downstream (<=300)	1.53812	Downstream (<=300)	1.53812
51	WT	Distal Intergenic	33.856	Distal Intergenic	33.856	Distal Intergenic	33.856			51	WT	Distal Intergenic	34.0615	Distal Intergenic	34.0615	Distal Intergenic	34.0615
92	Overlapped	Promoter (<=1kb)	36.5976	Promoter (<=1kb)	36.5976	Promoter (<=1kb)	36.5976			92	Overlapped	Promoter (<=1kb)	48.0416	Promoter (<=1kb)	48.0416	Promoter (<=1kb)	48.0416
102	Overlapped	Promoter (1-2kb)	3.22228	Promoter (1-2kb)	3.22228	Promoter (1-2kb)	3.22228			102	Overlapped	Promoter (1-2kb)	2.77332	Promoter (1-2kb)	2.77332	Promoter (1-2kb)	2.77332
112	Overlapped	Promoter (2-3kb)	2.86793	Promoter (2-3kb)	2.86793	Promoter (2-3kb)	2.86793			112	Overlapped	Promoter (2-3kb)	2.25758	Promoter (2-3kb)	2.25758	Promoter (2-3kb)	2.25758
42	Overlapped	5' UTR	0.539807	5' UTR	0.539807	5' UTR	0.539807			42	Overlapped	5' UTR	0.437892	5' UTR	0.437892	5' UTR	0.437892
32	Overlapped	3' UTR	1.68234	3' UTR	1.68234	3' UTR	1.68234			32	Overlapped	3' UTR	1.25529	3' UTR	1.25529	3' UTR	1.25529
13	Overlapped	1st Exon	0.827924	1st Exon	0.827924	1st Exon	0.827924			13	Overlapped	1st Exon	0.72982	1st Exon	0.72982	1st Exon	0.72982
72	Overlapped	Other Exon	3.43754	Other Exon	3.43754	Other Exon	3.43754			72	Overlapped	Other Exon	2.56897	Other Exon	2.56897	Other Exon	2.56897
22	Overlapped	1st Intron	9.45158	1st Intron	9.45158	1st Intron	9.45158			22	Overlapped	1st Intron	8.61188	1st Intron	8.61188	1st Intron	8.61188
82	Overlapped	Other Intron	15.1444	Other Intron	15.1444	Other Intron	15.1444			82	Overlapped	Other Intron	12.3778	Other Intron	12.3778	Other Intron	12.3778
62	Overlapped	Downstream (<=300)	1.08292	Downstream (<=300)	1.08292	Downstream (<=300)	1.08292			62	Overlapped	Downstream (<=300)	0.817399	Downstream (<=300)	0.817399	Downstream (<=300)	0.817399
52	Overlapped	Distal Intergenic	25.1457	Distal Intergenic	25.1457	Distal Intergenic	25.1457			52	Overlapped	Distal Intergenic	20.1284	Distal Intergenic	20.1284	Distal Intergenic	20.1284
