# Supplementary material for: Interleukin 2 modulates thymic-derived regulatory T cell epigenetic landscape
Source: Nat Commun. 2018 Dec 18;9:5368. doi: 10.1038/s41467-018-07806-6 (PMC6299086; doi:10.1038/s41467-018-07806-6)
Supplement: Supplementary file 5 — Supplementary Data 2 [file 41467_2018_7806_MOESM5_ESM.xlsx]

## Sheet: Sup Table 2 (Fig 3d)
Thymic WT genes with unique peaks (non overlapping genes)						Thymic MUT genes with unique peaks (non overlapping genes)							Thymic overlapping genes with unique peaks						Lymph node WT genes with unique peaks (non overlapping genes)					Lymph node MUT genes with unique peaks (non overlapping genes)							Lymph node overlapping genes with unique peaks
ENTREZID	ENSEMBL	SYMBOL				ENTREZID	ENSEMBL	SYMBOL					ENTREZID	ENSEMBL	SYMBOL				ENTREZID	ENSEMBL	SYMBOL			ENTREZID	ENSEMBL	SYMBOL					ENTREZID	ENSEMBL	SYMBOL
100017	ENSMUSG00000037295	Ldlrap1				100036768	ENSMUSG00000056687	Gm11696					240726	ENSMUSG00000025938	Slco5a1				100017	ENSMUSG00000037295	Ldlrap1			100036768	ENSMUSG00000056687	Gm11696					17978	ENSMUSG00000005886	Ncoa2
100037258	ENSMUSG00000022136	Dnajc3				100038363	ENSMUSG00000078122	F630028O10Rik					98711	ENSMUSG00000025921	Rdh10				100037396	ENSMUSG00000085886	D030047H15Rik			100037258	ENSMUSG00000022136	Dnajc3					14048	ENSMUSG00000025932	Eya1
100037260	ENSMUSG00000100632	9430060I03Rik				100038522	ENSMUSG00000073242	Dnmt3aos					241041	ENSMUSG00000025936	Gm4956				100038353	ENSMUSG00000097712	Gm10532			100038454	ENSMUSG00000063751	Platr8					17681	ENSMUSG00000025930	Msc
100037283	ENSMUSG00000095687	Rnaset2a				100038570	ENSMUSG00000075410	Prcd					102466987	ENSMUSG00000105982	Mir6896				100038392	ENSMUSG00000085169	Gm10785			100038464	ENSMUSG00000074398	Gm15441					241041	ENSMUSG00000025936	Gm4956
100038347	ENSMUSG00000078670	Fam174b				100038607	ENSMUSG00000105602	Gm10636					102465540	ENSMUSG00000098752	Mir6897				100038453	ENSMUSG00000074281	Gm12522			100038575	ENSMUSG00000111765	Gm10635					226971	ENSMUSG00000026123	Plekhb2
100038516	ENSMUSG00000100985	Gm10640				100040882	ENSMUSG00000037884	1700017G19Rik					214855	ENSMUSG00000037447	Arid5a				100038468	ENSMUSG00000074385	Gm10684			100038577	ENSMUSG00000113856	Gm10790					56030	ENSMUSG00000026116	Tmem131
100038555	ENSMUSG00000109722	Gm10578				100042275	ENSMUSG00000094860	Btbd35f27					56030	ENSMUSG00000026116	Tmem131				100038608	ENSMUSG00000115667	Gm10389			100038584	ENSMUSG00000073051	Gm14812					16764	ENSMUSG00000037138	Aff3
100038847	ENSMUSG00000093985	Gm10406				100042922	ENSMUSG00000100626	H2al1a					269180	ENSMUSG00000026113	Inpp4a				100038654	ENSMUSG00000072589	Gm10371			100038706	ENSMUSG00000099207	Gm10637					68833	ENSMUSG00000026078	Pdcl3
100039691	ENSMUSG00000078952	Lncenc1				100043513	ENSMUSG00000111952	Gm4489					619289	ENSMUSG00000057173	Rfx8				100038882	ENSMUSG00000035692	Isg15			100039045	ENSMUSG00000073116	Gm10471					16178	ENSMUSG00000026073	Il1r2
100040049	ENSMUSG00000109305	1810010D01Rik				100048658	ENSMUSG00000070291	Ddx43					17082	ENSMUSG00000026069	Il1rl1				100038949	ENSMUSG00000091049	Gm1979			100040294	ENSMUSG00000097248	Gm2694					17974	ENSMUSG00000066877	Nck2
100040339	ENSMUSG00000113314	Gm2721				100124641	ENSMUSG00000076033	Mir692-3					16174	ENSMUSG00000026068	Il18rap				100039055	ENSMUSG00000095398	Gm16404			100040617	ENSMUSG00000085183	Wincr1					56363	ENSMUSG00000026109	Tmeff2
100040462	ENSMUSG00000090272	Mndal				100182	ENSMUSG00000039158	Akna					17974	ENSMUSG00000066877	Nck2				100039691	ENSMUSG00000078952	Lncenc1			100040766	ENSMUSG00000079429	Mroh2a					109019	ENSMUSG00000026107	Nabp1
100040567	ENSMUSG00000085876	Gm12409				100306943	ENSMUSG00000088789	Scarna13					433294	ENSMUSG00000047343	Mettl21c				100039707	ENSMUSG00000079427	Mthfsl			100041375	ENSMUSG00000075552	Cyp3a41b					20849	ENSMUSG00000062939	Stat4
100040999	ENSMUSG00000079076	Gm3086				100312470	ENSMUSG00000115072	Vmn1r2					20846	ENSMUSG00000026104	Stat1				100040421	ENSMUSG00000107008	Gm2762			100041724	ENSMUSG00000079261	Gm15217					20846	ENSMUSG00000026104	Stat1
100041479	ENSMUSG00000092353	Gm3363				100312471	ENSMUSG00000115466	Vmn1r3					98682	ENSMUSG00000041439	Mfsd6				100041347	ENSMUSG00000087512	Gm11985			100042342	ENSMUSG00000095528	Gm10375					329154	ENSMUSG00000052331	Ankrd44
100041515	ENSMUSG00000096629	Gm3383				100316690	ENSMUSG00000088015	Mir1932					227120	ENSMUSG00000038349	Plcl1				100041581	ENSMUSG00000038630	Zkscan16			100042415	ENSMUSG00000089686	Mnd1-ps					213043	ENSMUSG00000079554	Aox2
100041678	ENSMUSG00000096003	Gm3500				100383	ENSMUSG00000040859	Bsdc1					329159	ENSMUSG00000099950	9130227L01Rik				100042295	ENSMUSG00000111709	Gm3776			100042450	ENSMUSG00000093536	Smim17					77300	ENSMUSG00000026014	Raph1
100041774	ENSMUSG00000095533	Gm10413				100473	ENSMUSG00000085041	BB031773					12747	ENSMUSG00000026034	Clk1				100042926	ENSMUSG00000086862	Gm13546			100042922	ENSMUSG00000100626	H2al1a					54167	ENSMUSG00000026009	Icos
100042194	ENSMUSG00000086555	Gm13446				100499518	ENSMUSG00000095323	Mir3470a					72750	ENSMUSG00000041040	Fam117b				100043150	ENSMUSG00000108504	Gm4265			100043147	ENSMUSG00000097056	Gm4262					72823	ENSMUSG00000052062	Pard3b
100042198	ENSMUSG00000105402	Gm3716				100502841	ENSMUSG00000039840	Epg5					12487	ENSMUSG00000026012	Cd28				100043706	ENSMUSG00000108470	Gm4598			100043254	ENSMUSG00000073804	Nps					18187	ENSMUSG00000025969	Nrp2
100042450	ENSMUSG00000093536	Smim17				100502841	ENSMUSG00000116023	Epg5					12487	ENSMUSG00000102412	Cd28				100043772	ENSMUSG00000096916	Zfp850			100043272	ENSMUSG00000074918	Inafm2					22779	ENSMUSG00000025997	Ikzf2
100043132	ENSMUSG00000115139	Gm4251				100502936	ENSMUSG00000045291	E330021D16Rik					12477	ENSMUSG00000026011	Ctla4				100045792	ENSMUSG00000071392	Ect2l			100043292	ENSMUSG00000090854	Gm4340					69660	ENSMUSG00000006301	Tmbim1
100043150	ENSMUSG00000108504	Gm4265				100503178	ENSMUSG00000099881	2810013P06Rik					12477	ENSMUSG00000103326	Ctla4				100047133	ENSMUSG00000097899	Gm16894			100043627	ENSMUSG00000056885	Gm4559					252903	ENSMUSG00000054702	Ap1s3
100043169	ENSMUSG00000115019	Gm4278				100503355	ENSMUSG00000066797	Zfp648					77341	ENSMUSG00000085447	9530026F06Rik				100049161	ENSMUSG00000085918	Gm13032			100093700	ENSMUSG00000107456	Gm10400					15463	ENSMUSG00000026159	Agfg1
100043272	ENSMUSG00000074918	Inafm2				100503386	ENSMUSG00000096606	Tpbgl					12912	ENSMUSG00000025958	Creb1				100124465	ENSMUSG00000078031	Mir466d			100101919	ENSMUSG00000101337	Dnah7c					80721	ENSMUSG00000038496	Slc19a3
100043314	ENSMUSG00000071552	Tigit				100503794	ENSMUSG00000053749	Gm9920					22779	ENSMUSG00000025997	Ikzf2				100124476	ENSMUSG00000070110	Mir504			100124470	ENSMUSG00000076255	Mir92b					665378	ENSMUSG00000079457	Gm7609
100043489	ENSMUSG00000097290	1300002E11Rik				100503869	ENSMUSG00000086212	Mkln1os					66722	ENSMUSG00000053153	Spag16				100125931	ENSMUSG00000089998	Phtf1os			100126226	ENSMUSG00000067613	Krt83					665378	ENSMUSG00000062783	Gm7609
100043582	ENSMUSG00000073377	AU016765				100504029	ENSMUSG00000097167	Gm16740					16367	ENSMUSG00000055980	Irs1				100141474	ENSMUSG00000047988	4933428G20Rik			100169874	ENSMUSG00000079414	Gm11110					381287	ENSMUSG00000089844	A530032D15Rik
100043636	ENSMUSG00000087107	AI662270				100504191	ENSMUSG00000087543	Gm16576					70060	ENSMUSG00000026226	Spata3				100198	ENSMUSG00000028980	H6pd			100273	ENSMUSG00000028559	Osbpl9					620078	ENSMUSG00000052477	C130026I21Rik
100043757	ENSMUSG00000050600	Zfp831				100504375	ENSMUSG00000084821	Gm15880					16331	ENSMUSG00000026288	Inpp5d				100201	ENSMUSG00000043252	Tmem64			100306943	ENSMUSG00000088789	Scarna13					227326	ENSMUSG00000049608	Gpr55
100043861	ENSMUSG00000079299	Klrb1				100504518	ENSMUSG00000071540	3425401B19Rik					20215	ENSMUSG00000056055	Sag				100217424	ENSMUSG00000065680	Snord38a			100312470	ENSMUSG00000115072	Vmn1r2					71863	ENSMUSG00000036574	Tex44
100043910	ENSMUSG00000097065	A630075F10Rik				100526546	ENSMUSG00000105428	Mir3068					98402	ENSMUSG00000036206	Sh3bp4				100217451	ENSMUSG00000064563	Snora7a			100312471	ENSMUSG00000115466	Vmn1r3					227333	ENSMUSG00000070738	Dgkd
100045792	ENSMUSG00000071392	Ect2l				100608	ENSMUSG00000033294	Noc4l					16978	ENSMUSG00000026305	Lrrfip1				100217461	ENSMUSG00000077704	Snord89			100313519	ENSMUSG00000077714	Snord17					100503197	ENSMUSG00000100798	Gm19589
100047133	ENSMUSG00000097899	Gm16894				100628572	ENSMUSG00000106183	Mir101c					13345	ENSMUSG00000007805	Twist2				100310872	ENSMUSG00000092074	Dynlt1a			100316682	ENSMUSG00000106344	Mir1892					320982	ENSMUSG00000049866	Arl4c
100049547	ENSMUSG00000076450	Mir804				100628616	ENSMUSG00000105557	Mir3966					208727	ENSMUSG00000026313	Hdac4				100316668	ENSMUSG00000080657	Mir669i			100316688	ENSMUSG00000089260	Mir1929					77331	ENSMUSG00000099938	C030007H22Rik
100101919	ENSMUSG00000101337	Dnah7c				100885838	ENSMUSG00000093710	Mir5625					21934	ENSMUSG00000026321	Tnfrsf11a				100316675	ENSMUSG00000080409	Mir467h			100316753	ENSMUSG00000089555	Mir1933					347722	ENSMUSG00000055013	Agap1
100124432	ENSMUSG00000076972	Mir193b				101602	ENSMUSG00000045165	AI467606					102466254	ENSMUSG00000098344	Mir3473f				100316677	ENSMUSG00000080665	Mir1199			100317	ENSMUSG00000028830	AU040320					14472	ENSMUSG00000034486	Gbx2
100124451	ENSMUSG00000077042	Mir574				102098	ENSMUSG00000004568	Arhgef18					74150	ENSMUSG00000026342	Slc35f5				100316686	ENSMUSG00000084565	Mir1901			100415901	ENSMUSG00000086549	Gm13648					208372	ENSMUSG00000067081	Asb18
100124465	ENSMUSG00000078031	Mir466d				102247	ENSMUSG00000031545	Gpat4					226407	ENSMUSG00000036104	Rab3gap1				100316705	ENSMUSG00000089261	Mir669n			100415914	ENSMUSG00000087070	Gm12505					74918	ENSMUSG00000026301	Iqca
100124467	ENSMUSG00000076372	Mir568				102442	ENSMUSG00000053641	Dennd4a					12767	ENSMUSG00000045382	Cxcr4				100316710	ENSMUSG00000089219	Mir1963			100416706	ENSMUSG00000058093	Zfp729b					12778	ENSMUSG00000044337	Ackr3
100124488	ENSMUSG00000077897	Mir511				102465220	ENSMUSG00000098730	Mir6407					16153	ENSMUSG00000016529	Il10				100316773	ENSMUSG00000084514	Mir1893			100502742	ENSMUSG00000097318	1700007L15Rik					108679	ENSMUSG00000034432	Cops8
100124489	ENSMUSG00000076946	Mir582				102465226	ENSMUSG00000098910	Mir6416					59125	ENSMUSG00000026393	Nek7				100316784	ENSMUSG00000089204	Mir1927			100503021	ENSMUSG00000115426	Gm19510					68204	ENSMUSG00000107722	2900060B14Rik
100141474	ENSMUSG00000047988	4933428G20Rik				102465563	ENSMUSG00000098704	Mir6934					50778	ENSMUSG00000026358	Rgs1				100316805	ENSMUSG00000080575	Mir1190			100503104	ENSMUSG00000097990	Gm19557					81879	ENSMUSG00000026380	Tfcp2l1
100201	ENSMUSG00000043252	Tmem64				102465565	ENSMUSG00000098282	Mir6936					72482	ENSMUSG00000033701	Acbd6				100316812	ENSMUSG00000089324	Mir1936			100503120	ENSMUSG00000084866	A930006K02Rik					102465176	ENSMUSG00000098273	Mir6346
100216530	ENSMUSG00000064899	Snord118				102465577	ENSMUSG00000099180	Mir6956					67647	ENSMUSG00000090394	4930523C07Rik				100316818	ENSMUSG00000088141	Mir1962			100503265	ENSMUSG00000107198	Gm19619					14633	ENSMUSG00000048402	Gli2
100216537	ENSMUSG00000065126	Snord104				102465589	ENSMUSG00000098499	Mir6975					16963	ENSMUSG00000026573	Xcl1				100322896	ENSMUSG00000090326	Dthd1			100503380	ENSMUSG00000097769	Snhg4					210356	ENSMUSG00000049690	Nckap5
100217451	ENSMUSG00000064563	Snora7a				102465604	ENSMUSG00000098651	Mir6999					75857	ENSMUSG00000102408	4930568G15Rik				100340	ENSMUSG00000028885	Smpdl3b			100503427	ENSMUSG00000097368	Gm10390					12767	ENSMUSG00000045382	Cxcr4
100226	ENSMUSG00000028879	Stx12				102465625	ENSMUSG00000098454	Mir7032					12503	ENSMUSG00000005763	Cd247				100415915	ENSMUSG00000085112	A530072M11Rik			100503538	ENSMUSG00000086992	Gm15941					210417	ENSMUSG00000042581	Thsd7b
100273	ENSMUSG00000028559	Osbpl9				102465646	ENSMUSG00000099042	Mir7066					18106	ENSMUSG00000004709	Cd244				100502590	ENSMUSG00000049160	Tex50			100503583	ENSMUSG00000094595	Fsbp					19264	ENSMUSG00000026395	Ptprc
100302688	ENSMUSG00000090439	Gm17455				102465654	ENSMUSG00000098550	Mir7079					27218	ENSMUSG00000015316	Slamf1				100502868	ENSMUSG00000112739	Gm20597			100503869	ENSMUSG00000086212	Mkln1os					59125	ENSMUSG00000026393	Nek7
100303751	ENSMUSG00000065147	Snora31				102465660	ENSMUSG00000098490	Mir7089					383619	ENSMUSG00000037860	Aim2				100502936	ENSMUSG00000045291	E330021D16Rik			100503991	ENSMUSG00000012777	Acp4					50778	ENSMUSG00000026358	Rgs1
100310872	ENSMUSG00000092074	Dynlt1a				102465670	ENSMUSG00000099109	Mir7115					545384	ENSMUSG00000070501	Ifi214				100502942	ENSMUSG00000114382	Gm4814			100504114	ENSMUSG00000097242	Gm16907					545370	ENSMUSG00000066842	Hmcn1
100316665	ENSMUSG00000080574	Mir466i				102465775	ENSMUSG00000098879	Mir7675					13590	ENSMUSG00000038793	Lefty1				100502946	ENSMUSG00000085495	Gm16796			100504400	ENSMUSG00000095240	Cypt14					66967	ENSMUSG00000043019	Edem3
100316682	ENSMUSG00000106344	Mir1892				102465778	ENSMUSG00000105379	Mir1191b					53791	ENSMUSG00000079164	Tlr5				100502967	ENSMUSG00000073208	Speer4c			100504518	ENSMUSG00000071540	3425401B19Rik					24014	ENSMUSG00000066800	Rnasel
100316685	ENSMUSG00000084458	Mir1907				102465790	ENSMUSG00000099196	Mir1258					15284	ENSMUSG00000039377	Hlx				100503117	ENSMUSG00000102047	2010010A06Rik			100504616	ENSMUSG00000087480	Gm15910					12290	ENSMUSG00000004110	Cacna1e
100316686	ENSMUSG00000084565	Mir1901				102465997	ENSMUSG00000099070	Mir8119					270685	ENSMUSG00000040675	Mthfd1l				100503147	ENSMUSG00000086006	Gm13293			100504663	ENSMUSG00000037526	Atg14					58244	ENSMUSG00000026470	Stx6
100316689	ENSMUSG00000089214	Mir1931				102466219	ENSMUSG00000104914	Mir7061					100628581	ENSMUSG00000093060	Mir5104				100503460	ENSMUSG00000097113	Gm19705			100504692	ENSMUSG00000104096	Gm20356					67647	ENSMUSG00000090394	4930523C07Rik
100316699	ENSMUSG00000087950	Mir1948				102466648	ENSMUSG00000098726	Mir6417					22288	ENSMUSG00000019820	Utrn				100503549	ENSMUSG00000072188	Gm10354			100504715	ENSMUSG00000079260	Tmppe					14103	ENSMUSG00000000817	Fasl
100316705	ENSMUSG00000089261	Mir669n				102466788	ENSMUSG00000099200	Mir7019					100504235	ENSMUSG00000101969	Gm20125				100503592	ENSMUSG00000113186	A330076C08Rik			100526470	ENSMUSG00000093037	Mir3066					226551	ENSMUSG00000040297	Suco
100316716	ENSMUSG00000088148	Mir1983				102466803	ENSMUSG00000098361	Mir7086					73112	ENSMUSG00000078453	Abracl				100503670	ENSMUSG00000058558	Rpl5			100532	ENSMUSG00000047881	Rell1					20343	ENSMUSG00000026581	Sell
100316717	ENSMUSG00000104618	Mir1839				102466822	ENSMUSG00000099286	Mir7235					21929	ENSMUSG00000019850	Tnfaip3				100503727	ENSMUSG00000102099	1700011B04Rik			100579137	ENSMUSG00000104600	Dmrt1i					12503	ENSMUSG00000005763	Cd247
100316736	ENSMUSG00000076333	Mir599				102466840	ENSMUSG00000099050	Mir7655					94222	ENSMUSG00000045591	Olig3				100504026	ENSMUSG00000086628	Gm16157			100628583	ENSMUSG00000093017	Mir5108					18986	ENSMUSG00000026565	Pou2f1
100316774	ENSMUSG00000087899	Mir1942				102466882	ENSMUSG00000098634	Mir8096					26408	ENSMUSG00000071369	Map3k5				100504101	ENSMUSG00000113429	Gm20063			100628620	ENSMUSG00000092745	Mir5122					12506	ENSMUSG00000015355	Cd48
100316784	ENSMUSG00000089204	Mir1927				102466887	ENSMUSG00000099145	Mir8116					52906	ENSMUSG00000019986	Ahi1				100504156	ENSMUSG00000096753	Fam181a			100628621	ENSMUSG00000106655	Mir3961					93840	ENSMUSG00000026556	Vangl2
100316812	ENSMUSG00000089324	Mir1936				102626	ENSMUSG00000032577	Mapkapk3					17863	ENSMUSG00000019982	Myb				100504235	ENSMUSG00000101969	Gm20125			100702	ENSMUSG00000104713	Gbp6					12334	ENSMUSG00000026509	Capn2
100415915	ENSMUSG00000085112	A530072M11Rik				102634101	ENSMUSG00000112925	Gm31763					100038752	ENSMUSG00000096937	Gm10825				100504255	ENSMUSG00000084773	Gm12159			100862359	ENSMUSG00000095550	Gm21671					63953	ENSMUSG00000039384	Dusp10
100470	ENSMUSG00000024903	Lao1				103765	ENSMUSG00000049904	Tmem17					53331	ENSMUSG00000019998	Stx7				100504267	ENSMUSG00000085912	Trp53cor1			100862365	ENSMUSG00000093918	Gm21677					77065	ENSMUSG00000037461	Ints7
100502643	ENSMUSG00000115654	Gm19303				104069	ENSMUSG00000034891	Sncb					14360	ENSMUSG00000019843	Fyn				100504323	ENSMUSG00000104257	Gm20172			100885836	ENSMUSG00000106228	Mir3073b					74023	ENSMUSG00000049353	Rd3
100502736	ENSMUSG00000092216	Gm19345				104079	ENSMUSG00000046719	Nxph3					78334	ENSMUSG00000038481	Cdk19				100504375	ENSMUSG00000084821	Gm15880			101202684	ENSMUSG00000087601	Uchl1os					74023	ENSMUSG00000111723	Rd3
100502825	ENSMUSG00000041841	Rpl37rt				104360	ENSMUSG00000032318	Isl2					100316688	ENSMUSG00000089260	Mir1929				100504561	ENSMUSG00000111761	9230112J17Rik			101240	ENSMUSG00000058486	Wdr91					226861	ENSMUSG00000037375	Hhat
100502825	ENSMUSG00000072692	Rpl37rt				104383	ENSMUSG00000024968	Rcor2					12142	ENSMUSG00000038151	Prdm1				100504717	ENSMUSG00000085181	Gm12709			101243624	ENSMUSG00000106230	Gm29811					74942	ENSMUSG00000103692	4930503O07Rik
100502842	ENSMUSG00000085808	Gm14718				104718	ENSMUSG00000033530	Ttc7b					100038725	ENSMUSG00000038594	Cep85l				100526480	ENSMUSG00000092813	Mir3086			101476	ENSMUSG00000040268	Plekha1					77777	ENSMUSG00000079685	Ulbp1
100502940	ENSMUSG00000079559	Colca2				104771	ENSMUSG00000005078	Jkamp					100502920	ENSMUSG00000097069	Gm16998				100526499	ENSMUSG00000093091	Mir3089			101513	ENSMUSG00000025147	Mob2					77777	ENSMUSG00000115960	Ulbp1
100502942	ENSMUSG00000114382	Gm4814				104795667	ENSMUSG00000094210	Gm23450					211488	ENSMUSG00000057134	Ado				100529082	ENSMUSG00000079492	Gm11127			101540	ENSMUSG00000041187	Prkd2					100628581	ENSMUSG00000093060	Mir5104
100503021	ENSMUSG00000115426	Gm19510				105193	ENSMUSG00000044231	Nhlrc1					211488	ENSMUSG00000116486	Ado				100568459	ENSMUSG00000115783	Bc1			101602	ENSMUSG00000045165	AI467606					70097	ENSMUSG00000015305	Sash1
100503068	ENSMUSG00000085007	Gm11549				105670	ENSMUSG00000022106	Rcbtb2					170799	ENSMUSG00000037846	Rtkn2				100608	ENSMUSG00000033294	Noc4l			102060	ENSMUSG00000033751	Gadd45gip1					15273	ENSMUSG00000015501	Hivep2
100503120	ENSMUSG00000084866	A930006K02Rik				105782	ENSMUSG00000022568	Scrib					71371	ENSMUSG00000019947	Arid5b				100628571	ENSMUSG00000092985	Mir378b			102132	ENSMUSG00000096957	E230013L22Rik					378431	ENSMUSG00000039891	Txlnb
100503265	ENSMUSG00000107198	Gm19619				105837	ENSMUSG00000022369	Mtbp					14687	ENSMUSG00000040009	Gnaz				100628580	ENSMUSG00000092852	Mir5103			102323	ENSMUSG00000038506	Dcun1d2					94222	ENSMUSG00000045591	Olig3
100503311	ENSMUSG00000010136	Pifo				106052	ENSMUSG00000022184	Fbxo4					108705	ENSMUSG00000009291	Pttg1ip				100628586	ENSMUSG00000092638	Mir5112			102436	ENSMUSG00000035202	Lars2					52906	ENSMUSG00000019986	Ahi1
100503427	ENSMUSG00000097368	Gm10390				106583	ENSMUSG00000046201	Scaf8					58250	ENSMUSG00000034612	Chst11				100628591	ENSMUSG00000092990	Mir466q			102448	ENSMUSG00000035769	Xylb					237339	ENSMUSG00000039089	L3mbtl3
100503619	ENSMUSG00000109841	E330011O21Rik				107684	ENSMUSG00000028337	Coro2a					237436	ENSMUSG00000074802	Gas2l3				100628596	ENSMUSG00000093036	Mir5127			102465178	ENSMUSG00000098407	Mir6348					327743	ENSMUSG00000062074	Wisp3
100503670	ENSMUSG00000058558	Rpl5				108017	ENSMUSG00000004988	Fxyd4					215008	ENSMUSG00000036099	Vezt				100628612	ENSMUSG00000092868	Mir5113			102465198	ENSMUSG00000099169	Mir7j					14360	ENSMUSG00000019843	Fyn
100503915	ENSMUSG00000071724	Smpd5				108086	ENSMUSG00000045078	Rnf216					628062	ENSMUSG00000112481	Gm29684				100689	ENSMUSG00000037379	Spon2			102465204	ENSMUSG00000098480	Mir6387					78334	ENSMUSG00000038481	Cdk19
100504069	ENSMUSG00000085723	Gm15915				108097	ENSMUSG00000038205	Prkab2					71207	ENSMUSG00000020029	Nudt4				100705	ENSMUSG00000042010	Acacb			102465207	ENSMUSG00000098780	Mir6390					75973	ENSMUSG00000075225	Ccdc162
100504114	ENSMUSG00000097242	Gm16907				108645	ENSMUSG00000042032	Mat2b					216238	ENSMUSG00000036499	Eea1				100855	ENSMUSG00000029192	Tbc1d14			102465220	ENSMUSG00000098730	Mir6407					11630	ENSMUSG00000019866	Crybg1
100504156	ENSMUSG00000096753	Fam181a				108657	ENSMUSG00000026269	Rnpepl1					67972	ENSMUSG00000019943	Atp2b1				100861668	ENSMUSG00000095294	Gm21119			102465224	ENSMUSG00000098756	Mir378d					12140	ENSMUSG00000019874	Fabp7
100504195	ENSMUSG00000030771	Micalcl				108671	ENSMUSG00000021811	Dnajc9					382406	ENSMUSG00000019952	Poc1b				100861755	ENSMUSG00000106445	Gm21190			102465540	ENSMUSG00000098752	Mir6897					664783	ENSMUSG00000075046	Dux
100504285	ENSMUSG00000090121	Abhd12b				108755	ENSMUSG00000045854	Lyrm2					100504202	ENSMUSG00000111962	Gm20110				100861755	ENSMUSG00000097611	Gm21190			102465542	ENSMUSG00000098288	Mir6900					664783	ENSMUSG00000106723	Dux
100504474	ENSMUSG00000096546	Smlr1				108954	ENSMUSG00000046062	Ppp1r15b					52679	ENSMUSG00000020185	E2f7				100885828	ENSMUSG00000093403	Mir5616			102465562	ENSMUSG00000098497	Mir6932					18451	ENSMUSG00000019916	P4ha1
100504491	ENSMUSG00000078552	Dcdc2b				109077	ENSMUSG00000071652	Ints5					21664	ENSMUSG00000020205	Phlda1				100885830	ENSMUSG00000093615	Mir5618			102465583	ENSMUSG00000093202	Mir3547					74747	ENSMUSG00000020108	Ddit4
100504641	ENSMUSG00000097675	1700101I11Rik				109169	ENSMUSG00000110185	Igip					64050	ENSMUSG00000020171	Yeats4				100885837	ENSMUSG00000093480	Mir5624			102465588	ENSMUSG00000098291	Mir6973a					102634101	ENSMUSG00000112925	Gm31763
100504663	ENSMUSG00000037526	Atg14				109198	ENSMUSG00000100301	6030407O03Rik					70574	ENSMUSG00000020183	Cpm				100885844	ENSMUSG00000093508	Mir5709			102465609	ENSMUSG00000099105	Mir7007					28193	ENSMUSG00000019873	Reep3
100504714	ENSMUSG00000097357	Gm16793				109205	ENSMUSG00000038248	Sobp					215449	ENSMUSG00000052681	Rap1b				101187	ENSMUSG00000037997	Parp11			102465614	ENSMUSG00000106436	Mir7015					13654	ENSMUSG00000037868	Egr2
100504715	ENSMUSG00000079260	Tmppe				109246	ENSMUSG00000030352	Tspan9					74694	ENSMUSG00000052302	Tbc1d30				101202	ENSMUSG00000044156	Hepacam2			102465618	ENSMUSG00000106597	Mir7021					13654	ENSMUSG00000116458	Egr2
100526470	ENSMUSG00000093037	Mir3066				109624	ENSMUSG00000029761	Cald1					192678	ENSMUSG00000025795	Rassf3				101314	ENSMUSG00000033940	Brk1			102465624	ENSMUSG00000099063	Mir7031					170799	ENSMUSG00000037846	Rtkn2
100526474	ENSMUSG00000092741	Mir3074-1				109880	ENSMUSG00000002413	Braf					22781	ENSMUSG00000002578	Ikzf4				101351	ENSMUSG00000035245	Eogt			102465640	ENSMUSG00000098353	Mir7057					71371	ENSMUSG00000019947	Arid5b
100526477	ENSMUSG00000092751	Mir3080				109905	ENSMUSG00000068798	Rap1a					19291	ENSMUSG00000094483	Purb				101358	ENSMUSG00000030019	Fbxl14			102465653	ENSMUSG00000098483	Mir7078					73287	ENSMUSG00000019945	Cabcoco1
100526480	ENSMUSG00000092813	Mir3086				110208	ENSMUSG00000028961	Pgd					67245	ENSMUSG00000020134	Peli1				101490	ENSMUSG00000042105	Inpp5f			102465659	ENSMUSG00000098327	Mir7087					11540	ENSMUSG00000020178	Adora2a
100526499	ENSMUSG00000093091	Mir3089				110265	ENSMUSG00000054733	Msra					245944	ENSMUSG00000020128	Vps54				101502	ENSMUSG00000042289	Hsd3b7			102465663	ENSMUSG00000105438	Mir7094-1					77976	ENSMUSG00000020032	Nuak1
100526511	ENSMUSG00000093241	Mir3108				110332	ENSMUSG00000044957	Pp2d1					13650	ENSMUSG00000020282	Rhbdf1				101631	ENSMUSG00000060260	Pwwp2b			102465705	ENSMUSG00000098989	Mir7223					100316689	ENSMUSG00000089214	Mir1931
100526533	ENSMUSG00000093081	Mir3075				110355	ENSMUSG00000024858	Grk2					20868	ENSMUSG00000020272	Stk10				101631	ENSMUSG00000110798	Pwwp2b			102465776	ENSMUSG00000098996	Mir7676-1					237465	ENSMUSG00000036168	Ccdc38
100529079	ENSMUSG00000086236	5830418P13Rik				110379	ENSMUSG00000030298	Sec13					320116	ENSMUSG00000048721	Fndc9				101943	ENSMUSG00000033732	Sf3b3			102465886	ENSMUSG00000098269	Mir8094					216238	ENSMUSG00000036499	Eea1
100535	ENSMUSG00000032623	Oas1d				110446	ENSMUSG00000032047	Acat1					258463	ENSMUSG00000059864	Olfr1393				102193	ENSMUSG00000031823	Zdhhc7			102465896	ENSMUSG00000098922	Mir8106					12226	ENSMUSG00000036478	Btg1
100568459	ENSMUSG00000115783	Bc1				110595	ENSMUSG00000030317	Timp4					52626	ENSMUSG00000020392	Cdkn2aipnl				102209	ENSMUSG00000011837	Snapc2			102465898	ENSMUSG00000098388	Mir8109					100504202	ENSMUSG00000111962	Gm20110
100628571	ENSMUSG00000092985	Mir378b				110809	ENSMUSG00000018379	Srsf1					21414	ENSMUSG00000000782	Tcf7				102465183	ENSMUSG00000099300	Mir6356			102466254	ENSMUSG00000098344	Mir3473f					71321	ENSMUSG00000097082	4933440J02Rik
100628589	ENSMUSG00000093292	Mir5118				110809	ENSMUSG00000098301	Srsf1					16362	ENSMUSG00000018899	Irf1				102465184	ENSMUSG00000098276	Mir6358			102466628	ENSMUSG00000098347	Mir6339					70574	ENSMUSG00000020183	Cpm
100628596	ENSMUSG00000093036	Mir5127				112405	ENSMUSG00000031987	Egln1					72729	ENSMUSG00000052298	Cdc42se2				102465187	ENSMUSG00000098366	Mir145b			102466636	ENSMUSG00000098533	Mir6373					215449	ENSMUSG00000052681	Rap1b
100628602	ENSMUSG00000092696	Mir5133				112419	ENSMUSG00000067297	Ifit1bl2					327942	ENSMUSG00000014245	Pigl				102465194	ENSMUSG00000099045	Mir6374			102466637	ENSMUSG00000098315	Mir21b					17245	ENSMUSG00000020212	Mdm1
100628604	ENSMUSG00000092738	Mir5135				11307	ENSMUSG00000024030	Abcg1					170740	ENSMUSG00000005267	Zfp287				102465211	ENSMUSG00000098785	Mir6395			102466641	ENSMUSG00000099218	Mir5124b					216377	ENSMUSG00000112854	Gm38403
100628608	ENSMUSG00000106199	Mir3967				11428	ENSMUSG00000028405	Aco1					70383	ENSMUSG00000042148	Cox10				102465214	ENSMUSG00000099005	Mir6398			102466642	ENSMUSG00000098882	Mir6392					74694	ENSMUSG00000052302	Tbc1d30
100653389	ENSMUSG00000097418	Mir155hg				114479	ENSMUSG00000000792	Slc5a5					84653	ENSMUSG00000023781	Hes7				102465216	ENSMUSG00000099289	Mir6403			102466644	ENSMUSG00000098929	Mir6400					216438	ENSMUSG00000040502	2018-03-09
100678	ENSMUSG00000029446	Psph				11448	ENSMUSG00000014609	Chrne					327957	ENSMUSG00000057135	Scimp				102465546	ENSMUSG00000105468	Mir6906			102466648	ENSMUSG00000098726	Mir6417					22781	ENSMUSG00000002578	Ikzf4
100689	ENSMUSG00000037379	Spon2				114641	ENSMUSG00000073702	Rpl31					114230	ENSMUSG00000040554	Aipl1				102465547	ENSMUSG00000098376	Mir6907			102466797	ENSMUSG00000099017	Mir7058					16878	ENSMUSG00000034394	Lif
100702	ENSMUSG00000104713	Gbp6				11480	ENSMUSG00000052155	Acvr2a					53313	ENSMUSG00000020788	Atp2a3				102465564	ENSMUSG00000098955	Mir6935			102466808	ENSMUSG00000098416	Mir7117					319939	ENSMUSG00000020422	Tns3
100710	ENSMUSG00000034021	Pds5b				11486	ENSMUSG00000017697	Ada					237847	ENSMUSG00000045287	Rtn4rl1				102465590	ENSMUSG00000098339	Mir6977			102466885	ENSMUSG00000099275	Mir8107					22778	ENSMUSG00000018654	Ikzf1
100861615	ENSMUSG00000079396	LOC100861615				11488	ENSMUSG00000020926	Adam11					68275	ENSMUSG00000000751	Rpa1				102465591	ENSMUSG00000099066	Mir6978			102502	ENSMUSG00000049493	Pls1					60530	ENSMUSG00000035455	Fignl1
100873092	ENSMUSG00000089819	Gm15679				11490	ENSMUSG00000028041	Adam15					78889	ENSMUSG00000017677	Wsb1				102465592	ENSMUSG00000098706	Mir6979			102626	ENSMUSG00000032577	Mapkapk3					58172	ENSMUSG00000049800	Sertad2
100885828	ENSMUSG00000093403	Mir5616				11492	ENSMUSG00000011256	Adam19					103841	ENSMUSG00000018378	Cuedc1				102465605	ENSMUSG00000099238	Mir7001			102633805	ENSMUSG00000097752	Gm26688					245944	ENSMUSG00000020128	Vps54
100885830	ENSMUSG00000093615	Mir5618				11513	ENSMUSG00000031659	Adcy7					103841	ENSMUSG00000098571	Cuedc1				102465610	ENSMUSG00000098890	Mir7008			102640845	ENSMUSG00000098075	Gm26994					53625	ENSMUSG00000051650	B3gnt2
100885831	ENSMUSG00000093690	Mir5619				11535	ENSMUSG00000030790	Adm					74297	ENSMUSG00000034031	Ccdc182				102465613	ENSMUSG00000099033	Mir7013			103098	ENSMUSG00000019894	Slc6a15					71316	ENSMUSG00000086892	4933430M04Rik
100885835	ENSMUSG00000093757	Mir5623				11538	ENSMUSG00000051149	Adnp					74297	ENSMUSG00000098681	Ccdc182				102465703	ENSMUSG00000098247	Mir7220			103214	ENSMUSG00000112230	Ifngas1					100038617	ENSMUSG00000073103	Gm10466
100885837	ENSMUSG00000093480	Mir5624				11542	ENSMUSG00000000562	Adora3					74479	ENSMUSG00000020876	Snx11				102465707	ENSMUSG00000104566	Mir7227			103468	ENSMUSG00000052798	Nup107					71234	ENSMUSG00000033015	4933427E13Rik
100986	ENSMUSG00000040407	Akap9				11546	ENSMUSG00000036023	Parp2					23834	ENSMUSG00000017499	Cdc6				102465714	ENSMUSG00000104958	Mir7238			103505	ENSMUSG00000091526	BB019430					102466154	ENSMUSG00000099015	Mir6372
101148	ENSMUSG00000042742	Bmt2				11603	ENSMUSG00000041936	Agrn					57376	ENSMUSG00000037935	Smarce1				102465766	ENSMUSG00000105697	Mir7661			103537	ENSMUSG00000059474	Mbtd1					20742	ENSMUSG00000020315	Sptbn1
101351	ENSMUSG00000035245	Eogt				11610	ENSMUSG00000029007	Agtrap					20851	ENSMUSG00000020919	Stat5b				102465770	ENSMUSG00000098873	Mir7668			103724	ENSMUSG00000034412	Tbc1d10a					20868	ENSMUSG00000020272	Stk10
101358	ENSMUSG00000030019	Fbxl14				11622	ENSMUSG00000019256	Ahr					20848	ENSMUSG00000004040	Stat3				102465783	ENSMUSG00000098443	Mir7681			103765	ENSMUSG00000049904	Tmem17					69351	ENSMUSG00000020270	Smim23
101490	ENSMUSG00000042105	Inpp5f				116838	ENSMUSG00000037386	Rims2					71833	ENSMUSG00000049354	Dcaf7				102465791	ENSMUSG00000098679	Mir7688			104082	ENSMUSG00000040560	Wdr7					16822	ENSMUSG00000002699	Lcp2
102022	ENSMUSG00000055730	Ces2a				117150	ENSMUSG00000025417	Pip4k2c					15896	ENSMUSG00000001029	Icam2				102465792	ENSMUSG00000098884	Mir7689			104156	ENSMUSG00000013089	Etv5					20564	ENSMUSG00000056427	Slit3
102182	ENSMUSG00000037134	Prmt9				11732	ENSMUSG00000022265	Ank					78943	ENSMUSG00000020715	Ern1				102465892	ENSMUSG00000098863	Mir8101			104158	ENSMUSG00000056973	Ces1d					24052	ENSMUSG00000020354	Sgcd
102323	ENSMUSG00000038506	Dcun1d2				117586	ENSMUSG00000022347	A1bg					18750	ENSMUSG00000050965	Prkca				102465964	ENSMUSG00000099161	Mir6419			104443	ENSMUSG00000035528	Npffr2					94089	ENSMUSG00000040350	Trim7
102414	ENSMUSG00000032316	Clk3				11770	ENSMUSG00000062515	Fabp4					56699	ENSMUSG00000041598	Cdc42ep4				102465996	ENSMUSG00000098942	Mir8100			104681	ENSMUSG00000041920	Slc16a6					94089	ENSMUSG00000116408	Trim7
102448	ENSMUSG00000035769	Xylb				11836	ENSMUSG00000001127	Araf					53860	ENSMUSG00000059248	2018-09-09				102466147	ENSMUSG00000098408	Mir6237			105171	ENSMUSG00000074794	Arrdc3					790909	ENSMUSG00000087668	Gm11186
102465180	ENSMUSG00000099141	Mir6352				11840	ENSMUSG00000048076	Arf1					105827746	ENSMUSG00000086588	Gm11729				102466215	ENSMUSG00000099202	Mir7017			105245	ENSMUSG00000038991	Txndc5					192786	ENSMUSG00000037533	Rapgef6
102465183	ENSMUSG00000099300	Mir6356				118449	ENSMUSG00000050315	Synpo2					30951	ENSMUSG00000025578	Cbx8				102466228	ENSMUSG00000106215	Mir7218			105351	ENSMUSG00000039182	AW209491					14799	ENSMUSG00000020524	Gria1
102465186	ENSMUSG00000098252	Mir6361				11846	ENSMUSG00000019987	Arg1					12418	ENSMUSG00000039989	Cbx4				102466635	ENSMUSG00000099158	Mir6368			105418	ENSMUSG00000038925	E330034G19Rik					73158	ENSMUSG00000037331	Larp1
102465187	ENSMUSG00000098366	Mir145b				11854	ENSMUSG00000041845	Rhod					74173	ENSMUSG00000079179	Rab10os				102466769	ENSMUSG00000098263	Mir6938			105504	ENSMUSG00000061244	Exoc5					69640	ENSMUSG00000042377	Fam83g
102465212	ENSMUSG00000099326	Mir21c				11864	ENSMUSG00000015709	Arnt2					19325	ENSMUSG00000020671	Rab10				102466774	ENSMUSG00000106563	Mir6962			105559	ENSMUSG00000022139	Mbnl2					14457	ENSMUSG00000033066	Gas7
102465214	ENSMUSG00000099005	Mir6398				11957	ENSMUSG00000022890	Atp5j					13528	ENSMUSG00000071454	Dtnb				102466803	ENSMUSG00000098361	Mir7086			105841	ENSMUSG00000036661	Dennd3					102465219	ENSMUSG00000099174	Mir6406
102465218	ENSMUSG00000098718	Mir496b				11981	ENSMUSG00000027546	Atp9a					102465204	ENSMUSG00000098480	Mir6387				102466818	ENSMUSG00000099237	Mir7216			106052	ENSMUSG00000022184	Fbxo4					12029	ENSMUSG00000000317	Bcl6b
102465219	ENSMUSG00000099174	Mir6406				12006	ENSMUSG00000000142	Axin2					217410	ENSMUSG00000020601	Trib2				102466844	ENSMUSG00000099075	Mir7674			106068	ENSMUSG00000079020	Slc45a4					216881	ENSMUSG00000020811	Wscd1
102465221	ENSMUSG00000098932	Mir6410				12050	ENSMUSG00000089682	Bcl2l2					73667	ENSMUSG00000071398	2410004P03Rik				102466847	ENSMUSG00000106406	Mir7682			106205	ENSMUSG00000037965	Zc3h7a					16407	ENSMUSG00000005947	Itgae
102465311	ENSMUSG00000098858	Mir6541				12160	ENSMUSG00000032179	Bmp5					22630	ENSMUSG00000076432	Ywhaq				102466887	ENSMUSG00000099145	Mir8116			106522	ENSMUSG00000024247	Pkdcc					109934	ENSMUSG00000017631	Abr
102465542	ENSMUSG00000098288	Mir6900				12168	ENSMUSG00000067336	Bmpr2					380753	ENSMUSG00000020564	Atxn7l1				102466913	ENSMUSG00000098297	Mir6980			106572	ENSMUSG00000056515	Rab31					72218	ENSMUSG00000086569	Rab11fip4os2
102465543	ENSMUSG00000098997	Mir6901				12176	ENSMUSG00000078566	Bnip3					79221	ENSMUSG00000004698	Hdac9				102466987	ENSMUSG00000105982	Mir6896			106585	ENSMUSG00000034647	Ankrd12					237880	ENSMUSG00000080980	1700071K01Rik
102465546	ENSMUSG00000105468	Mir6906				12177	ENSMUSG00000022051	Bnip3l					11861	ENSMUSG00000047446	Arl4a				102466992	ENSMUSG00000098531	Mir7041			106952	ENSMUSG00000024451	Arap3					67487	ENSMUSG00000018425	Dhx40
102465547	ENSMUSG00000098376	Mir6907				12192	ENSMUSG00000021127	Zfp36l1					207304	ENSMUSG00000035247	Hectd1				102466999	ENSMUSG00000099082	Mir7036b			107022	ENSMUSG00000001700	Gramd3					77864	ENSMUSG00000018427	Ypel2
102465553	ENSMUSG00000098592	Mir6917				12332	ENSMUSG00000056737	Capg					26443	ENSMUSG00000021024	Psma6				102545	ENSMUSG00000032436	Cmtm7			107182	ENSMUSG00000040565	Btaf1					14786	ENSMUSG00000019312	Grb7
102465555	ENSMUSG00000098547	Mir6921				12370	ENSMUSG00000026029	Casp8					18035	ENSMUSG00000021025	Nfkbia				102580	ENSMUSG00000032059	Alg9			107239	ENSMUSG00000075289	Carns1					80861	ENSMUSG00000017830	Dhx58
102465558	ENSMUSG00000098317	Mir6926				12388	ENSMUSG00000034101	Ctnnd1					20474	ENSMUSG00000034460	Six4				102595	ENSMUSG00000050721	Plekho2			107239	ENSMUSG00000097064	Carns1					20848	ENSMUSG00000004040	Stat3
102465568	ENSMUSG00000098790	Mir6942				12388	ENSMUSG00000101645	Ctnnd1					18755	ENSMUSG00000021108	Prkch				102631730	ENSMUSG00000062511	4930512M02Rik			107272	ENSMUSG00000024640	Psat1					653030	ENSMUSG00000085887	Arhgap27os3
102465574	ENSMUSG00000099110	Mir6951				12389	ENSMUSG00000007655	Cav1					15251	ENSMUSG00000021109	Hif1a				102633315	ENSMUSG00000086134	Gm16159			107449	ENSMUSG00000020099	Unc5b					18750	ENSMUSG00000050965	Prkca
102465595	ENSMUSG00000099290	Mir6985				12406	ENSMUSG00000070436	Serpinh1					100628610	ENSMUSG00000092922	Mir5101				102635087	ENSMUSG00000111429	Gm32511			107526	ENSMUSG00000054435	Gimap4					73536	ENSMUSG00000078600	1700092K14Rik
102465605	ENSMUSG00000099238	Mir7001				12452	ENSMUSG00000029385	Ccng2					13983	ENSMUSG00000021055	Esr2				102636620	ENSMUSG00000086111	Gm15326			107569	ENSMUSG00000029780	Nt5c3					14027	ENSMUSG00000034282	Evpl
102465618	ENSMUSG00000106597	Mir7021				12494	ENSMUSG00000029084	Cd38					77290	ENSMUSG00000112765	9430078K24Rik				102693	ENSMUSG00000048537	Phldb1			107650	ENSMUSG00000038861	Pi4kb					105827746	ENSMUSG00000086588	Gm11729
102465632	ENSMUSG00000098583	Mir7044				12516	ENSMUSG00000025163	Cd7					217692	ENSMUSG00000042700	Sipa1l1				102774	ENSMUSG00000025235	Bbs4			107702	ENSMUSG00000038650	Rnh1					71776	ENSMUSG00000017713	Tha1
102465639	ENSMUSG00000098960	Mir7056				12520	ENSMUSG00000037706	Cd81					70481	ENSMUSG00000054383	Pnma1				103149	ENSMUSG00000033427	Upb1			107869	ENSMUSG00000028179	Cth					19157	ENSMUSG00000017132	Cyth1
102465640	ENSMUSG00000098353	Mir7057				12523	ENSMUSG00000038147	Cd84					81703	ENSMUSG00000034271	Jdp2				103199	ENSMUSG00000038417	Fig4			107895	ENSMUSG00000036155	Mgat5					21858	ENSMUSG00000017466	Timp2
102465663	ENSMUSG00000105438	Mir7094-1				12627	ENSMUSG00000026124	Cfc1					53314	ENSMUSG00000034266	Batf				103220	ENSMUSG00000044937	Ttc41			107975	ENSMUSG00000024855	Pacs1					102465563	ENSMUSG00000098704	Mir6934
102465698	ENSMUSG00000098719	Mir7212				12643	ENSMUSG00000039084	Chad					26380	ENSMUSG00000021255	Esrrb				103268	ENSMUSG00000019813	Cep57l1			108012	ENSMUSG00000031367	Ap1s2					100316690	ENSMUSG00000088015	Mir1932
102465705	ENSMUSG00000098989	Mir7223				12663	ENSMUSG00000078185	Chml					75295	ENSMUSG00000113164	4930559C10Rik				103551	ENSMUSG00000043439	Epop			108072	ENSMUSG00000000617	Grm6					217410	ENSMUSG00000020601	Trib2
102465710	ENSMUSG00000106580	Mir7231				12672	ENSMUSG00000040495	Chrm4					238377	ENSMUSG00000047415	Gpr68				103677	ENSMUSG00000038290	Smg6			108151	ENSMUSG00000040254	Sema3d					18263	ENSMUSG00000011179	Odc1
102465714	ENSMUSG00000104958	Mir7238				12683	ENSMUSG00000024526	Cidea					100316805	ENSMUSG00000080575	Mir1190				103768	ENSMUSG00000045007	Tubg2			108154	ENSMUSG00000046169	Adamts6					53602	ENSMUSG00000071379	Hpcal1
102465763	ENSMUSG00000098251	Mir7656				12700	ENSMUSG00000032578	Cish					76639	ENSMUSG00000092066	1700121N20Rik				103841	ENSMUSG00000018378	Cuedc1			108657	ENSMUSG00000026269	Rnpepl1					380752	ENSMUSG00000036613	Eipr1
102465783	ENSMUSG00000098443	Mir7681				12750	ENSMUSG00000020385	Clk4					71033	ENSMUSG00000085820	4933406K04Rik				103841	ENSMUSG00000098571	Cuedc1			108671	ENSMUSG00000021811	Dnajc9					79221	ENSMUSG00000004698	Hdac9
102465884	ENSMUSG00000098286	Mir8091				12802	ENSMUSG00000062585	Cnr2					74968	ENSMUSG00000085641	4930465M20Rik				103978	ENSMUSG00000022112	Gpc5			108755	ENSMUSG00000045854	Lyrm2					11861	ENSMUSG00000047446	Arl4a
102465888	ENSMUSG00000098457	Mir8097				12805	ENSMUSG00000055022	Cntn1					26931	ENSMUSG00000017843	Ppp2r5c				104079	ENSMUSG00000046719	Nxph3			108797	ENSMUSG00000057706	Mex3b					664883	ENSMUSG00000021047	Nova1
102465889	ENSMUSG00000099245	Mir8098				12822	ENSMUSG00000001435	Col18a1					68337	ENSMUSG00000006356	Crip2				104099	ENSMUSG00000039115	Itga9			108897	ENSMUSG00000001864	Aif1l					27386	ENSMUSG00000021010	Npas3
102465894	ENSMUSG00000098957	Mir8105				12840	ENSMUSG00000028626	Col9a2					102465664	ENSMUSG00000098357	Mir7094-2				104103	ENSMUSG00000078247	Airn			108937	ENSMUSG00000058761	Rnf169					70611	ENSMUSG00000035329	Fbxo33
102465896	ENSMUSG00000098922	Mir8106				12894	ENSMUSG00000024900	Cpt1a					102465205	ENSMUSG00000098336	Mir6388				104184	ENSMUSG00000020840	Blmh			108960	ENSMUSG00000060477	Irak2					18755	ENSMUSG00000021108	Prkch
102465904	ENSMUSG00000098310	Mir8118				12905	ENSMUSG00000045867	Cradd					56220	ENSMUSG00000042063	Zfp386				104245	ENSMUSG00000039728	Slc6a5			109032	ENSMUSG00000070034	Sp110					15251	ENSMUSG00000021109	Hif1a
102465964	ENSMUSG00000099161	Mir6419				12929	ENSMUSG00000006134	Crkl					71867	ENSMUSG00000100625	1700016G22Rik				104348	ENSMUSG00000068134	Zfp120			109115	ENSMUSG00000038954	Supt3					53618	ENSMUSG00000021065	Fut8
102465981	ENSMUSG00000098442	Mir6959				12952	ENSMUSG00000020038	Cry1					23849	ENSMUSG00000000078	Klf6				104418	ENSMUSG00000040479	Dgkz			109198	ENSMUSG00000100301	6030407O03Rik					77290	ENSMUSG00000112765	9430078K24Rik
102465996	ENSMUSG00000098942	Mir8100				12962	ENSMUSG00000029352	Crybb3					69617	ENSMUSG00000021193	Pitrm1				104445	ENSMUSG00000049521	Cdc42ep1			109212	ENSMUSG00000020808	Pimreg					217684	ENSMUSG00000021133	Susd6
102466154	ENSMUSG00000099015	Mir6372				12974	ENSMUSG00000005683	Cs					207615	ENSMUSG00000021147	Wdr37				104625	ENSMUSG00000020362	Cnot6			109254	ENSMUSG00000058022	Adtrp					170721	ENSMUSG00000021223	Papln
102466172	ENSMUSG00000098300	Mir6540				12981	ENSMUSG00000018916	Csf2					140580	ENSMUSG00000041112	Elmo1				104692	ENSMUSG00000086386	Gm12108			109280	ENSMUSG00000092212	Slc22a13b-ps					53314	ENSMUSG00000034266	Batf
102466210	ENSMUSG00000099267	Mir6955				13006	ENSMUSG00000024974	Smc3					193385	ENSMUSG00000036006	Ripor2				104709	ENSMUSG00000046207	Pik3r6			109294	ENSMUSG00000048960	Prex2					627607	ENSMUSG00000059114	Lrrc74a
102466627	ENSMUSG00000098734	Mir6335				13051	ENSMUSG00000052336	Cx3cr1					15220	ENSMUSG00000038415	Foxq1				104771	ENSMUSG00000005078	Jkamp			109323	ENSMUSG00000061535	C1qtnf7					238330	ENSMUSG00000034168	Irf2bpl
102466628	ENSMUSG00000098347	Mir6339				13139	ENSMUSG00000025357	Dgka					238564	ENSMUSG00000044951	Mylk4				105242399	ENSMUSG00000096878	LOC105242399			109594	ENSMUSG00000036111	Lmo1					71818	ENSMUSG00000113434	3200001D21Rik
102466635	ENSMUSG00000099158	Mir6368				13198	ENSMUSG00000025408	Ddit3					17084	ENSMUSG00000021423	Ly86				105242399	ENSMUSG00000097395	LOC105242399			109674	ENSMUSG00000027889	Ampd2					75295	ENSMUSG00000113164	4930559C10Rik
102466647	ENSMUSG00000098887	Mir6413				13209	ENSMUSG00000032097	Ddx6					110521	ENSMUSG00000021366	Hivep1				105501	ENSMUSG00000040997	Abhd4			109697	ENSMUSG00000054446	Cpa1					73457	ENSMUSG00000100211	1700064M15Rik
102466765	ENSMUSG00000098474	Mir6919				13211	ENSMUSG00000042699	Dhx9					67046	ENSMUSG00000021368	Tbc1d7				105590	ENSMUSG00000071262	Zfp957			109731	ENSMUSG00000040147	Maob					104718	ENSMUSG00000033530	Ttc7b
102466770	ENSMUSG00000099058	Mir6943				13429	ENSMUSG00000026825	Dnm1					100503592	ENSMUSG00000113186	A330076C08Rik				105722	ENSMUSG00000064210	Ano6			109880	ENSMUSG00000002413	Braf					238377	ENSMUSG00000047415	Gpr68
102466794	ENSMUSG00000098325	Mir7048				13481	ENSMUSG00000026810	Dpm2					69491	ENSMUSG00000098144	1700029N11Rik				105827	ENSMUSG00000048218	Amigo2			109905	ENSMUSG00000068798	Rap1a					74968	ENSMUSG00000085641	4930465M20Rik
102466817	ENSMUSG00000098544	Mir7211				13496	ENSMUSG00000019564	Arid3a					16468	ENSMUSG00000038518	Jarid2				105940408	ENSMUSG00000021139	Gm20498			110006	ENSMUSG00000025534	Gusb					58208	ENSMUSG00000048251	Bcl11b
102466818	ENSMUSG00000099237	Mir7216				13507	ENSMUSG00000059898	Dsc3					16198	ENSMUSG00000021538	Il9				106042	ENSMUSG00000036158	Prickle1			110157	ENSMUSG00000000441	Raf1					26931	ENSMUSG00000017843	Ppp2r5c
102466843	ENSMUSG00000098285	Mir7670				13537	ENSMUSG00000027368	Dusp2					14088	ENSMUSG00000021461	Fancc				106064	ENSMUSG00000041935	AW549877			110595	ENSMUSG00000030317	Timp4					69641	ENSMUSG00000037957	Wdr20
102466849	ENSMUSG00000098280	Mir7687				13610	ENSMUSG00000067586	S1pr3					218333	ENSMUSG00000034525	Ice1				106264	ENSMUSG00000107002	0610012G03Rik			110596	ENSMUSG00000021662	Arhgef28					56696	ENSMUSG00000021298	Gpr132
102466884	ENSMUSG00000099225	Mir8104				13629	ENSMUSG00000034994	Eef2					12626	ENSMUSG00000021537	Cetn3				106347	ENSMUSG00000022900	Ildr1			110784	ENSMUSG00000031618	Nr3c2					102465664	ENSMUSG00000098357	Mir7094-2
102467006	ENSMUSG00000099142	Mir8108				13641	ENSMUSG00000031217	Efnb1					12950	ENSMUSG00000021613	Hapln1				106557	ENSMUSG00000101959	Ldhal6b			110805	ENSMUSG00000070990	Foxe1					102465205	ENSMUSG00000098336	Mir6388
102545	ENSMUSG00000032436	Cmtm7				13680	ENSMUSG00000015023	Ddx19a					218476	ENSMUSG00000091387	Gcnt4				106565	ENSMUSG00000047428	Dlk2			110911	ENSMUSG00000058793	Cds2					100038689	ENSMUSG00000099907	Gm10421
102636620	ENSMUSG00000086111	Gm15326				13716	ENSMUSG00000070002	Ell					328314	ENSMUSG00000110235	Gm5086				106869	ENSMUSG00000062210	Tnfaip8			110948	ENSMUSG00000040820	Hlcs					17101	ENSMUSG00000019726	Lyst
102774	ENSMUSG00000025235	Bbs4				13885	ENSMUSG00000021996	Esd					18708	ENSMUSG00000041417	Pik3r1				106878	ENSMUSG00000038059	Smim3			112407	ENSMUSG00000035105	Egln3					140580	ENSMUSG00000041112	Elmo1
103012	ENSMUSG00000085396	Firre				14129	ENSMUSG00000015947	Fcgr1					67285	ENSMUSG00000021715	Cwc27				106931	ENSMUSG00000036225	Kctd1			11298	ENSMUSG00000020804	Aanat					193385	ENSMUSG00000036006	Ripor2
103213	ENSMUSG00000019842	Traf3ip2				14167	ENSMUSG00000022523	Fgf12					72257	ENSMUSG00000102000	1700006H21Rik				107029	ENSMUSG00000024556	Me2			114142	ENSMUSG00000029563	Foxp2					210554	ENSMUSG00000076430	Hus1b
103466	ENSMUSG00000054027	Nt5dc3				14191	ENSMUSG00000028874	Fgr					218581	ENSMUSG00000021697	Depdc1b				107071	ENSMUSG00000042729	Wdr74			11428	ENSMUSG00000028405	Aco1					15220	ENSMUSG00000038415	Foxq1
103511	ENSMUSG00000049872	Fam26e				14194	ENSMUSG00000026526	Fh1					71690	ENSMUSG00000042379	Esm1				107173	ENSMUSG00000024958	Gpr137			11433	ENSMUSG00000001348	Acp5					74145	ENSMUSG00000039109	F13a1
103554	ENSMUSG00000040850	Psme4				14201	ENSMUSG00000032643	Fhl3					14313	ENSMUSG00000021765	Fst				107250	ENSMUSG00000025213	Kazald1			114671	ENSMUSG00000069712	4930444G20Rik					17084	ENSMUSG00000021423	Ly86
103573	ENSMUSG00000020290	Xpo1				14204	ENSMUSG00000074141	Il4i1					52552	ENSMUSG00000021725	Parp8				107358	ENSMUSG00000025016	Tm9sf3			11471	ENSMUSG00000070980	Actl7b					108652	ENSMUSG00000021432	Slc35b3
103583	ENSMUSG00000020271	Fbxw11				14241	ENSMUSG00000097084	Foxl1					56838	ENSMUSG00000074715	Ccl28				107376	ENSMUSG00000053117	E330013P04Rik			114716	ENSMUSG00000045671	Spred2					67046	ENSMUSG00000021368	Tbc1d7
103710	ENSMUSG00000048807	Slc35e4				142687	ENSMUSG00000021898	Asb14					100042149	ENSMUSG00000092167	Gm3696				107503	ENSMUSG00000038539	Atf5			11513	ENSMUSG00000031659	Adcy7					20238	ENSMUSG00000046876	Atxn1
103784	ENSMUSG00000078970	Wdr92				142687	ENSMUSG00000116208	Asb14					218756	ENSMUSG00000021733	Slc4a7				107522	ENSMUSG00000022842	Ece2			11515	ENSMUSG00000005580	Adcy9					18030	ENSMUSG00000056749	Nfil3
103968	ENSMUSG00000030546	Plin1				14281	ENSMUSG00000021250	Fos					59007	ENSMUSG00000021785	Ngly1				107522	ENSMUSG00000115219	Ece2			11517	ENSMUSG00000029778	Adcyap1r1					218271	ENSMUSG00000021504	B4galt7
104001	ENSMUSG00000021087	Rtn1				14282	ENSMUSG00000003545	Fosb					353187	ENSMUSG00000021775	Nr1d2				107522	ENSMUSG00000115293	Ece2			11551	ENSMUSG00000033717	Adra2a					26946	ENSMUSG00000021541	Trpc7
104082	ENSMUSG00000040560	Wdr7				14429	ENSMUSG00000114755	Galr3					18074	ENSMUSG00000021806	Nid2				107527	ENSMUSG00000070942	Il1rl2			11553	ENSMUSG00000045318	Adra2c					105348	ENSMUSG00000021556	Golm1
104156	ENSMUSG00000013089	Etv5				14457	ENSMUSG00000033066	Gas7					11534	ENSMUSG00000039197	Adk				107528	ENSMUSG00000031227	Magee1			11593	ENSMUSG00000031521	Aga					218397	ENSMUSG00000021549	Rasa1
104215	ENSMUSG00000024143	Rhoq				14460	ENSMUSG00000031162	Gata1					54169	ENSMUSG00000021767	Kat6b				107607	ENSMUSG00000038058	Nod1			11600	ENSMUSG00000022309	Angpt1					66970	ENSMUSG00000003992	Ssbp2
104271	ENSMUSG00000009628	Tex15				14489	ENSMUSG00000029840	Mtpn					218850	ENSMUSG00000040651	Fam208a				107684	ENSMUSG00000028337	Coro2a			11607	ENSMUSG00000049115	Agtr1a					26556	ENSMUSG00000007617	Homer1
104348	ENSMUSG00000068134	Zfp120				14579	ENSMUSG00000028214	Gem					100526475	ENSMUSG00000093156	Mir3076				107751	ENSMUSG00000041730	Prrxl1			11622	ENSMUSG00000019256	Ahr					218503	ENSMUSG00000041685	Fcho2
104382	ENSMUSG00000034384	Barhl2				14594	ENSMUSG00000035778	Ggta1					382864	ENSMUSG00000057606	Colq				107766	ENSMUSG00000000673	Haao			11637	ENSMUSG00000028792	Ak2					18708	ENSMUSG00000041417	Pik3r1
104418	ENSMUSG00000040479	Dgkz				14628	ENSMUSG00000038280	Ostm1					30044	ENSMUSG00000021799	Opn4				107769	ENSMUSG00000038623	Tm6sf1			11641	ENSMUSG00000038729	Akap2					67285	ENSMUSG00000021715	Cwc27
104445	ENSMUSG00000049521	Cdc42ep1				14635	ENSMUSG00000020766	Galk1					66092	ENSMUSG00000041028	Ghitm				107885	ENSMUSG00000066442	Mthfs			11655	ENSMUSG00000032786	Alas1					100040322	ENSMUSG00000071181	3830408C21Rik
104625	ENSMUSG00000020362	Cnot6				14672	ENSMUSG00000034781	Gna11					328381	ENSMUSG00000037833	Sh2d4b				107993	ENSMUSG00000032556	Bfsp2			11658	ENSMUSG00000022636	Alcam					100124489	ENSMUSG00000076946	Mir582
104681	ENSMUSG00000041920	Slc16a6				14676	ENSMUSG00000034792	Gna15					52588	ENSMUSG00000037824	Tspan14				108013	ENSMUSG00000024268	Celf4			11702	ENSMUSG00000075232	Amd1					100316683	ENSMUSG00000084651	Mir1904
104692	ENSMUSG00000086386	Gm12108				14678	ENSMUSG00000032562	Gnai2					19217	ENSMUSG00000037759	Ptger2				108079	ENSMUSG00000028518	Prkaa2			11705	ENSMUSG00000035262	Amh					26401	ENSMUSG00000021754	Map3k1
104795665	ENSMUSG00000092765	Gm23363				14682	ENSMUSG00000024639	Gnaq					57269	ENSMUSG00000059887	Olfr1507				108686	ENSMUSG00000032740	Ccdc88a			117149	ENSMUSG00000032041	Tirap					16195	ENSMUSG00000021756	Il6st
104871	ENSMUSG00000021007	Spata7				14688	ENSMUSG00000029064	Gnb1					13135	ENSMUSG00000022174	Dad1				108687	ENSMUSG00000038312	Edem2			117160	ENSMUSG00000034714	Ttyh2					17434	ENSMUSG00000015536	Mocs2
105242658	ENSMUSG00000087658	Hotairm1				14694	ENSMUSG00000020372	Rack1					140743	ENSMUSG00000022176	Rem2				108723	ENSMUSG00000036526	Card11			11732	ENSMUSG00000022265	Ank					66231	ENSMUSG00000053453	Thoc7
105278	ENSMUSG00000021483	Cdk20				14700	ENSMUSG00000038607	Gng10					14939	ENSMUSG00000015437	Gzmb				108767	ENSMUSG00000040128	Pnrc1			11733	ENSMUSG00000031543	Ank1					246103	ENSMUSG00000021738	Atxn7
105298	ENSMUSG00000002808	Epdr1				14702	ENSMUSG00000043004	Gng2					668253	ENSMUSG00000097589	Dleu2				108800	ENSMUSG00000020961	Ston2			117600	ENSMUSG00000020121	Srgap1					74896	ENSMUSG00000114412	4930405A10Rik
105349	ENSMUSG00000021214	Akr1c18				14708	ENSMUSG00000048240	Gng7					16554	ENSMUSG00000060012	Kif13b				108802	ENSMUSG00000028558	Calr4			11765	ENSMUSG00000031731	Ap1g1					791307	ENSMUSG00000068680	Gm10248
105439	ENSMUSG00000055717	Slain1				14709	ENSMUSG00000063594	Gng8					19645	ENSMUSG00000022105	Rb1				108829	ENSMUSG00000037876	Jmjd1c			11774	ENSMUSG00000021686	Ap3b1					78019	ENSMUSG00000114953	4930519K11Rik
105445	ENSMUSG00000025558	Dock9				14827	ENSMUSG00000027248	Pdia3					16432	ENSMUSG00000022108	Itm2b				108829	ENSMUSG00000116315	Jmjd1c			11789	ENSMUSG00000005871	Apc					102465697	ENSMUSG00000105723	Mir7210
105559	ENSMUSG00000022139	Mbnl2				14842	ENSMUSG00000053129	Gsx1					338337	ENSMUSG00000034893	Cog3				108909	ENSMUSG00000042901	Aida			11796	ENSMUSG00000032000	Birc3					11744	ENSMUSG00000021866	Anxa11
105590	ENSMUSG00000071262	Zfp957				14972	ENSMUSG00000061232	H2-K1					27275	ENSMUSG00000022009	Nufip1				108911	ENSMUSG00000040945	Rcc2			11797	ENSMUSG00000057367	Birc2					218850	ENSMUSG00000040651	Fam208a
105722	ENSMUSG00000064210	Ano6				14998	ENSMUSG00000037649	H2-DMa					380921	ENSMUSG00000034731	Dgkh				108927	ENSMUSG00000048332	Lhfp			11811	ENSMUSG00000040694	Apobec2					22418	ENSMUSG00000021994	Wnt5a
105727	ENSMUSG00000023169	Slc38a1				15109	ENSMUSG00000020017	Hal					66214	ENSMUSG00000022018	Rgcc				108934	ENSMUSG00000091264	Smim13			11811	ENSMUSG00000116086	Apobec2					319476	ENSMUSG00000045776	Lrtm1
105833	ENSMUSG00000003354	Ccdc65				15114	ENSMUSG00000006930	Hap1					67955	ENSMUSG00000022024	Sugt1				108946	ENSMUSG00000039068	Zzz3			11826	ENSMUSG00000004655	Aqp1					12294	ENSMUSG00000021991	Cacna2d3
105835	ENSMUSG00000042303	Sgsm3				15223	ENSMUSG00000034227	Foxj1					75155	ENSMUSG00000115271	4930529K09Rik				108970	ENSMUSG00000101584	4930519F24Rik			11831	ENSMUSG00000043144	Aqp6					24056	ENSMUSG00000021892	Sh3bp5
106042	ENSMUSG00000036158	Prickle1				15227	ENSMUSG00000042812	Foxf1					16597	ENSMUSG00000072294	Klf12				108995	ENSMUSG00000040247	Tbc1d10c			11837	ENSMUSG00000067274	Rplp0					239027	ENSMUSG00000063506	Arhgap22
106326	ENSMUSG00000022807	Osbpl11				15248	ENSMUSG00000043099	Hic1					50789	ENSMUSG00000022124	Fbxl3				108995	ENSMUSG00000097708	Tbc1d10c			11839	ENSMUSG00000029378	Areg					14803	ENSMUSG00000041078	Grid1
106522	ENSMUSG00000024247	Pkdcc				15277	ENSMUSG00000000628	Hk2					105689	ENSMUSG00000033004	Mycbp2				109151	ENSMUSG00000056608	Chd9			11853	ENSMUSG00000002233	Rhoc					71826	ENSMUSG00000095384	1700001F09Rik
106557	ENSMUSG00000101959	Ldhal6b				15353	ENSMUSG00000020232	Hmg20b					223254	ENSMUSG00000025555	Farp1				109154	ENSMUSG00000048578	Mlec			11871	ENSMUSG00000092517	Art2a-ps					19217	ENSMUSG00000037759	Ptger2
106572	ENSMUSG00000056515	Rab31				15360	ENSMUSG00000027875	Hmgcs2					223255	ENSMUSG00000063410	Stk24				109222	ENSMUSG00000049404	Rarres1			11905	ENSMUSG00000026715	Serpinc1					71412	ENSMUSG00000022209	Dhrs2
106585	ENSMUSG00000034647	Ankrd12				15368	ENSMUSG00000005413	Hmox1					56643	ENSMUSG00000025557	Slc15a1				109232	ENSMUSG00000038936	Sccpdh			11977	ENSMUSG00000033792	Atp7a					52585	ENSMUSG00000002332	Dhrs1
106821	ENSMUSG00000040771	Oard1				15372	ENSMUSG00000050100	Hmx2					223262	ENSMUSG00000071229	Timm8a2				109332	ENSMUSG00000035498	Cdcp1			11982	ENSMUSG00000025324	Atp10a					668253	ENSMUSG00000097589	Dleu2
106821	ENSMUSG00000116513	Oard1				15375	ENSMUSG00000035451	Foxa1					16197	ENSMUSG00000003882	Il7r				109342	ENSMUSG00000042371	Slc5a10			11992	ENSMUSG00000021460	Auh					432867	ENSMUSG00000075574	Defb48
106877	ENSMUSG00000033032	Afap1l1				15413	ENSMUSG00000038700	Hoxb5					66270	ENSMUSG00000022270	Retreg1				109711	ENSMUSG00000015143	Actn1			12013	ENSMUSG00000025612	Bach1					19229	ENSMUSG00000059456	Ptk2b
106931	ENSMUSG00000036225	Kctd1				15465	ENSMUSG00000053004	Hrh1					102466808	ENSMUSG00000098416	Mir7117				109857	ENSMUSG00000022947	Cbr3			12032	ENSMUSG00000004892	Bcan					100043132	ENSMUSG00000115139	Gm4251
106957	ENSMUSG00000024270	Slc39a6				15466	ENSMUSG00000034987	Hrh2					30945	ENSMUSG00000022280	Rnf19a				109929	ENSMUSG00000056459	Zbtb25			12040	ENSMUSG00000032263	Bckdhb					100303751	ENSMUSG00000065147	Snora31
107227	ENSMUSG00000036278	Macrod1				15481	ENSMUSG00000015656	Hspa8					68839	ENSMUSG00000048307	Ankrd46				109978	ENSMUSG00000030217	Art4			12061	ENSMUSG00000041347	Bdkrb1					105439	ENSMUSG00000055717	Slain1
107242	ENSMUSG00000047423	AI837181				15490	ENSMUSG00000026675	Hsd17b7					68036	ENSMUSG00000062397	Zfp706				110033	ENSMUSG00000030677	Kif22			12075	ENSMUSG00000027420	Bfsp1					239273	ENSMUSG00000032849	Abcc4
107250	ENSMUSG00000025213	Kazald1				15558	ENSMUSG00000034997	Htr2a					100503538	ENSMUSG00000086992	Gm15941				110074	ENSMUSG00000027203	Dut			12121	ENSMUSG00000003452	Bicd1					58187	ENSMUSG00000022132	Cldn10
107305	ENSMUSG00000048832	Vps37c				15936	ENSMUSG00000053560	Ier2					223513	ENSMUSG00000042895	Abra				110168	ENSMUSG00000050350	Gpr18			12122	ENSMUSG00000004446	Bid					223254	ENSMUSG00000025555	Farp1
107350	ENSMUSG00000075010	AW112010				15953	ENSMUSG00000078920	Ifi47					14042	ENSMUSG00000061731	Ext1				110173	ENSMUSG00000028164	Manba			12123	ENSMUSG00000046607	Hrk					223255	ENSMUSG00000063410	Stk24
107358	ENSMUSG00000025016	Tm9sf3				15975	ENSMUSG00000022967	Ifnar1					20649	ENSMUSG00000060429	Sntb1				110265	ENSMUSG00000054733	Msra			12143	ENSMUSG00000014453	Blk					321019	ENSMUSG00000051212	Gpr183
107371	ENSMUSG00000053799	Exoc6				16147	ENSMUSG00000006538	Ihh					239463	ENSMUSG00000051225	Fam83a				110351	ENSMUSG00000041351	Rap1gap			12144	ENSMUSG00000030528	Blm					223262	ENSMUSG00000071229	Timm8a2
107373	ENSMUSG00000024691	Fam111a				16181	ENSMUSG00000026981	Il1rn					239463	ENSMUSG00000116387	Fam83a				110382	ENSMUSG00000029656	C8b			12164	ENSMUSG00000002384	Bmp8b					71432	ENSMUSG00000110018	5430437J10Rik
107376	ENSMUSG00000053117	E330013P04Rik				16184	ENSMUSG00000026770	Il2ra					210998	ENSMUSG00000037119	Fam91a1				110385	ENSMUSG00000031842	Pde4c			12167	ENSMUSG00000052430	Bmpr1b					78757	ENSMUSG00000050310	Rictor
107449	ENSMUSG00000020099	Unc5b				16189	ENSMUSG00000000869	Il4					210998	ENSMUSG00000116351	Fam91a1				110385	ENSMUSG00000111773	Pde4c			12229	ENSMUSG00000031264	Btk					223453	ENSMUSG00000039168	Dap
107476	ENSMUSG00000020532	Acaca				16319	ENSMUSG00000024660	Incenp					71088	ENSMUSG00000071749	4933412E24Rik				110454	ENSMUSG00000075602	Ly6a			12301	ENSMUSG00000014226	Cacybp					21847	ENSMUSG00000037465	Klf10
107513	ENSMUSG00000021427	Ssr1				16364	ENSMUSG00000021356	Irf4					20491	ENSMUSG00000022372	Sla				110521	ENSMUSG00000021366	Hivep1			12332	ENSMUSG00000056737	Capg					55960	ENSMUSG00000022339	Ebag9
107569	ENSMUSG00000029780	Nt5c3				16369	ENSMUSG00000047182	Irs3					17988	ENSMUSG00000005125	Ndrg1				110557	ENSMUSG00000073409	H2-Q6			12345	ENSMUSG00000028745	Capzb					100316685	ENSMUSG00000084458	Mir1907
107587	ENSMUSG00000022330	Osr2				16398	ENSMUSG00000015533	Itga2					20442	ENSMUSG00000013846	St3gal1				110637	ENSMUSG00000032017	Grik4			12367	ENSMUSG00000031628	Casp3					20649	ENSMUSG00000060429	Sntb1
107652	ENSMUSG00000026670	Uap1				16407	ENSMUSG00000005947	Itgae					239528	ENSMUSG00000036698	Ago2				110749	ENSMUSG00000022945	Chaf1b			12370	ENSMUSG00000026029	Casp8					67731	ENSMUSG00000022358	Fbxo32
107747	ENSMUSG00000030088	Aldh1l1				16416	ENSMUSG00000020689	Itgb3					106068	ENSMUSG00000079020	Slc45a4				110789	ENSMUSG00000069170	Adgrv1			12380	ENSMUSG00000021585	Cast					67731	ENSMUSG00000116076	Fbxo32
107765	ENSMUSG00000024803	Ankrd1				16420	ENSMUSG00000026971	Itgb6					17069	ENSMUSG00000022587	Ly6e				110796	ENSMUSG00000046982	Tshz1			12388	ENSMUSG00000034101	Ctnnd1					211401	ENSMUSG00000022353	Mtss1
107767	ENSMUSG00000021687	Scamp1				16423	ENSMUSG00000055447	Cd47					19354	ENSMUSG00000033220	Rac2				110829	ENSMUSG00000019920	Lims1			12388	ENSMUSG00000101645	Ctnnd1					211770	ENSMUSG00000032501	Trib1
107831	ENSMUSG00000034730	Adgrb1				16440	ENSMUSG00000042644	Itpr3					72318	ENSMUSG00000018008	Cyth4				110854	ENSMUSG00000039515	Ptpa			12390	ENSMUSG00000000058	Cav2					432958	ENSMUSG00000115634	Gm20740
107885	ENSMUSG00000066442	Mthfs				16452	ENSMUSG00000024789	Jak2					207495	ENSMUSG00000018126	Baiap2l2				110902	ENSMUSG00000022041	Chrna2			12406	ENSMUSG00000070436	Serpinh1					223601	ENSMUSG00000022378	Fam49b
107895	ENSMUSG00000036155	Mgat5				16456	ENSMUSG00000038235	F11r					52609	ENSMUSG00000053411	Cbx7				110958	ENSMUSG00000030041	M1ap			12418	ENSMUSG00000039989	Cbx4					76740	ENSMUSG00000015002	Efr3a
107976	ENSMUSG00000052139	Babam2				16508	ENSMUSG00000060882	Kcnd2					383075	ENSMUSG00000050439	Enthd1				111173	ENSMUSG00000030172	Erc1			12450	ENSMUSG00000020326	Ccng1					20491	ENSMUSG00000022372	Sla
108058	ENSMUSG00000053819	Camk2d				16561	ENSMUSG00000063077	Kif1b					102466773	ENSMUSG00000098631	Mir6957				111368	ENSMUSG00000098754	Prn			12477	ENSMUSG00000026011	Ctla4					22402	ENSMUSG00000005124	Wisp1
108099	ENSMUSG00000028944	Prkag2				16590	ENSMUSG00000005672	Kit					105827	ENSMUSG00000048218	Amigo2				11307	ENSMUSG00000024030	Abcg1			12477	ENSMUSG00000103326	Ctla4					13992	ENSMUSG00000022332	Khdrbs3
108115	ENSMUSG00000038963	Slco4a1				16598	ENSMUSG00000055148	Klf2					66120	ENSMUSG00000003355	Fkbp11				114230	ENSMUSG00000040554	Aipl1			12480	ENSMUSG00000041750	Cd1d2					69700	ENSMUSG00000079022	Col22a1
108148	ENSMUSG00000089704	Galnt2				16648	ENSMUSG00000021929	Kpna3					258859	ENSMUSG00000051003	Olfr161				11435	ENSMUSG00000027107	Chrna1			12483	ENSMUSG00000030577	Cd22					107831	ENSMUSG00000034730	Adgrb1
108150	ENSMUSG00000031608	Galnt7				16656	ENSMUSG00000028634	Hivep3					70511	ENSMUSG00000022544	Eef2kmt				114584	ENSMUSG00000007041	Clic1			12488	ENSMUSG00000061665	Cd2ap					11838	ENSMUSG00000022602	Arc
108151	ENSMUSG00000040254	Sema3d				16661	ENSMUSG00000019761	Krt10					12703	ENSMUSG00000038037	Socs1				114602	ENSMUSG00000010044	Zmynd10			12519	ENSMUSG00000075122	Cd80					17069	ENSMUSG00000022587	Ly6e
108155	ENSMUSG00000034160	Ogt				16704	ENSMUSG00000051802	Krtap19-5					224008	ENSMUSG00000041974	Spidr				11461	ENSMUSG00000029580	Actb			12523	ENSMUSG00000038147	Cd84					100316774	ENSMUSG00000087899	Mir1942
108652	ENSMUSG00000021432	Slc35b3				16716	ENSMUSG00000035606	Ky					12846	ENSMUSG00000000326	Comt				114615	ENSMUSG00000036941	Elac1			12531	ENSMUSG00000027330	Cdc25b					223666	ENSMUSG00000033697	Arhgap39
108653	ENSMUSG00000040649	Rimklb				16763	ENSMUSG00000041782	Lad1					12846	ENSMUSG00000098892	Comt				114664	ENSMUSG00000029311	Hsd17b11			12552	ENSMUSG00000031673	Cdh11					17886	ENSMUSG00000022443	Myh9
108673	ENSMUSG00000024732	Ccdc86				16784	ENSMUSG00000016534	Lamp2					210126	ENSMUSG00000033306	Lpp				114674	ENSMUSG00000015942	Gtf2ird2			12557	ENSMUSG00000028217	Cdh17					52609	ENSMUSG00000053411	Cbx7
108686	ENSMUSG00000032740	Ccdc88a				16790	ENSMUSG00000039062	Anpep					70144	ENSMUSG00000022801	Lrch3				114713	ENSMUSG00000032413	Rasa2			12562	ENSMUSG00000031871	Cdh5					102466773	ENSMUSG00000098631	Mir6957
108707	ENSMUSG00000032977	Fam207a				16814	ENSMUSG00000025216	Lbx1					106347	ENSMUSG00000022900	Ildr1				11489	ENSMUSG00000054555	Adam12			12564	ENSMUSG00000036510	Cdh8					105835	ENSMUSG00000042303	Sgsm3
108723	ENSMUSG00000036526	Card11				16870	ENSMUSG00000000247	Lhx2					74197	ENSMUSG00000022828	Gtf2e1				11492	ENSMUSG00000011256	Adam19			12571	ENSMUSG00000040274	Cdk6					223752	ENSMUSG00000035900	Gramd4
108735	ENSMUSG00000040848	Sft2d2				16897	ENSMUSG00000020536	Llgl1					12519	ENSMUSG00000075122	Cd80				11520	ENSMUSG00000028494	Plin2			12578	ENSMUSG00000044303	Cdkn2a					223753	ENSMUSG00000035891	Cerk
108797	ENSMUSG00000057706	Mex3b				16905	ENSMUSG00000028063	Lmna					212547	ENSMUSG00000036208	Nepro				11537	ENSMUSG00000061780	Cfd			12579	ENSMUSG00000073802	Cdkn2b					106014	ENSMUSG00000054863	Fam19a5
108800	ENSMUSG00000020961	Ston2				16980	ENSMUSG00000026443	Lrrn2					77647	ENSMUSG00000030775	Trat1				11541	ENSMUSG00000018500	Adora2b			12606	ENSMUSG00000034957	Cebpa					102465209	ENSMUSG00000098938	Mir6393
108888	ENSMUSG00000029036	Atad3a				17063	ENSMUSG00000022824	Muc13					70508	ENSMUSG00000022641	Bbx				11555	ENSMUSG00000045730	Adrb2			12613	ENSMUSG00000026818	Cel					105727	ENSMUSG00000023169	Slc38a1
108909	ENSMUSG00000042901	Aida				170676	ENSMUSG00000092035	Peg10					208650	ENSMUSG00000022637	Cblb				11569	ENSMUSG00000030232	Aebp2			12632	ENSMUSG00000062929	Cfl2					67760	ENSMUSG00000022462	Slc38a2
108912	ENSMUSG00000048922	Cdca2				170758	ENSMUSG00000018012	Rac3					80859	ENSMUSG00000035356	Nfkbiz				11576	ENSMUSG00000054932	Afp			12633	ENSMUSG00000026031	Cflar					71919	ENSMUSG00000022466	Rpap3
108946	ENSMUSG00000039068	Zzz3				170770	ENSMUSG00000002083	Bbc3					66497	ENSMUSG00000022748	Cmss1				11610	ENSMUSG00000029007	Agtrap			12652	ENSMUSG00000021194	Chga					22143	ENSMUSG00000023004	Tuba1b
108961	ENSMUSG00000046179	E2f8				170942	ENSMUSG00000096768	Erdr1					13837	ENSMUSG00000052504	Epha3				11651	ENSMUSG00000001729	Akt1			12700	ENSMUSG00000032578	Cish					75284	ENSMUSG00000037525	Bcdin3d
108995	ENSMUSG00000040247	Tbc1d10c				170952	ENSMUSG00000041669	Prima1					106143	ENSMUSG00000054604	Cggbp1				11669	ENSMUSG00000029455	Aldh2			12721	ENSMUSG00000030707	Coro1a					71726	ENSMUSG00000036061	Smug1
108995	ENSMUSG00000097708	Tbc1d10c				17113	ENSMUSG00000007458	M6pr					110920	ENSMUSG00000032932	Hspa13				116733	ENSMUSG00000031913	Vps4a			12738	ENSMUSG00000047230	Cldn2					70511	ENSMUSG00000022544	Eef2kmt
109006	ENSMUSG00000031781	Ciapin1				171171	ENSMUSG00000035513	Ntng2					76601	ENSMUSG00000100857	1700041M19Rik				116848	ENSMUSG00000040054	Baz2a			12753	ENSMUSG00000029238	Clock					268859	ENSMUSG00000008658	Rbfox1
109019	ENSMUSG00000026107	Nabp1				17128	ENSMUSG00000024515	Smad4					12394	ENSMUSG00000022952	Runx1				11685	ENSMUSG00000018907	Alox12e			12790	ENSMUSG00000026114	Cnga3					74720	ENSMUSG00000022715	Tmem114
109065	ENSMUSG00000020973	Dnaaf2				17131	ENSMUSG00000025880	Smad7					69857	ENSMUSG00000100277	1810053B23Rik				11690	ENSMUSG00000060063	Alox5ap			12808	ENSMUSG00000020173	Cobl					14811	ENSMUSG00000059003	Grin2a
109115	ENSMUSG00000038954	Supt3				17152	ENSMUSG00000021363	Mak					224440	ENSMUSG00000022948	Setd4				11695	ENSMUSG00000040310	Alx4			12822	ENSMUSG00000001435	Col18a1					74374	ENSMUSG00000068663	Clec16a
109161	ENSMUSG00000032307	Ube2q2				17171	ENSMUSG00000068037	Mas1					338467	ENSMUSG00000039456	Morc3				117198	ENSMUSG00000023150	Ivns1abp			12835	ENSMUSG00000048126	Col6a3					12703	ENSMUSG00000038037	Socs1
109232	ENSMUSG00000038936	Sccpdh				17188	ENSMUSG00000030678	Maz					13548	ENSMUSG00000022897	Dyrk1a				11727	ENSMUSG00000072115	Ang			12846	ENSMUSG00000000326	Comt					74478	ENSMUSG00000071669	Snx29
109241	ENSMUSG00000036792	Mbd5				17199	ENSMUSG00000074037	Mc1r					16516	ENSMUSG00000062609	Kcnj15				11737	ENSMUSG00000032249	Anp32a			12846	ENSMUSG00000098892	Comt					26413	ENSMUSG00000063358	Mapk1
109332	ENSMUSG00000035498	Cdcp1				17254	ENSMUSG00000010095	Slc3a2					93871	ENSMUSG00000022914	Brwd1				11740	ENSMUSG00000016319	Slc25a5			12848	ENSMUSG00000027206	Cops2					26462	ENSMUSG00000075704	Txnrd2
109333	ENSMUSG00000004591	Pkn2				17281	ENSMUSG00000025241	Fyco1					20517	ENSMUSG00000023829	Slc22a1				117586	ENSMUSG00000022347	A1bg			12861	ENSMUSG00000041697	Cox6a1					26462	ENSMUSG00000099282	Txnrd2
109648	ENSMUSG00000029819	Npy				17293	ENSMUSG00000030543	Mesp2					68597	ENSMUSG00000024018	Ccdc167				11770	ENSMUSG00000062515	Fabp4			12892	ENSMUSG00000022742	Cpox					21832	ENSMUSG00000022847	Thpo
109672	ENSMUSG00000024646	Cyb5a				17305	ENSMUSG00000018169	Mfng					21769	ENSMUSG00000044477	Zfand3				11806	ENSMUSG00000032083	Apoa1			12904	ENSMUSG00000004885	Crabp2					72190	ENSMUSG00000043391	2510009E07Rik
109711	ENSMUSG00000015143	Actn1				17329	ENSMUSG00000029417	Cxcl9					224671	ENSMUSG00000062202	Btbd9				11815	ENSMUSG00000022548	Apod			12913	ENSMUSG00000028466	Creb3					78082	ENSMUSG00000089874	9230117E06Rik
109828	ENSMUSG00000079105	C7				17342	ENSMUSG00000035158	Mitf					21355	ENSMUSG00000024339	Tap2				11833	ENSMUSG00000030762	Aqp8			12914	ENSMUSG00000022521	Crebbp					11450	ENSMUSG00000022878	Adipoq
109934	ENSMUSG00000017631	Abr				17347	ENSMUSG00000020190	Mknk2					27762	ENSMUSG00000007030	Vwa7				11836	ENSMUSG00000001127	Araf			12933	ENSMUSG00000029121	Crmp1					12053	ENSMUSG00000022508	Bcl6
109978	ENSMUSG00000030217	Art4				17433	ENSMUSG00000032517	Mobp					12305	ENSMUSG00000003534	Ddr1				11845	ENSMUSG00000044147	Arf6			12934	ENSMUSG00000022048	Dpysl2					210126	ENSMUSG00000033306	Lpp
110078	ENSMUSG00000033059	Pygb				17449	ENSMUSG00000020321	Mdh1					72240	ENSMUSG00000094690	1600014C23Rik				11847	ENSMUSG00000021125	Arg2			12953	ENSMUSG00000068742	Cry2					245308	ENSMUSG00000052363	Zdhhc19
110147	ENSMUSG00000013787	Ehmt2				17703	ENSMUSG00000025469	Msx3					64657	ENSMUSG00000034729	Mrps10				11855	ENSMUSG00000035133	Arhgap5			12969	ENSMUSG00000025945	Crygf					22247	ENSMUSG00000022814	Umps
110157	ENSMUSG00000000441	Raf1				17999	ENSMUSG00000032216	Nedd4					64657	ENSMUSG00000116070	Mrps10				11858	ENSMUSG00000001313	Rnd2			12988	ENSMUSG00000032312	Csk					268890	ENSMUSG00000061080	Lsamp
110173	ENSMUSG00000028164	Manba				18010	ENSMUSG00000007038	Neu1					12445	ENSMUSG00000034165	Ccnd3				11863	ENSMUSG00000015522	Arnt			13007	ENSMUSG00000026421	Csrp1					102466172	ENSMUSG00000098300	Mir6540
110279	ENSMUSG00000009681	Bcr				18089	ENSMUSG00000044220	Nkx2-3					20230	ENSMUSG00000023927	Satb1				11865	ENSMUSG00000055116	Arntl			13043	ENSMUSG00000031078	Cttn					100124467	ENSMUSG00000076372	Mir568
110351	ENSMUSG00000041351	Rap1gap				18130	ENSMUSG00000035161	Ints6					19725	ENSMUSG00000024206	Rfx2				11875	ENSMUSG00000070424	Art5			13168	ENSMUSG00000038057	Dbil5					100043314	ENSMUSG00000071552	Tigit
110417	ENSMUSG00000021120	Pigh				18132	ENSMUSG00000015468	Notch4					50758	ENSMUSG00000023965	Fbxl17				11890	ENSMUSG00000040963	Asgr2			13175	ENSMUSG00000027797	Dclk1					67896	ENSMUSG00000022665	Ccdc80
110596	ENSMUSG00000021662	Arhgef28				18139	ENSMUSG00000030016	Zfp638					64898	ENSMUSG00000024052	Lpin2				11906	ENSMUSG00000038872	Zfhx3			13185	ENSMUSG00000022898	Dscr3					73916	ENSMUSG00000032965	Ift57
110606	ENSMUSG00000033373	Fntb				18141	ENSMUSG00000016619	Nup50					381122	ENSMUSG00000043705	Capn13				11908	ENSMUSG00000023027	Atf1			13196	ENSMUSG00000022377	Asap1					16423	ENSMUSG00000055447	Cd47
110639	ENSMUSG00000025742	Prps2				18174	ENSMUSG00000023030	Slc11a2					57440	ENSMUSG00000024065	Ehd3				11928	ENSMUSG00000033161	Atp1a1			13209	ENSMUSG00000032097	Ddx6					208650	ENSMUSG00000022637	Cblb
110651	ENSMUSG00000031309	Rps6ka3				18214	ENSMUSG00000026674	Ddr2					50766	ENSMUSG00000024074	Crim1				11931	ENSMUSG00000026576	Atp1b1			13361	ENSMUSG00000021707	Dhfr					100628589	ENSMUSG00000093292	Mir5118
110794	ENSMUSG00000052435	Cebpe				18217	ENSMUSG00000020591	Ntsr2					107766	ENSMUSG00000000673	Haao				11944	ENSMUSG00000005553	Atp4a			13386	ENSMUSG00000040856	Dlk1					67742	ENSMUSG00000022876	Samsn1
110796	ENSMUSG00000046982	Tshz1				18263	ENSMUSG00000011179	Odc1					12193	ENSMUSG00000045817	Zfp36l2				11974	ENSMUSG00000015575	Atp6v0e			13386	ENSMUSG00000098411	Dlk1					268903	ENSMUSG00000048490	Nrip1
110805	ENSMUSG00000070990	Foxe1				18390	ENSMUSG00000000766	Oprm1					72104	ENSMUSG00000100738	2010106C02Rik				11987	ENSMUSG00000041313	Slc7a1			13392	ENSMUSG00000023391	Dlx2					100503619	ENSMUSG00000109841	E330011O21Rik
110876	ENSMUSG00000075318	Scn2a				18438	ENSMUSG00000029470	P2rx4					26410	ENSMUSG00000024235	Map3k8				12028	ENSMUSG00000003873	Bax			13406	ENSMUSG00000029307	Dmp1					67768	ENSMUSG00000044442	N6amt1
110902	ENSMUSG00000022041	Chrna2				18458	ENSMUSG00000022283	Pabpc1					72747	ENSMUSG00000024424	Ttc39c				12035	ENSMUSG00000030268	Bcat1			13421	ENSMUSG00000025279	Dnase1l3					12394	ENSMUSG00000022952	Runx1
110948	ENSMUSG00000040820	Hlcs				18548	ENSMUSG00000021587	Pcsk1					268996	ENSMUSG00000037013	Ss18				12045	ENSMUSG00000089929	Bcl2a1b			13434	ENSMUSG00000026723	Trdmt1					69857	ENSMUSG00000100277	1810053B23Rik
111173	ENSMUSG00000030172	Erc1				18557	ENSMUSG00000026437	Cdk18					102465185	ENSMUSG00000098607	Mir6360				12051	ENSMUSG00000053175	Bcl3			13488	ENSMUSG00000021478	Drd1					338467	ENSMUSG00000039456	Morc3
11298	ENSMUSG00000020804	Aanat				18573	ENSMUSG00000059173	Pde1a					59057	ENSMUSG00000051469	Zfp24				121022	ENSMUSG00000039680	Mrps6			13489	ENSMUSG00000032259	Drd2					56176	ENSMUSG00000022940	Pigp
11303	ENSMUSG00000015243	Abca1				18611	ENSMUSG00000013698	Pea15a					12326	ENSMUSG00000038128	Camk4				12125	ENSMUSG00000027381	Bcl2l11			13498	ENSMUSG00000004263	Atn1					13548	ENSMUSG00000022897	Dyrk1a
11350	ENSMUSG00000026842	Abl1				18619	ENSMUSG00000045573	Penk					71302	ENSMUSG00000036452	Arhgap26				12142	ENSMUSG00000038151	Prdm1			13508	ENSMUSG00000050272	Dscam					16516	ENSMUSG00000062609	Kcnj15
11352	ENSMUSG00000026596	Abl2				18643	ENSMUSG00000018293	Pfn1					14815	ENSMUSG00000024431	Nr3c1				12162	ENSMUSG00000008999	Bmp7			13560	ENSMUSG00000024137	E4f1					69776	ENSMUSG00000086899	1600002D24Rik
113863	ENSMUSG00000115199	Vmn1r15				18673	ENSMUSG00000038845	Phb					18459	ENSMUSG00000051732	Pabpc2				12176	ENSMUSG00000078566	Bnip3			13642	ENSMUSG00000001300	Efnb2					78512	ENSMUSG00000096965	3300005D01Rik
11409	ENSMUSG00000029545	Acads				18693	ENSMUSG00000068206	Pick1					106869	ENSMUSG00000062210	Tnfaip8				12192	ENSMUSG00000021127	Zfp36l1			13655	ENSMUSG00000033730	Egr3					66616	ENSMUSG00000002365	Snx9
11423	ENSMUSG00000023328	Ache				18712	ENSMUSG00000024014	Pim1					107022	ENSMUSG00000001700	Gramd3				12193	ENSMUSG00000045817	Zfp36l2			13656	ENSMUSG00000071341	Egr4					66931	ENSMUSG00000023873	1700010I14Rik
114255	ENSMUSG00000040631	Dok4				18778	ENSMUSG00000029522	Pla2g1b					16906	ENSMUSG00000024590	Lmnb1				12282	ENSMUSG00000032115	Hyou1			13663	ENSMUSG00000062762	Ei24					236574	ENSMUSG00000073457	Smok2b
11435	ENSMUSG00000027107	Chrna1				18792	ENSMUSG00000021822	Plau					320253	ENSMUSG00000032656	2018-03-03				12295	ENSMUSG00000020882	Cacnb1			13723	ENSMUSG00000021728	Emb					100041352	ENSMUSG00000052469	Tcp10c
11444	ENSMUSG00000027950	Chrnb2				18797	ENSMUSG00000024960	Plcb3					104027	ENSMUSG00000043079	Synpo				12305	ENSMUSG00000003534	Ddr1			13809	ENSMUSG00000028024	Enpep					272667	ENSMUSG00000079711	Smok4a
114602	ENSMUSG00000010044	Zmynd10				19017	ENSMUSG00000029167	Ppargc1a					11555	ENSMUSG00000045730	Adrb2				12306	ENSMUSG00000032231	Anxa2			13836	ENSMUSG00000006445	Epha2					240025	ENSMUSG00000048826	Dact2
11464	ENSMUSG00000068614	Actc1				19035	ENSMUSG00000032383	Ppib					83814	ENSMUSG00000024589	Nedd4l				12313	ENSMUSG00000001175	Calm1			13837	ENSMUSG00000052504	Epha3					64074	ENSMUSG00000023886	Smoc2
114671	ENSMUSG00000069712	4930444G20Rik				19049	ENSMUSG00000061718	Ppp1r1b					225638	ENSMUSG00000032845	Alpk2				12319	ENSMUSG00000041261	Car8			13841	ENSMUSG00000028289	Epha7					76917	ENSMUSG00000023911	Flywch2
114716	ENSMUSG00000045671	Spred2				19057	ENSMUSG00000022092	Ppp3cc					67951	ENSMUSG00000001473	Tubb6				12322	ENSMUSG00000024617	Camk2a			13852	ENSMUSG00000029428	Stx2					21463	ENSMUSG00000062859	Tcp11
114741	ENSMUSG00000035726	Supt16				19079	ENSMUSG00000029513	Prkab1					102465702	ENSMUSG00000098253	Mir7219				12336	ENSMUSG00000001794	Capns1			13872	ENSMUSG00000024382	Ercc3					18712	ENSMUSG00000024014	Pim1
11475	ENSMUSG00000035783	Acta2				19108	ENSMUSG00000035725	Prkx					71263	ENSMUSG00000064036	Mro				12372	ENSMUSG00000007122	Casq1			13897	ENSMUSG00000061959	Ces1e					17691	ENSMUSG00000024042	Sik1
11479	ENSMUSG00000000532	Acvr1b				19130	ENSMUSG00000010175	Prox1					100503117	ENSMUSG00000102047	2010010A06Rik				12408	ENSMUSG00000051483	Cbr1			13924	ENSMUSG00000097993	Ptprv					54219	ENSMUSG00000002308	Cd320
114893	ENSMUSG00000027708	Dcun1d1				19141	ENSMUSG00000021190	Lgmn					100038353	ENSMUSG00000097712	Gm10532				12445	ENSMUSG00000034165	Ccnd3			14007	ENSMUSG00000002107	Celf2					14961	ENSMUSG00000073421	H2-Ab1
11501	ENSMUSG00000025473	Adam8				19157	ENSMUSG00000017132	Cyth1					66191	ENSMUSG00000090000	Ier3ip1				12452	ENSMUSG00000029385	Ccng2			14009	ENSMUSG00000004151	Etv1					407788	ENSMUSG00000057246	BC051142
11520	ENSMUSG00000028494	Plin2				19159	ENSMUSG00000018001	Cyth3					20689	ENSMUSG00000024565	Sall3				12454	ENSMUSG00000021258	Ccnk			14011	ENSMUSG00000030199	Etv6					11629	ENSMUSG00000024397	Aif1
11540	ENSMUSG00000020178	Adora2a				192173	ENSMUSG00000061111	Mcrip1					225825	ENSMUSG00000034028	Cd226				12481	ENSMUSG00000027863	Cd2			14042	ENSMUSG00000061731	Ext1					72240	ENSMUSG00000094690	1600014C23Rik
11551	ENSMUSG00000033717	Adra2a				19219	ENSMUSG00000039942	Ptger4					623279	ENSMUSG00000073514	Dok6				12487	ENSMUSG00000026012	Cd28			14043	ENSMUSG00000027198	Ext2					19274	ENSMUSG00000033278	Ptprm
11554	ENSMUSG00000035283	Adrb1				192194	ENSMUSG00000020490	Btnl10					403202	ENSMUSG00000067577	A430093F15Rik				12487	ENSMUSG00000102412	Cd28			14063	ENSMUSG00000021678	F2rl1					268970	ENSMUSG00000024043	Arhgap28
11566	ENSMUSG00000015961	Adss				19224	ENSMUSG00000047250	Ptgs1					12511	ENSMUSG00000024670	Cd6				12495	ENSMUSG00000048120	Entpd1			14073	ENSMUSG00000034171	Faah					77889	ENSMUSG00000024063	Lbh
11576	ENSMUSG00000054932	Afp				192287	ENSMUSG00000032449	Slc25a36					14537	ENSMUSG00000038843	Gcnt1				12504	ENSMUSG00000023274	Cd4			140780	ENSMUSG00000034663	Bmp2k					225010	ENSMUSG00000054469	Lclat1
11604	ENSMUSG00000005705	Agrp				19244	ENSMUSG00000028788	Ptp4a2					226040	ENSMUSG00000048572	Tmem252				12505	ENSMUSG00000005087	Cd44			14104	ENSMUSG00000025153	Fasn					22436	ENSMUSG00000024066	Xdh
11608	ENSMUSG00000054988	Agtr1b				192651	ENSMUSG00000047342	Zfp286					76088	ENSMUSG00000052085	Dock8				12507	ENSMUSG00000024669	Cd5			14158	ENSMUSG00000000127	Fer					116871	ENSMUSG00000055817	Mta3
11624	ENSMUSG00000021575	Ahrr				192657	ENSMUSG00000001542	Ell2					60533	ENSMUSG00000016496	Cd274				12511	ENSMUSG00000024670	Cd6			14167	ENSMUSG00000022523	Fgf12					72104	ENSMUSG00000100738	2010106C02Rik
11625	ENSMUSG00000022868	Ahsg				19271	ENSMUSG00000025314	Ptprj					58205	ENSMUSG00000016498	Pdcd1lg2				12512	ENSMUSG00000025351	Cd63			14180	ENSMUSG00000021974	Fgf9					13819	ENSMUSG00000024140	Epas1
11630	ENSMUSG00000019866	Crybg1				19276	ENSMUSG00000056553	Ptprn2					240614	ENSMUSG00000074909	Ranbp6				12521	ENSMUSG00000027215	Cd82			14183	ENSMUSG00000030849	Fgfr2					104215	ENSMUSG00000024143	Rhoq
11641	ENSMUSG00000038729	Akap2				19285	ENSMUSG00000004044	Cavin1					54447	ENSMUSG00000024887	Asah2				12526	ENSMUSG00000053044	Cd8b1			14191	ENSMUSG00000028874	Fgr					12314	ENSMUSG00000036438	Calm2
11658	ENSMUSG00000022636	Alcam				192852	ENSMUSG00000086545	Lrrc3c					67188	ENSMUSG00000097787	2700046G09Rik				12545	ENSMUSG00000029283	Cdc7			14219	ENSMUSG00000019997	Ctgf					16867	ENSMUSG00000024107	Lhcgr
116748	ENSMUSG00000050188	Lsm10				19303	ENSMUSG00000029528	Pxn					54132	ENSMUSG00000055044	Pdlim1				12550	ENSMUSG00000000303	Cdh1			14236	ENSMUSG00000034998	Foxn2					26410	ENSMUSG00000024235	Map3k8
11677	ENSMUSG00000001642	Akr1b3				19338	ENSMUSG00000027739	Rab33b					20411	ENSMUSG00000025006	Sorbs1				12555	ENSMUSG00000031962	Cdh15			142688	ENSMUSG00000033781	Asb13					225207	ENSMUSG00000024420	Zfp521
116811	ENSMUSG00000108043	Zim3				19383	ENSMUSG00000027593	Raly					240665	ENSMUSG00000025010	Ccnj				12575	ENSMUSG00000023067	Cdkn1a			14297	ENSMUSG00000059363	Fxn					14423	ENSMUSG00000000420	Galnt1
116848	ENSMUSG00000040054	Baz2a				19415	ENSMUSG00000029602	Rasal1					100503041	ENSMUSG00000074818	Pdzd7				12589	ENSMUSG00000029469	Ift81			14359	ENSMUSG00000027680	Fxr1					12326	ENSMUSG00000038128	Camk4
116871	ENSMUSG00000055817	Mta3				194309	ENSMUSG00000043614	Vps37d					27360	ENSMUSG00000025026	Add3				12617	ENSMUSG00000029253	Cenpc1			14366	ENSMUSG00000049791	Fzd4					170459	ENSMUSG00000024378	Stard4
116873	ENSMUSG00000039156	Stim2				194401	ENSMUSG00000051586	Mical3					76479	ENSMUSG00000025024	Smndc1				12661	ENSMUSG00000030077	Chl1			14368	ENSMUSG00000022297	Fzd6					15526	ENSMUSG00000024359	Hspa9
11690	ENSMUSG00000060063	Alox5ap				19647	ENSMUSG00000030779	Rbbp6					240672	ENSMUSG00000034765	Dusp5				12671	ENSMUSG00000046159	Chrm3			14368	ENSMUSG00000107137	Fzd6					71302	ENSMUSG00000036452	Arhgap26
11702	ENSMUSG00000075232	Amd1				19650	ENSMUSG00000027641	Rbl1					18569	ENSMUSG00000024975	Pdcd4				12677	ENSMUSG00000021239	Vsx2			14405	ENSMUSG00000001260	Gabrg1					14815	ENSMUSG00000024431	Nr3c1
11704	ENSMUSG00000031354	Amelx				19668	ENSMUSG00000017007	Rbpjl					226250	ENSMUSG00000025083	Afap1l2				12695	ENSMUSG00000061859	Patj			14411	ENSMUSG00000030109	Slc6a12					269023	ENSMUSG00000052713	Zfp608
117160	ENSMUSG00000034714	Ttyh2				19712	ENSMUSG00000029249	Rest					72133	ENSMUSG00000025086	Trub1				12702	ENSMUSG00000053113	Socs3			14415	ENSMUSG00000070880	Gad1					15531	ENSMUSG00000054008	Ndst1
11717	ENSMUSG00000005686	Ampd3				19730	ENSMUSG00000026821	Ralgds					67507	ENSMUSG00000026931	1700019N19Rik				12709	ENSMUSG00000001270	Ckb			14420	ENSMUSG00000021003	Galc					21453	ENSMUSG00000024613	Tcof1
117197	ENSMUSG00000060708	Bloc1s4				19739	ENSMUSG00000020599	Rgs9					107368	ENSMUSG00000074746	Pdzd8				12763	ENSMUSG00000016756	Cmah			14450	ENSMUSG00000022962	Gart					102465593	ENSMUSG00000098475	Mir6982
117198	ENSMUSG00000023150	Ivns1abp				19746	ENSMUSG00000028825	Rhd					66540	ENSMUSG00000026655	Fam107b				12764	ENSMUSG00000030282	Cmas			14560	ENSMUSG00000021943	Gdf10					114663	ENSMUSG00000024525	Impa2
11727	ENSMUSG00000072115	Ang				19775	ENSMUSG00000026469	Xpr1					73438	ENSMUSG00000085580	1700061F12Rik				12770	ENSMUSG00000064039	Ccr1l1			14581	ENSMUSG00000029275	Gfi1					102465702	ENSMUSG00000098253	Mir7219
11737	ENSMUSG00000032249	Anp32a				19885	ENSMUSG00000028150	Rorc					14462	ENSMUSG00000015619	Gata3				12773	ENSMUSG00000047898	Ccr4			14586	ENSMUSG00000022103	Gfra2					17191	ENSMUSG00000024513	Mbd2
11746	ENSMUSG00000029994	Anxa4				19933	ENSMUSG00000041453	Rpl21					18761	ENSMUSG00000026778	Prkcq				12775	ENSMUSG00000037944	Ccr7			14590	ENSMUSG00000073987	Ggh					74453	ENSMUSG00000035394	Cfap53
11750	ENSMUSG00000021814	Anxa7				19944	ENSMUSG00000048758	Rpl29					20163	ENSMUSG00000026727	Rsu1				12776	ENSMUSG00000042262	Ccr8			14608	ENSMUSG00000031932	Gpr83					18018	ENSMUSG00000033016	Nfatc1
117591	ENSMUSG00000005107	Slc2a9				20102	ENSMUSG00000031320	Rps4x					67839	ENSMUSG00000026930	Gpsm1				12802	ENSMUSG00000062585	Cnr2			14609	ENSMUSG00000050953	Gja1					20689	ENSMUSG00000024565	Sall3
117600	ENSMUSG00000020121	Srgap1				20103	ENSMUSG00000012848	Rps5					22325	ENSMUSG00000009621	Vav2				12805	ENSMUSG00000055022	Cntn1			14618	ENSMUSG00000047797	Gjb1					17196	ENSMUSG00000041607	Mbp
11774	ENSMUSG00000021686	Ap3b1				20104	ENSMUSG00000028495	Rps6					107746	ENSMUSG00000039844	Rapgef1				12817	ENSMUSG00000058806	Col13a1			14634	ENSMUSG00000021318	Gli3					73985	ENSMUSG00000097738	4930445N18Rik
11782	ENSMUSG00000020955	Ap4s1				20135	ENSMUSG00000020649	Rrm2					227717	ENSMUSG00000043102	Qrfp				12819	ENSMUSG00000028339	Col15a1			14645	ENSMUSG00000026473	Glul					109672	ENSMUSG00000024646	Cyb5a
11783	ENSMUSG00000019979	Apaf1				20181	ENSMUSG00000015846	Rxra					20910	ENSMUSG00000026797	Stxbp1				12850	ENSMUSG00000030652	Coq7			14682	ENSMUSG00000024639	Gnaq					225825	ENSMUSG00000034028	Cd226
11787	ENSMUSG00000029207	Apbb2				20190	ENSMUSG00000030592	Ryr1					227737	ENSMUSG00000026796	Fam129b				12857	ENSMUSG00000031818	Cox4i1			14687	ENSMUSG00000040009	Gnaz					225845	ENSMUSG00000060675	Pla2g16
11790	ENSMUSG00000026207	Speg				20194	ENSMUSG00000041959	S100a10					74016	ENSMUSG00000026873	Phf19				12864	ENSMUSG00000014313	Cox6c			14700	ENSMUSG00000038607	Gng10					403202	ENSMUSG00000067577	A430093F15Rik
11803	ENSMUSG00000006651	Aplp1				20286	ENSMUSG00000022390	Zc3h7b					100628598	ENSMUSG00000092679	Mir5129				12865	ENSMUSG00000074218	Cox7a1			14724	ENSMUSG00000050761	Gp1bb					107350	ENSMUSG00000075010	AW112010
11804	ENSMUSG00000031996	Aplp2				20290	ENSMUSG00000020702	Ccl1					24136	ENSMUSG00000026872	Zeb2				12950	ENSMUSG00000021613	Hapln1			14727	ENSMUSG00000112023	Lilr4b					64380	ENSMUSG00000024675	Ms4a4c
11806	ENSMUSG00000032083	Apoa1				20295	ENSMUSG00000031780	Ccl17					12298	ENSMUSG00000017412	Cacnb4				12962	ENSMUSG00000029352	Crybb3			14732	ENSMUSG00000024978	Gpam					666926	ENSMUSG00000058470	Gm8369
11820	ENSMUSG00000022892	App				20304	ENSMUSG00000035042	Ccl5					227929	ENSMUSG00000026832	Cytip				12985	ENSMUSG00000038067	Csf3			14735	ENSMUSG00000031119	Gpc4					20409	ENSMUSG00000024725	Ostf1
11828	ENSMUSG00000028435	Aqp3				20345	ENSMUSG00000048163	Selplg					76747	ENSMUSG00000026989	Dapl1				13051	ENSMUSG00000052336	Cx3cr1			14744	ENSMUSG00000021886	Gpr65					226040	ENSMUSG00000048572	Tmem252
11829	ENSMUSG00000024411	Aqp4				20355	ENSMUSG00000000627	Sema4f					21353	ENSMUSG00000064289	Tank				13057	ENSMUSG00000006519	Cyba			14747	ENSMUSG00000042190	Cmklr1					76088	ENSMUSG00000052085	Dock8
11838	ENSMUSG00000022602	Arc				20362	ENSMUSG00000018398	2018-09-08					21375	ENSMUSG00000035033	Tbr1				13070	ENSMUSG00000032323	Cyp11a1			14756	ENSMUSG00000021340	Gpld1					69865	ENSMUSG00000052595	A1cf
11839	ENSMUSG00000029378	Areg				20383	ENSMUSG00000071172	Srsf3					13482	ENSMUSG00000035000	Dpp4				13116	ENSMUSG00000021259	Cyp46a1			14784	ENSMUSG00000059923	Grb2					107371	ENSMUSG00000053799	Exoc6
11843	ENSMUSG00000021877	Arf4				20444	ENSMUSG00000031749	St3gal2					329421	ENSMUSG00000042064	Myo3b				13135	ENSMUSG00000022174	Dad1			14789	ENSMUSG00000023191	P3h3					12686	ENSMUSG00000038754	Elovl3
11843	ENSMUSG00000115861	Arf4				20464	ENSMUSG00000019913	Sim1					66748	ENSMUSG00000075302	Erich2				13136	ENSMUSG00000026399	Cd55			14794	ENSMUSG00000038451	Spsb2					414801	ENSMUSG00000044948	Itprip
11845	ENSMUSG00000044147	Arf6				20465	ENSMUSG00000062713	Sim2					68986	ENSMUSG00000087264	Gad1os				13164	ENSMUSG00000010592	Dazl			14797	ENSMUSG00000054452	Aes					100048534	ENSMUSG00000044948	Cfap43
11852	ENSMUSG00000054364	Rhob				20479	ENSMUSG00000009907	Vps4b					228012	ENSMUSG00000041997	Tlk1				13172	ENSMUSG00000030507	Dbx1			14829	ENSMUSG00000031364	Grpr					27360	ENSMUSG00000025026	Add3
11856	ENSMUSG00000031355	Arhgap6				20648	ENSMUSG00000027488	Snta1					20687	ENSMUSG00000027109	Sp3				13190	ENSMUSG00000022129	Dct			14854	ENSMUSG00000027610	Gss					240672	ENSMUSG00000034765	Dusp5
11857	ENSMUSG00000030220	Arhgdib				20652	ENSMUSG00000026600	Soat1					215280	ENSMUSG00000075284	Wipf1				13195	ENSMUSG00000020182	Ddc			14860	ENSMUSG00000032348	Gsta4					18569	ENSMUSG00000024975	Pdcd4
11859	ENSMUSG00000007946	Phox2a				20723	ENSMUSG00000045827	Serpinb9					228061	ENSMUSG00000042410	Agps				13358	ENSMUSG00000003528	Slc25a1			14865	ENSMUSG00000027890	Gstm4					21416	ENSMUSG00000024985	Tcf7l2
11865	ENSMUSG00000055116	Arntl				208092	ENSMUSG00000025371	Chmp6					69482	ENSMUSG00000026999	Nup35				13411	ENSMUSG00000018581	Dnah11			14874	ENSMUSG00000021033	Gstz1					100885835	ENSMUSG00000093757	Mir5623
11878	ENSMUSG00000035277	Arx				208188	ENSMUSG00000051136	Ghsr					16410	ENSMUSG00000027087	Itgav				13435	ENSMUSG00000020661	Dnmt3a			14911	ENSMUSG00000030264	Thumpd3					66540	ENSMUSG00000026655	Fam107b
11881	ENSMUSG00000042082	Arsb				208198	ENSMUSG00000003344	Btbd2					100038525	ENSMUSG00000075025	Gm10804				13486	ENSMUSG00000029265	Dr1			14919	ENSMUSG00000020890	Gucy2e					98910	ENSMUSG00000039046	Usp6nl
11890	ENSMUSG00000040963	Asgr2				208501	ENSMUSG00000078572	Ndufaf8					99382	ENSMUSG00000032724	Abtb2				13490	ENSMUSG00000022705	Drd3			14924	ENSMUSG00000045095	Magi1					18761	ENSMUSG00000026778	Prkcq
11898	ENSMUSG00000076441	Ass1				208982	ENSMUSG00000007908	Hmgcll1					74268	ENSMUSG00000003604	Aven				13537	ENSMUSG00000027368	Dusp2			14963	ENSMUSG00000073406	H2-Bl					16184	ENSMUSG00000026770	Il2ra
11906	ENSMUSG00000038872	Zfhx3				209131	ENSMUSG00000028385	Snx30					19419	ENSMUSG00000027347	Rasgrp1				13589	ENSMUSG00000027479	Mapre1			14985	ENSMUSG00000024448	H2-M10.1					12151	ENSMUSG00000026739	Bmi1
11908	ENSMUSG00000023027	Atf1				20918	ENSMUSG00000035530	Eif1					317750	ENSMUSG00000035183	Slc24a5				13614	ENSMUSG00000021367	Edn1			14998	ENSMUSG00000037649	H2-DMa					66774	ENSMUSG00000097638	Carlr
11909	ENSMUSG00000027104	Atf2				209195	ENSMUSG00000022949	Clic6					12125	ENSMUSG00000027381	Bcl2l11				13615	ENSMUSG00000028635	Edn2			14999	ENSMUSG00000079547	H2-DMb1					18718	ENSMUSG00000026737	Pip4k2a
11923	ENSMUSG00000048015	Neurod4				20969	ENSMUSG00000020592	Sdc1					51902	ENSMUSG00000048911	Rnf24				13627	ENSMUSG00000037742	Eef1a1			15000	ENSMUSG00000037548	H2-DMb2					54519	ENSMUSG00000026786	Apbb1ip
11924	ENSMUSG00000027967	Neurog2				20970	ENSMUSG00000025743	Sdc3					110911	ENSMUSG00000058793	Cds2				13636	ENSMUSG00000027954	Efna1			15161	ENSMUSG00000031386	Hcfc1					12287	ENSMUSG00000004113	Cacna1b
11931	ENSMUSG00000026576	Atp1b1				209966	ENSMUSG00000050751	Pgbd5					73747	ENSMUSG00000044991	1110034G24Rik				13637	ENSMUSG00000003070	Efna2			15204	ENSMUSG00000030451	Herc2					227631	ENSMUSG00000059625	Sohlh1
11938	ENSMUSG00000029467	Atp2a2				210146	ENSMUSG00000041037	Irgq					241694	ENSMUSG00000037110	Ralgapa2				13638	ENSMUSG00000028039	Efna3			15212	ENSMUSG00000021665	Hexb					11898	ENSMUSG00000076441	Ass1
11966	ENSMUSG00000006273	Atp6v1b2				210417	ENSMUSG00000042581	Thsd7b					100316704	ENSMUSG00000088491	Mir1953				13639	ENSMUSG00000028040	Efna4			15247	ENSMUSG00000089911	Mfsd14a					320482	ENSMUSG00000086484	Nron
11974	ENSMUSG00000015575	Atp6v0e				210711	ENSMUSG00000048170	Mcmbp					228852	ENSMUSG00000037754	Ppp1r16b				13641	ENSMUSG00000031217	Efnb1			15258	ENSMUSG00000061436	Hipk2					14594	ENSMUSG00000035778	Ggta1
11979	ENSMUSG00000006567	Atp7b				210789	ENSMUSG00000033083	Tbc1d4					71878	ENSMUSG00000027654	Fam83d				13649	ENSMUSG00000020122	Egfr			15353	ENSMUSG00000020232	Hmg20b					100042194	ENSMUSG00000086555	Gm13446
11980	ENSMUSG00000037685	Atp8a1				212070	ENSMUSG00000050866	Clrn3					67996	ENSMUSG00000016921	Srsf6				13666	ENSMUSG00000031668	Eif2ak3			15369	ENSMUSG00000004070	Hmox2					227801	ENSMUSG00000035392	Dennd1a
11982	ENSMUSG00000025324	Atp10a				212728	ENSMUSG00000090290	Tarbp1					19246	ENSMUSG00000027540	Ptpn1				13714	ENSMUSG00000026436	Elk4			15401	ENSMUSG00000000942	Hoxa4					11480	ENSMUSG00000052155	Acvr2a
11984	ENSMUSG00000024121	Atp6v0c				21335	ENSMUSG00000037313	Tacc3					18019	ENSMUSG00000027544	Nfatc2				13803	ENSMUSG00000041773	Enc1			15481	ENSMUSG00000015656	Hspa8					227885	ENSMUSG00000083270	Gm13498
11987	ENSMUSG00000041313	Slc7a1				213350	ENSMUSG00000051007	Gatd1					228911	ENSMUSG00000047907	Tshz2				13821	ENSMUSG00000027624	Epb41l1			15484	ENSMUSG00000031891	Hsd11b2					12298	ENSMUSG00000017412	Cacnb4
11992	ENSMUSG00000021460	Auh				213391	ENSMUSG00000042129	Rassf4					228913	ENSMUSG00000052056	Zfp217				13822	ENSMUSG00000019978	Epb41l2			15488	ENSMUSG00000024507	Hsd17b4					18227	ENSMUSG00000026826	Nr4a2
12013	ENSMUSG00000025612	Bach1				213522	ENSMUSG00000038167	Plekhg6					73303	ENSMUSG00000086999	Bcas1os2				13824	ENSMUSG00000024376	Epb41l4a			15516	ENSMUSG00000023944	Hsp90ab1					56878	ENSMUSG00000026970	Rbms1
12020	ENSMUSG00000049691	Nkx3-2				213753	ENSMUSG00000041130	Zfp598					72221	ENSMUSG00000027518	1700021F07Rik				13844	ENSMUSG00000028664	Ephb2			15558	ENSMUSG00000034997	Htr2a					21353	ENSMUSG00000064289	Tank
12021	ENSMUSG00000026196	Bard1				21380	ENSMUSG00000009097	Tbx1					64138	ENSMUSG00000016256	Ctsz				13857	ENSMUSG00000006235	Epor			15567	ENSMUSG00000020838	Slc6a4					241447	ENSMUSG00000027035	Cers6
12035	ENSMUSG00000030268	Bcat1				21385	ENSMUSG00000000093	Tbx2					16776	ENSMUSG00000015647	Lama5				13858	ENSMUSG00000028552	Eps15			15950	ENSMUSG00000039997	Ifi203					22193	ENSMUSG00000027011	Ube2e3
12040	ENSMUSG00000032263	Bckdhb				21386	ENSMUSG00000018604	Tbx3					320088	ENSMUSG00000097365	C030034L19Rik				13869	ENSMUSG00000062209	Erbb4			15974	ENSMUSG00000100079	Ifnab					16401	ENSMUSG00000027009	Itga4
12045	ENSMUSG00000089929	Bcl2a1b				213989	ENSMUSG00000043085	Tmem82					16592	ENSMUSG00000027533	Fabp5				13983	ENSMUSG00000021055	Esr2			16007	ENSMUSG00000028195	Cyr61					100316756	ENSMUSG00000088639	Mir1955
12048	ENSMUSG00000007659	Bcl2l1				21406	ENSMUSG00000032228	Tcf12					74718	ENSMUSG00000027534	Snx16				14020	ENSMUSG00000011831	Evi5			16153	ENSMUSG00000016529	Il10					277414	ENSMUSG00000068735	Trp53i11
12053	ENSMUSG00000022508	Bcl6				214685	ENSMUSG00000063765	Chadl					22035	ENSMUSG00000039304	Tnfsf10				140482	ENSMUSG00000047264	Zfp358			16163	ENSMUSG00000020383	Il13					19374	ENSMUSG00000032864	Rag2
12075	ENSMUSG00000027420	Bfsp1				214804	ENSMUSG00000036863	Syde2					100628591	ENSMUSG00000092990	Mir466q				140488	ENSMUSG00000029814	Igf2bp3			16173	ENSMUSG00000039217	Il18					20511	ENSMUSG00000005089	Slc1a2
12091	ENSMUSG00000045594	Glb1				214812	ENSMUSG00000040524	Zfp609					20482	ENSMUSG00000027660	Skil				140494	ENSMUSG00000038600	Atp6v0a4			16192	ENSMUSG00000005364	Il5ra					99382	ENSMUSG00000032724	Abtb2
12121	ENSMUSG00000003452	Bicd1				214932	ENSMUSG00000058979	Hdhd5					76295	ENSMUSG00000037400	Atp11b				140742	ENSMUSG00000038332	Sesn1			16197	ENSMUSG00000003882	Il7r					19672	ENSMUSG00000005973	Rcn1
12122	ENSMUSG00000004446	Bid				215095	ENSMUSG00000050468	Astl					381438	ENSMUSG00000058174	Gm5148				140765	ENSMUSG00000024034	Tmprss3			16199	ENSMUSG00000020279	Il9r					114715	ENSMUSG00000027351	Spred1
12123	ENSMUSG00000046607	Hrk				215194	ENSMUSG00000035047	Kri1					626410	ENSMUSG00000106461	Gm20755				140795	ENSMUSG00000036381	P2ry14			16202	ENSMUSG00000030890	Ilk					69702	ENSMUSG00000027305	Ndufaf1
12140	ENSMUSG00000019874	Fabp7				215418	ENSMUSG00000032515	Csrnp1					99696	ENSMUSG00000044864	Ankrd50				14088	ENSMUSG00000021461	Fancc			16323	ENSMUSG00000041324	Inhba					241627	ENSMUSG00000027242	Wdr76
12143	ENSMUSG00000014453	Blk				215690	ENSMUSG00000009418	Nav1					12457	ENSMUSG00000023087	Noct				14102	ENSMUSG00000024778	Fas			16330	ENSMUSG00000028894	Inpp5b					76161	ENSMUSG00000027270	Lamp5
12154	ENSMUSG00000030046	Bmp10				216131	ENSMUSG00000000374	Trappc10					56458	ENSMUSG00000044167	Foxo1				14105	ENSMUSG00000028676	Srsf10			16337	ENSMUSG00000005534	Insr					74030	ENSMUSG00000001768	Rin2
12162	ENSMUSG00000008999	Bmp7				216156	ENSMUSG00000035754	Wdr18					329639	ENSMUSG00000102785	Gm2447				14106	ENSMUSG00000033837	Foxh1			16371	ENSMUSG00000060969	Irx1					14225	ENSMUSG00000032966	Fkbp1a
12164	ENSMUSG00000002384	Bmp8b				216344	ENSMUSG00000020132	Rab21					56758	ENSMUSG00000027763	Mbnl1				14114	ENSMUSG00000006369	Fbln1			16398	ENSMUSG00000015533	Itga2					329540	ENSMUSG00000061411	Nol4l
12183	ENSMUSG00000038871	Bpgm				216551	ENSMUSG00000042363	Lgalsl					102637797	ENSMUSG00000104093	A330015K06Rik				14115	ENSMUSG00000064080	Fbln2			16408	ENSMUSG00000030830	Itgal					56407	ENSMUSG00000038324	Trpc4ap
12212	ENSMUSG00000031327	Chic1				216643	ENSMUSG00000020159	Gabrp					16159	ENSMUSG00000027776	Il12a				14129	ENSMUSG00000015947	Fcgr1			16410	ENSMUSG00000027087	Itgav					18803	ENSMUSG00000016933	Plcg1
12224	ENSMUSG00000005148	Klf5				216724	ENSMUSG00000020375	Rufy1					71619	ENSMUSG00000098207	Arl14				14159	ENSMUSG00000053158	Fes			16412	ENSMUSG00000025809	Itgb1					277360	ENSMUSG00000039621	Prex1
12226	ENSMUSG00000036478	Btg1				216829	ENSMUSG00000048497	Mmgt2					97112	ENSMUSG00000027787	Nmd3				14168	ENSMUSG00000031137	Fgf13			16419	ENSMUSG00000022817	Itgb5					329562	ENSMUSG00000006462	A530013C23Rik
12229	ENSMUSG00000031264	Btk				216881	ENSMUSG00000020811	Wscd1					625901	ENSMUSG00000097252	Gm6634				14172	ENSMUSG00000057967	Fgf18			16421	ENSMUSG00000001281	Itgb7					228911	ENSMUSG00000047907	Tshz2
12231	ENSMUSG00000000706	Btn1a1				216961	ENSMUSG00000020836	Coro6					20319	ENSMUSG00000027996	Sfrp2				14173	ENSMUSG00000037225	Fgf2			16428	ENSMUSG00000020395	Itk					228913	ENSMUSG00000052056	Zfp217
12236	ENSMUSG00000040084	Bub1b				216963	ENSMUSG00000011877	Git1					80890	ENSMUSG00000027993	Trim2				14201	ENSMUSG00000032643	Fhl3			16432	ENSMUSG00000022108	Itm2b					73303	ENSMUSG00000086999	Bcas1os2
12273	ENSMUSG00000049130	C5ar1				217069	ENSMUSG00000000275	Trim25					75309	ENSMUSG00000104004	4930565D16Rik				14208	ENSMUSG00000029147	Ppm1g			16476	ENSMUSG00000052684	Jun					100043757	ENSMUSG00000050600	Zfp831
12286	ENSMUSG00000034656	Cacna1a				217071	ENSMUSG00000072553	Gm525					320782	ENSMUSG00000056498	Tmem154				14229	ENSMUSG00000024222	Fkbp5			16490	ENSMUSG00000040724	Kcna2					320558	ENSMUSG00000060445	Sycp2
12287	ENSMUSG00000004113	Cacna1b				217082	ENSMUSG00000003949	Hlf					80877	ENSMUSG00000028080	Lrba				14245	ENSMUSG00000020593	Lpin1			16494	ENSMUSG00000038077	Kcna6					381409	ENSMUSG00000039155	Cdh26
12310	ENSMUSG00000030669	Calca				217138	ENSMUSG00000047040	Prr15l					74485	ENSMUSG00000023084	Lrrc71				14252	ENSMUSG00000061981	Flot2			16500	ENSMUSG00000050556	Kcnb1					68175	ENSMUSG00000039138	4930591A17Rik
12314	ENSMUSG00000036438	Calm2				217216	ENSMUSG00000034773	BC030867					27371	ENSMUSG00000028071	Sh2d2a				14255	ENSMUSG00000042817	Flt3			16519	ENSMUSG00000026824	Kcnj3					12561	ENSMUSG00000000305	Cdh4
12315	ENSMUSG00000019370	Calm3				217463	ENSMUSG00000020590	Snx13					13636	ENSMUSG00000027954	Efna1				14264	ENSMUSG00000041559	Fmod			16531	ENSMUSG00000063142	Kcnma1					81004	ENSMUSG00000027630	Tbl1xr1
12319	ENSMUSG00000041261	Car8				21748	ENSMUSG00000064796	Terc					545539	ENSMUSG00000074466	Gm15417				14269	ENSMUSG00000075415	Fnbp1			16560	ENSMUSG00000014602	Kif1a					381438	ENSMUSG00000058174	Gm5148
12322	ENSMUSG00000024617	Camk2a				21753	ENSMUSG00000029552	Tes					20198	ENSMUSG00000001020	S100a4				14270	ENSMUSG00000026425	Srgap2			16597	ENSMUSG00000072294	Klf12					12457	ENSMUSG00000023087	Noct
12331	ENSMUSG00000028656	Cap1				217684	ENSMUSG00000021133	Susd6					213121	ENSMUSG00000038354	Ankrd35				14281	ENSMUSG00000021250	Fos			16601	ENSMUSG00000033863	Klf9					69257	ENSMUSG00000037174	Elf2
12333	ENSMUSG00000024942	Capn1				217718	ENSMUSG00000034290	Nek9					74645	ENSMUSG00000044468	Fam46c				14282	ENSMUSG00000003545	Fosb			16625	ENSMUSG00000066361	Serpina3c					56458	ENSMUSG00000044167	Foxo1
12334	ENSMUSG00000026509	Capn2				217845	ENSMUSG00000021208	Ifi27l2b					242122	ENSMUSG00000051076	Vtcn1				14312	ENSMUSG00000024335	Brd2			16656	ENSMUSG00000028634	Hivep3					329639	ENSMUSG00000102785	Gm2447
12339	ENSMUSG00000021893	Capn7				217887	ENSMUSG00000037594	BC022687					12481	ENSMUSG00000027863	Cd2				14319	ENSMUSG00000024661	Fth1			16673	ENSMUSG00000020916	Krt36					622124	ENSMUSG00000104401	Gm20750
12340	ENSMUSG00000070372	Capza1				217887	ENSMUSG00000116084	BC022687					19260	ENSMUSG00000027843	Ptpn22				14357	ENSMUSG00000029603	Dtx1			16709	ENSMUSG00000021843	Ktn1					56790	ENSMUSG00000027751	Supt20
12343	ENSMUSG00000015733	Capza2				21802	ENSMUSG00000029999	Tgfa					20501	ENSMUSG00000032902	Slc16a1				14406	ENSMUSG00000020436	Gabrg2			16716	ENSMUSG00000035606	Ky					68725	ENSMUSG00000046999	1110032F04Rik
12349	ENSMUSG00000027562	Car2				218503	ENSMUSG00000041685	Fcho2					53975	ENSMUSG00000027905	Ddx20				14422	ENSMUSG00000013418	B4galnt2			16763	ENSMUSG00000041782	Lad1					26879	ENSMUSG00000043300	B3galnt1
12359	ENSMUSG00000027187	Cat				218624	ENSMUSG00000050377	Il31ra					12977	ENSMUSG00000014599	Csf1				14426	ENSMUSG00000090035	Galnt4			16774	ENSMUSG00000024421	Lama3					76089	ENSMUSG00000062232	Rapgef2
12374	ENSMUSG00000051980	Casr				218865	ENSMUSG00000015970	Chdh					170439	ENSMUSG00000041220	Elovl6				14433	ENSMUSG00000057666	Gapdh			16795	ENSMUSG00000004383	Large1					229445	ENSMUSG00000028015	Ctso
12380	ENSMUSG00000021585	Cast				219148	ENSMUSG00000035095	Fam167a					68436	ENSMUSG00000062006	Rpl34				14462	ENSMUSG00000015619	Gata3			16800	ENSMUSG00000028059	Arhgef2					229473	ENSMUSG00000033767	Tmem131l
12398	ENSMUSG00000006362	Cbfa2t3				21917	ENSMUSG00000019961	Tmpo					16842	ENSMUSG00000027985	Lef1				14466	ENSMUSG00000028048	Gba			16818	ENSMUSG00000000409	Lck					17261	ENSMUSG00000001419	Mef2d
12399	ENSMUSG00000070691	Runx3				21938	ENSMUSG00000028599	Tnfrsf1b					15107	ENSMUSG00000027984	Hadh				14531	ENSMUSG00000023333	Gcm1			16832	ENSMUSG00000030246	Ldhb					16905	ENSMUSG00000028063	Lmna
12424	ENSMUSG00000032532	Cck				21941	ENSMUSG00000028602	Tnfrsf8					26377	ENSMUSG00000028159	Dapp1				14539	ENSMUSG00000031394	Opn1mw			16865	ENSMUSG00000026427	Eif2d					77578	ENSMUSG00000038256	Bcl9
12447	ENSMUSG00000002068	Ccne1				21949	ENSMUSG00000028362	Tnfsf8					16911	ENSMUSG00000028266	Lmo4				14567	ENSMUSG00000015291	Gdi1			16870	ENSMUSG00000000247	Lhx2					21384	ENSMUSG00000027868	Tbx15
12454	ENSMUSG00000021258	Ccnk				21973	ENSMUSG00000020914	Top2a					23908	ENSMUSG00000040151	Hs2st1				14571	ENSMUSG00000026827	Gpd2			16924	ENSMUSG00000029228	Lnx1					630146	ENSMUSG00000086564	Cd101
12461	ENSMUSG00000034024	Cct2				22022	ENSMUSG00000029344	Tpst2					20447	ENSMUSG00000052544	St6galnac3				14580	ENSMUSG00000020932	Gfap			16956	ENSMUSG00000015568	Lpl					94093	ENSMUSG00000033014	Trim33
12465	ENSMUSG00000022234	Cct5				22029	ENSMUSG00000026875	Traf1					71510	ENSMUSG00000086070	8430436N08Rik				14595	ENSMUSG00000028413	B4galt1			16963	ENSMUSG00000026573	Xcl1					19260	ENSMUSG00000027843	Ptpn22
12475	ENSMUSG00000051439	Cd14				22030	ENSMUSG00000026942	Traf2					12014	ENSMUSG00000040270	Bach2				14605	ENSMUSG00000031431	Tsc22d3			16977	ENSMUSG00000030125	Lrrc23					57257	ENSMUSG00000033721	Vav3
12480	ENSMUSG00000041750	Cd1d2				22032	ENSMUSG00000017386	Traf4					384009	ENSMUSG00000028480	Glipr2				14610	ENSMUSG00000051056	Gja10			16978	ENSMUSG00000026305	Lrrfip1					13609	ENSMUSG00000045092	S1pr1
12483	ENSMUSG00000030577	Cd22				22041	ENSMUSG00000032554	Trf					21812	ENSMUSG00000007613	Tgfbr1				14622	ENSMUSG00000042357	Gjb5			16981	ENSMUSG00000036295	Lrrn3					213603	ENSMUSG00000039865	Slc44a3
12488	ENSMUSG00000061665	Cd2ap				22042	ENSMUSG00000022797	Tfrc					100434	ENSMUSG00000028412	Slc44a1				14635	ENSMUSG00000020766	Galk1			16987	ENSMUSG00000033105	Lss					108058	ENSMUSG00000053819	Camk2d
12501	ENSMUSG00000032093	Cd3e				22094	ENSMUSG00000027857	Tshb					242474	ENSMUSG00000055296	Tmem245				14673	ENSMUSG00000000149	Gna12			16988	ENSMUSG00000073412	Lst1					68436	ENSMUSG00000062006	Rpl34
12504	ENSMUSG00000023274	Cd4				22116	ENSMUSG00000059891	Tsks					230259	ENSMUSG00000045071	E130308A19Rik				14678	ENSMUSG00000032562	Gnai2			17025	ENSMUSG00000028393	Alad					16842	ENSMUSG00000027985	Lef1
12505	ENSMUSG00000005087	Cd44				22156	ENSMUSG00000005968	Tuft1					50780	ENSMUSG00000059810	Rgs3				14679	ENSMUSG00000000001	Gnai3			17035	ENSMUSG00000047557	Lxn					18033	ENSMUSG00000028163	Nfkb1
12509	ENSMUSG00000032679	Cd59a				22163	ENSMUSG00000029075	Tnfrsf4					75524	ENSMUSG00000058935	Tex48				14688	ENSMUSG00000029064	Gnb1			170439	ENSMUSG00000041220	Elovl6					51788	ENSMUSG00000037894	H2afz
12512	ENSMUSG00000025351	Cd63				22178	ENSMUSG00000005994	Tyrp1					230393	ENSMUSG00000038368	Focad				14702	ENSMUSG00000043004	Gng2			170625	ENSMUSG00000042364	Snx18					26377	ENSMUSG00000028159	Dapp1
12517	ENSMUSG00000028459	Cd72				22236	ENSMUSG00000090171	Ugt1a2					66775	ENSMUSG00000028497	Hacd4				14709	ENSMUSG00000063594	Gng8			170719	ENSMUSG00000022307	Oxr1					56224	ENSMUSG00000028152	Tspan5
12522	ENSMUSG00000015396	Cd83				22259	ENSMUSG00000002108	Nr1h3					12579	ENSMUSG00000073802	Cdkn2b				14766	ENSMUSG00000031785	Adgrg1			170740	ENSMUSG00000005267	Zfp287					229898	ENSMUSG00000105504	Gbp5
12524	ENSMUSG00000022901	Cd86				22287	ENSMUSG00000024653	Scgb1a1					242585	ENSMUSG00000028521	Slc35d1				14787	ENSMUSG00000022580	Rhpn1			170745	ENSMUSG00000037005	Xpnpep2					16911	ENSMUSG00000028266	Lmo4
12540	ENSMUSG00000006699	Cdc42				22300	ENSMUSG00000072049	Vmn2r123					242620	ENSMUSG00000047143	Dmrta2				14800	ENSMUSG00000033981	Gria2			170749	ENSMUSG00000018401	Mtmr4					99633	ENSMUSG00000028184	Adgrl2
12545	ENSMUSG00000029283	Cdc7				22301	ENSMUSG00000070448	Vmn2r89					21349	ENSMUSG00000028717	Tal1				14824	ENSMUSG00000034708	Grn			17075	ENSMUSG00000045394	Epcam					26938	ENSMUSG00000039037	St6galnac5
12557	ENSMUSG00000028217	Cdh17				22337	ENSMUSG00000022479	Vdr					13615	ENSMUSG00000028635	Edn2				14825	ENSMUSG00000029380	Cxcl1			170757	ENSMUSG00000039167	Adgrl4					70594	ENSMUSG00000062046	5730460C07Rik
12571	ENSMUSG00000040274	Cdk6				223435	ENSMUSG00000022263	Trio					109263	ENSMUSG00000049878	Rlf				14836	ENSMUSG00000021095	Gsc			170760	ENSMUSG00000026499	Acbd3					252838	ENSMUSG00000041272	Tox
12578	ENSMUSG00000044303	Cdkn2a				223642	ENSMUSG00000075600	Zc3h3					230738	ENSMUSG00000042677	Zc3h12a				14857	ENSMUSG00000074183	Gsta1			170829	ENSMUSG00000041779	Tram2					192656	ENSMUSG00000041135	Ripk2
12583	ENSMUSG00000033022	Cdo1				223645	ENSMUSG00000098678	Mroh6					329941	ENSMUSG00000056174	Col8a2				14873	ENSMUSG00000025068	Gsto1			170942	ENSMUSG00000096768	Erdr1					12014	ENSMUSG00000040270	Bach2
12593	ENSMUSG00000059288	Cdyl				223691	ENSMUSG00000033047	Eif3l					332937	ENSMUSG00000042477	Tfap2e				14939	ENSMUSG00000015437	Gzmb			17116	ENSMUSG00000056947	Mab21l1					140577	ENSMUSG00000040183	Ankrd6
12609	ENSMUSG00000071637	Cebpd				223693	ENSMUSG00000009035	Tmem184b					319894	ENSMUSG00000086369	E330017L17Rik				14943	ENSMUSG00000015441	Gzmf			171171	ENSMUSG00000035513	Ntng2					52076	ENSMUSG00000028420	Tmem38b
12614	ENSMUSG00000016028	Celsr1				223753	ENSMUSG00000035891	Cerk					16792	ENSMUSG00000028581	Laptm5				14960	ENSMUSG00000036594	H2-Aa			171212	ENSMUSG00000020520	Galnt10					242466	ENSMUSG00000060206	Zfp462
12622	ENSMUSG00000038192	Cer1				223770	ENSMUSG00000022387	Brd1					55948	ENSMUSG00000047281	Sfn				15001	ENSMUSG00000024334	H2-Oa			171284	ENSMUSG00000040413	Timd2					19359	ENSMUSG00000028426	Rad23b
12633	ENSMUSG00000026031	Cflar				22385	ENSMUSG00000002748	Baz1b					20111	ENSMUSG00000003644	Rps6ka1				15002	ENSMUSG00000041538	H2-Ob			171285	ENSMUSG00000020399	Havcr2					16600	ENSMUSG00000003032	Klf4
12648	ENSMUSG00000023852	Chd1				224065	ENSMUSG00000056423	Uts2b					72754	ENSMUSG00000040964	Arhgef10l				15007	ENSMUSG00000067235	H2-Q10			17134	ENSMUSG00000051510	Mafg					545622	ENSMUSG00000038764	Ptpn3
12652	ENSMUSG00000021194	Chga				224090	ENSMUSG00000022537	Tmem44					110593	ENSMUSG00000057637	Prdm2				15018	ENSMUSG00000060550	H2-Q7			171382	ENSMUSG00000036251	Trpm8					50780	ENSMUSG00000059810	Rgs3
12661	ENSMUSG00000030077	Chl1				224250	ENSMUSG00000022744	Cldnd1					242773	ENSMUSG00000039838	Slc45a1				15039	ENSMUSG00000056116	H2-T22			171463	ENSMUSG00000040717	Il17rd					11699	ENSMUSG00000028356	Ambp
12677	ENSMUSG00000021239	Vsx2				224617	ENSMUSG00000036473	Tbc1d24					70025	ENSMUSG00000028937	Acot7				15040	ENSMUSG00000067212	H2-T23			171486	ENSMUSG00000035776	Cd99l2					21949	ENSMUSG00000028362	Tnfsf8
12695	ENSMUSG00000061859	Patj				225020	ENSMUSG00000056121	Fez2					20481	ENSMUSG00000029050	Ski				15107	ENSMUSG00000027984	Hadh			17150	ENSMUSG00000060572	Mfap2					78238	ENSMUSG00000085217	6030471H07Rik
12702	ENSMUSG00000053113	Socs3				225027	ENSMUSG00000024097	Srsf7					18671	ENSMUSG00000040584	Abcb1a				15163	ENSMUSG00000022831	Hcls1			171543	ENSMUSG00000040093	Bmf					242509	ENSMUSG00000028487	Bnc2
12716	ENSMUSG00000000308	Ckmt1				225280	ENSMUSG00000047989	Ino80c					15234	ENSMUSG00000028864	Hgf				15186	ENSMUSG00000027360	Hdc			17156	ENSMUSG00000008763	Man1a2					329908	ENSMUSG00000028514	Usp24
12733	ENSMUSG00000033770	Clcnka				225655	ENSMUSG00000024530	Prelid3a					76071	ENSMUSG00000063646	Jakmip1				15205	ENSMUSG00000022528	Hes1			17161	ENSMUSG00000025037	Maoa					16918	ENSMUSG00000028654	Mycl
12766	ENSMUSG00000050232	Cxcr3				226098	ENSMUSG00000041180	Hectd2					66278	ENSMUSG00000061461	Smim20				15208	ENSMUSG00000048001	Hes5			17167	ENSMUSG00000026390	Marco					14807	ENSMUSG00000001985	Grik3
12768	ENSMUSG00000025804	Ccr1				226178	ENSMUSG00000047731	Wbp1l					19664	ENSMUSG00000039191	Rbpj				15213	ENSMUSG00000040289	Hey1			17181	ENSMUSG00000022324	Matn2					735288	ENSMUSG00000094403	Mir692-2
12774	ENSMUSG00000079227	Ccr5				22631	ENSMUSG00000022285	Ywhaz					212285	ENSMUSG00000037999	Arap2				15223	ENSMUSG00000034227	Foxj1			17187	ENSMUSG00000059436	Max					72395	ENSMUSG00000085562	2610028E06Rik
12775	ENSMUSG00000037944	Ccr7				226352	ENSMUSG00000026383	Epb41l5					100322896	ENSMUSG00000090326	Dthd1				15257	ENSMUSG00000008730	Hipk1			17237	ENSMUSG00000022517	Mgrn1					230753	ENSMUSG00000043962	Thrap3
12801	ENSMUSG00000044288	Cnr1				226519	ENSMUSG00000026478	Lamc1					100532	ENSMUSG00000047881	Rell1				15277	ENSMUSG00000000628	Hk2			17240	ENSMUSG00000032717	Mdfi					74989	ENSMUSG00000087459	Csmd2os
12808	ENSMUSG00000020173	Cobl				22658	ENSMUSG00000018537	Pcgf2					74734	ENSMUSG00000029204	Rhoh				15360	ENSMUSG00000027875	Hmgcs2			17293	ENSMUSG00000030543	Mesp2					75234	ENSMUSG00000028793	Rnf19b
12810	ENSMUSG00000020953	Coch				226601	ENSMUSG00000086056	Gm4846					231287	ENSMUSG00000046808	Atp10d				15361	ENSMUSG00000046711	Hmga1			17308	ENSMUSG00000020346	Mgat1					242687	ENSMUSG00000028868	Wasf2
12816	ENSMUSG00000032332	Col12a1				226778	ENSMUSG00000026620	Mark1					12617	ENSMUSG00000029253	Cenpc1				15370	ENSMUSG00000023034	Nr4a1			17319	ENSMUSG00000033307	Mif					12399	ENSMUSG00000070691	Runx3
12833	ENSMUSG00000001119	Col6a1				22687	ENSMUSG00000032078	Zpr1					56792	ENSMUSG00000029254	Stap1				15376	ENSMUSG00000037025	Foxa2			17349	ENSMUSG00000048416	Mlf1					735285	ENSMUSG00000076123	Mir700
12835	ENSMUSG00000048126	Col6a3				22700	ENSMUSG00000002617	Zfp40					231386	ENSMUSG00000035851	Ythdc1				15412	ENSMUSG00000038692	Hoxb4			17386	ENSMUSG00000050578	Mmp13					242705	ENSMUSG00000018983	E2f2
12867	ENSMUSG00000017778	Cox7c				22718	ENSMUSG00000037640	Zfp60					11745	ENSMUSG00000029484	Anxa3				15445	ENSMUSG00000029445	Hpd			17433	ENSMUSG00000032517	Mobp					212647	ENSMUSG00000028737	Aldh4a1
12876	ENSMUSG00000037852	Cpe				227326	ENSMUSG00000049608	Gpr55					77630	ENSMUSG00000035456	Prdm8				15465	ENSMUSG00000053004	Hrh1			17449	ENSMUSG00000020321	Mdh1					230868	ENSMUSG00000040972	Igsf21
12902	ENSMUSG00000026616	Cr2				22763	ENSMUSG00000022201	Zfr					100604	ENSMUSG00000054720	Lrrc8c				15512	ENSMUSG00000059970	Hspa2			17450	ENSMUSG00000022652	Morc1					545691	ENSMUSG00000085424	Fhad1os1
12904	ENSMUSG00000004885	Crabp2				227632	ENSMUSG00000058740	Kcnt1					54367	ENSMUSG00000029290	Zfp326				15530	ENSMUSG00000028763	Hspg2			17463	ENSMUSG00000039067	Psmd7					214359	ENSMUSG00000040616	Tmem51
12909	ENSMUSG00000025532	Crcp				227693	ENSMUSG00000039686	Zer1					14581	ENSMUSG00000029275	Gfi1				15896	ENSMUSG00000001029	Icam2			17684	ENSMUSG00000039910	Cited2					214359	ENSMUSG00000116465	Tmem51
12916	ENSMUSG00000063889	Crem				22771	ENSMUSG00000032368	Zic1					67266	ENSMUSG00000029270	Fam69a				15902	ENSMUSG00000020644	Id2			17698	ENSMUSG00000031207	Msn					110593	ENSMUSG00000057637	Prdm2
12953	ENSMUSG00000068742	Cry2				22780	ENSMUSG00000018168	Ikzf3					381667	ENSMUSG00000072754	Lrcol1				15903	ENSMUSG00000007872	Id3			17701	ENSMUSG00000048450	Msx1					20148	ENSMUSG00000066026	Dhrs3
12964	ENSMUSG00000044429	Cryga				228019	ENSMUSG00000041975	Mettl8					735278	ENSMUSG00000076163	Mir701				15932	ENSMUSG00000033540	Idua			17755	ENSMUSG00000052727	Map1b					230895	ENSMUSG00000020220	Vps13d
12982	ENSMUSG00000059326	Csf2ra				228366	ENSMUSG00000040434	Large2					26431	ENSMUSG00000041890	Git2				15937	ENSMUSG00000003541	Ier3			17760	ENSMUSG00000055407	Map6					433804	ENSMUSG00000065999	Zfp985
13003	ENSMUSG00000021614	Vcan				228790	ENSMUSG00000042548	Asxl1					57816	ENSMUSG00000029359	Tesc				15939	ENSMUSG00000056708	Ier5			17829	ENSMUSG00000042784	Muc1					69928	ENSMUSG00000073705	Cenps
13010	ENSMUSG00000027447	Cst3				228875	ENSMUSG00000017664	Slc35c2					56317	ENSMUSG00000029466	Anapc7				15944	ENSMUSG00000046879	Irgm1			17844	ENSMUSG00000058523	Mup5					69876	ENSMUSG00000039759	Thap3
13018	ENSMUSG00000005698	Ctcf				228998	ENSMUSG00000027575	Arfgap1					20602	ENSMUSG00000029478	Ncor2				15953	ENSMUSG00000078920	Ifi47			17857	ENSMUSG00000000386	Mx1					230959	ENSMUSG00000039546	Ajap1
13019	ENSMUSG00000042340	Ctf1				230075	ENSMUSG00000071014	Ndufb6					384309	ENSMUSG00000043279	Trim56				15976	ENSMUSG00000022971	Ifnar2			17863	ENSMUSG00000019982	Myb					20481	ENSMUSG00000029050	Ski
13030	ENSMUSG00000021939	Ctsb				230126	ENSMUSG00000044813	Shb					330222	ENSMUSG00000039683	Sdk1				15978	ENSMUSG00000055170	Ifng			17865	ENSMUSG00000017861	Mybl2					192185	ENSMUSG00000029063	Nadk
13032	ENSMUSG00000030560	Ctsc				230163	ENSMUSG00000028307	Aldob					17425	ENSMUSG00000056493	Foxk1				15979	ENSMUSG00000020009	Ifngr1			17873	ENSMUSG00000015312	Gadd45b					68152	ENSMUSG00000058503	Fam133b
13034	ENSMUSG00000004552	Ctse				230598	ENSMUSG00000053510	Nrd1					19353	ENSMUSG00000001847	Rac1				15980	ENSMUSG00000022965	Ifngr2			17906	ENSMUSG00000013936	Myl2					319653	ENSMUSG00000054099	Slc25a40
13070	ENSMUSG00000032323	Cyp11a1				230678	ENSMUSG00000050854	Tmem125					140887	ENSMUSG00000016520	Lnx2				15985	ENSMUSG00000040592	Cd79b			17913	ENSMUSG00000017774	Myo1c					652925	ENSMUSG00000079659	Tmem243
13113	ENSMUSG00000029727	Cyp3a13				230779	ENSMUSG00000023232	Serinc2					231912	ENSMUSG00000041298	Katnal1				16001	ENSMUSG00000005533	Igf1r			17916	ENSMUSG00000024300	Myo1f					14190	ENSMUSG00000039899	Fgl2
13124	ENSMUSG00000050445	Cyp8b1				230787	ENSMUSG00000037731	Themis2					320312	ENSMUSG00000087305	A430035B10Rik				16004	ENSMUSG00000023830	Igf2r			17920	ENSMUSG00000033577	Myo6					664837	ENSMUSG00000059645	Gm7361
13132	ENSMUSG00000022150	Dab2				230789	ENSMUSG00000028878	Fam76a					16543	ENSMUSG00000041390	Mdfic				16010	ENSMUSG00000017493	Igfbp4			17921	ENSMUSG00000030761	Myo7a					13483	ENSMUSG00000061576	Dpp6
13136	ENSMUSG00000026399	Cd55				230793	ENSMUSG00000037692	Ahdc1					64213	ENSMUSG00000029534	St7				16145	ENSMUSG00000078853	Igtp			17928	ENSMUSG00000026459	Myog					73526	ENSMUSG00000048703	Speer4b
13142	ENSMUSG00000042096	Dao				230824	ENSMUSG00000037188	Grhl3					27999	ENSMUSG00000029672	Fam3c				16175	ENSMUSG00000027399	Il1a			17933	ENSMUSG00000061911	Myt1l					107976	ENSMUSG00000052139	Babam2
13162	ENSMUSG00000021609	Slc6a3				231003	ENSMUSG00000078485	Klhl17					74340	ENSMUSG00000029772	Ahcyl2				16185	ENSMUSG00000068227	Il2rb			17936	ENSMUSG00000002881	Nab1					68294	ENSMUSG00000001082	Mfsd10
13164	ENSMUSG00000010592	Dazl				231148	ENSMUSG00000029095	Ablim2					73652	ENSMUSG00000087380	2210408F21Rik				16188	ENSMUSG00000068758	Il3ra			17966	ENSMUSG00000017119	Nbr1					76071	ENSMUSG00000063646	Jakmip1
13172	ENSMUSG00000030507	Dbx1				231214	ENSMUSG00000039765	Cc2d2a					67373	ENSMUSG00000029882	2210010C04Rik				16190	ENSMUSG00000030748	Il4ra			17995	ENSMUSG00000037916	Ndufv1					66681	ENSMUSG00000029171	Pgm1
13175	ENSMUSG00000027797	Dclk1				231507	ENSMUSG00000029322	Plac8					243373	ENSMUSG00000053297	AI854703				16194	ENSMUSG00000027947	Il6ra			18005	ENSMUSG00000026622	Nek2					69999	ENSMUSG00000100911	1700027F09Rik
13178	ENSMUSG00000029366	Dck				231571	ENSMUSG00000033773	Rpap2					71720	ENSMUSG00000029822	Osbpl3				16205	ENSMUSG00000090019	Gimap1			18005	ENSMUSG00000110797	Nek2					100042198	ENSMUSG00000105402	Gm3716
13180	ENSMUSG00000020098	Pcbd1				231637	ENSMUSG00000042121	Ssh1					387166	ENSMUSG00000065505	Mir148a				16206	ENSMUSG00000030029	Lrig1			18008	ENSMUSG00000004891	Nes					16599	ENSMUSG00000029178	Klf3
13196	ENSMUSG00000022377	Asap1				231724	ENSMUSG00000038569	Rad9b					107607	ENSMUSG00000038058	Nod1				16331	ENSMUSG00000026288	Inpp5d			18016	ENSMUSG00000009073	Nf2					75991	ENSMUSG00000036087	Slain2
13197	ENSMUSG00000036390	Gadd45a				231801	ENSMUSG00000029722	Agfg2					26357	ENSMUSG00000029802	Abcg2				16362	ENSMUSG00000018899	Irf1			18019	ENSMUSG00000027544	Nfatc2					381650	ENSMUSG00000102644	Thap6
13353	ENSMUSG00000003531	Dgcr6				231821	ENSMUSG00000056413	Adap1					73998	ENSMUSG00000029804	Herc3				16363	ENSMUSG00000031627	Irf2			18080	ENSMUSG00000021068	Nin					666266	ENSMUSG00000106357	Gm8013
13353	ENSMUSG00000111647	Dgcr6				231863	ENSMUSG00000066640	Fbxl18					243385	ENSMUSG00000045441	Gprin3				16364	ENSMUSG00000021356	Irf4			18089	ENSMUSG00000044220	Nkx2-3					320292	ENSMUSG00000089809	Rasgef1b
13361	ENSMUSG00000021707	Dhfr				231871	ENSMUSG00000039206	Daglb					52250	ENSMUSG00000052852	Reep1				16402	ENSMUSG00000000555	Itga5			18092	ENSMUSG00000044186	Nkx2-6					18096	ENSMUSG00000035187	Nkx6-1
13367	ENSMUSG00000024456	Diaph1				231932	ENSMUSG00000043931	Gimap7					102465194	ENSMUSG00000099045	Mir6374				16403	ENSMUSG00000027111	Itga6			18106	ENSMUSG00000004709	Cd244					74596	ENSMUSG00000029330	Cds1
13386	ENSMUSG00000040856	Dlk1				232288	ENSMUSG00000030064	Frmd4b					67855	ENSMUSG00000033508	Asprv1				16416	ENSMUSG00000020689	Itgb3			18109	ENSMUSG00000037169	Mycn					72145	ENSMUSG00000043940	Wdfy3
13386	ENSMUSG00000098411	Dlk1				232413	ENSMUSG00000053063	Clec12a					232201	ENSMUSG00000030047	Arhgap25				16420	ENSMUSG00000026971	Itgb6			18163	ENSMUSG00000022240	Ctnnd2					246293	ENSMUSG00000029312	Klhl8
13390	ENSMUSG00000041911	Dlx1				232685	ENSMUSG00000044471	Lncpint					24100	ENSMUSG00000002871	Tpra1				16431	ENSMUSG00000031239	Itm2a			18164	ENSMUSG00000025582	Nptx1					100604	ENSMUSG00000054720	Lrrc8c
13392	ENSMUSG00000023391	Dlx2				233189	ENSMUSG00000038888	Ctu1					102466992	ENSMUSG00000098531	Mir7041				16439	ENSMUSG00000030287	Itpr2			18191	ENSMUSG00000066392	Nrxn3					231549	ENSMUSG00000046079	Lrrc8d
13421	ENSMUSG00000025279	Dnase1l3				233328	ENSMUSG00000015133	Lrrk1					108655	ENSMUSG00000030067	Foxp1				16443	ENSMUSG00000022957	Itsn1			18201	ENSMUSG00000028245	Nsmaf					67266	ENSMUSG00000029270	Fam69a
13434	ENSMUSG00000026723	Trdmt1				233406	ENSMUSG00000038943	Prc1					232314	ENSMUSG00000052144	Ppp4r2				16451	ENSMUSG00000028530	Jak1			18212	ENSMUSG00000055254	Ntrk2					22022	ENSMUSG00000029344	Tpst2
13435	ENSMUSG00000020661	Dnmt3a				233870	ENSMUSG00000073838	Tufm					16438	ENSMUSG00000030102	Itpr1				16468	ENSMUSG00000038518	Jarid2			18213	ENSMUSG00000059146	Ntrk3					70118	ENSMUSG00000029346	Srrd
13491	ENSMUSG00000025496	Drd4				233900	ENSMUSG00000030816	Rnf40					102465766	ENSMUSG00000105697	Mir7661				16499	ENSMUSG00000018470	Kcnab3			18214	ENSMUSG00000026674	Ddr2					71954	ENSMUSG00000066900	Suds3
13508	ENSMUSG00000050272	Dscam				233904	ENSMUSG00000042308	Setd1a					259302	ENSMUSG00000030257	Srgap3				16502	ENSMUSG00000058975	Kcnc1			18247	ENSMUSG00000040652	Oaz2					231672	ENSMUSG00000032867	Fbxw8
13549	ENSMUSG00000002409	Dyrk1b				233977	ENSMUSG00000037519	Ppfia1					381802	ENSMUSG00000042389	Tsen2				16511	ENSMUSG00000038319	Kcnh2			18260	ENSMUSG00000021638	Ocln					73477	ENSMUSG00000100573	1700081H04Rik
13557	ENSMUSG00000016477	E2f3				234258	ENSMUSG00000039396	Neil3					22419	ENSMUSG00000030170	Wnt5b				16512	ENSMUSG00000037579	Kcnh3			18286	ENSMUSG00000026790	Odf2					665194	ENSMUSG00000107334	Gm7538
13608	ENSMUSG00000003227	Edar				234344	ENSMUSG00000014907	Naf1					53857	ENSMUSG00000030137	Tuba8				16518	ENSMUSG00000041695	Kcnj2			18321	ENSMUSG00000069816	Olfr23					433944	ENSMUSG00000086847	Tbx3os2
13612	ENSMUSG00000034488	Edil3				234366	ENSMUSG00000036180	Gatad2a					16974	ENSMUSG00000030201	Lrp6				16524	ENSMUSG00000038026	Kcnj9			18406	ENSMUSG00000061540	Orm2					18439	ENSMUSG00000029468	P2rx7
13631	ENSMUSG00000035064	Eef2k				235041	ENSMUSG00000032194	Kank2					381822	ENSMUSG00000098318	Lockd				16561	ENSMUSG00000063077	Kif1b			18415	ENSMUSG00000025757	Hspa4l					18438	ENSMUSG00000029470	P2rx4
13640	ENSMUSG00000048915	Efna5				235441	ENSMUSG00000032376	Usp3					11569	ENSMUSG00000030232	Aebp2				16565	ENSMUSG00000041642	Kif21b			18415	ENSMUSG00000115951	Hspa4l					56325	ENSMUSG00000029408	Abcb9
13642	ENSMUSG00000001300	Efnb2				235611	ENSMUSG00000053646	Plxnb1					73425	ENSMUSG00000086887	1700060C16Rik				16576	ENSMUSG00000050382	Kif7			18423	ENSMUSG00000005917	Otx1					75927	ENSMUSG00000090220	Pitpnm2os1
13649	ENSMUSG00000020122	Egfr				235627	ENSMUSG00000056724	Nbeal2					101434	ENSMUSG00000078795	Ceacam15				16582	ENSMUSG00000031788	Kifc3			18459	ENSMUSG00000051732	Pabpc2					100678	ENSMUSG00000029446	Psph
13653	ENSMUSG00000038418	Egr1				235633	ENSMUSG00000044037	Als2cl					26368	ENSMUSG00000007209	Ceacam9				16590	ENSMUSG00000005672	Kit			18478	ENSMUSG00000020051	Pah					319974	ENSMUSG00000029673	Auts2
13654	ENSMUSG00000037868	Egr2				235661	ENSMUSG00000032435	Dync1li1					434128	ENSMUSG00000070802	Pnmal2				16593	ENSMUSG00000021288	Klc1			18491	ENSMUSG00000028370	Pappa					14886	ENSMUSG00000060261	Gtf2i
13654	ENSMUSG00000116458	Egr2				236727	ENSMUSG00000037341	Slc9a7					18793	ENSMUSG00000046223	Plaur				16598	ENSMUSG00000055148	Klf2			18516	ENSMUSG00000038718	Pbx3					80290	ENSMUSG00000044197	Gpr146
13656	ENSMUSG00000071341	Egr4				237107	ENSMUSG00000025266	Gnl3l					74206	ENSMUSG00000030583	Sipa1l3				16650	ENSMUSG00000003731	Kpna6			18552	ENSMUSG00000024713	Pcsk5					330222	ENSMUSG00000039683	Sdk1
13660	ENSMUSG00000024772	Ehd1				237256	ENSMUSG00000039981	Zc3h12d					68332	ENSMUSG00000074211	Sdhaf1				16658	ENSMUSG00000074622	Mafb			18573	ENSMUSG00000059173	Pde1a					231903	ENSMUSG00000075543	Urad
13660	ENSMUSG00000107039	Ehd1				237400	ENSMUSG00000048696	Mex3d					78286	ENSMUSG00000052512	Nav2				16661	ENSMUSG00000019761	Krt10			18583	ENSMUSG00000069094	Pde7a					24109	ENSMUSG00000001687	Ubl3
13723	ENSMUSG00000021728	Emb				237877	ENSMUSG00000017550	Atad5					50794	ENSMUSG00000052040	Klf13				16768	ENSMUSG00000030124	Lag3			18591	ENSMUSG00000000489	Pdgfb					70138	ENSMUSG00000086494	2210417A02Rik
13730	ENSMUSG00000030208	Emp1				23801	ENSMUSG00000020892	Aloxe3					100504026	ENSMUSG00000086628	Gm16157				16775	ENSMUSG00000019846	Lama4			18610	ENSMUSG00000027400	Pdyn					243362	ENSMUSG00000016128	Stard13
13733	ENSMUSG00000004730	Adgre1				238011	ENSMUSG00000046697	Enpp7					244059	ENSMUSG00000078671	Chd2				16782	ENSMUSG00000026479	Lamc2			18611	ENSMUSG00000013698	Pea15a					16543	ENSMUSG00000041390	Mdfic
13805	ENSMUSG00000026814	Eng				238455	ENSMUSG00000041886	Macc1					108116	ENSMUSG00000025790	Slco3a1				16792	ENSMUSG00000028581	Laptm5			18642	ENSMUSG00000033065	Pfkm					27999	ENSMUSG00000029672	Fam3c
13809	ENSMUSG00000028024	Enpep				238505	ENSMUSG00000021311	Mtr					75547	ENSMUSG00000066406	Akap13				16803	ENSMUSG00000016024	Lbp			18647	ENSMUSG00000028926	Cdk14					18181	ENSMUSG00000058440	Nrf1
13813	ENSMUSG00000032446	Eomes				238725	ENSMUSG00000045509	Gpr150					244071	ENSMUSG00000025754	Agbl1				16821	ENSMUSG00000026919	Lcn4			18655	ENSMUSG00000062070	Pgk1					387223	ENSMUSG00000065604	Mir29b-1
13822	ENSMUSG00000019978	Epb41l2				238871	ENSMUSG00000021699	Pde4d					269951	ENSMUSG00000030541	Idh2				16828	ENSMUSG00000063229	Ldha			18671	ENSMUSG00000040584	Abcb1a					27205	ENSMUSG00000025608	Podxl
13824	ENSMUSG00000024376	Epb41l4a				23888	ENSMUSG00000058571	Gpc6					18550	ENSMUSG00000030530	Furin				16834	ENSMUSG00000018661	Cog1			18673	ENSMUSG00000038845	Phb					76382	ENSMUSG00000029766	1700012A03Rik
13829	ENSMUSG00000022099	Dmtn				239027	ENSMUSG00000063506	Arhgap22					29877	ENSMUSG00000025104	Hdgfl3				16889	ENSMUSG00000024781	Lipa			18676	ENSMUSG00000038025	Phf2					319849	ENSMUSG00000086763	Plxna4os1
13849	ENSMUSG00000038776	Ephx1				239188	ENSMUSG00000022012	Enox1					434215	ENSMUSG00000090958	Lrrc32				16906	ENSMUSG00000024590	Lmnb1			18704	ENSMUSG00000030660	Pik3c2a					208647	ENSMUSG00000038648	Creb3l2
13850	ENSMUSG00000022040	Ephx2				23920	ENSMUSG00000005640	Insrr					20947	ENSMUSG00000031015	Swap70				16970	ENSMUSG00000030263	Lrmp			18717	ENSMUSG00000034902	Pip5k1c					76156	ENSMUSG00000029861	Fam131b
13853	ENSMUSG00000055493	Epm2a				239337	ENSMUSG00000047497	Adamts12					50781	ENSMUSG00000030772	Dkk3				16993	ENSMUSG00000015889	Lta4h			18760	ENSMUSG00000002688	Prkd1					14056	ENSMUSG00000029687	Ezh2
13856	ENSMUSG00000029711	Epo				23948	ENSMUSG00000029436	Mmp17					233744	ENSMUSG00000038156	Spon1				170460	ENSMUSG00000046027	Stard5			18799	ENSMUSG00000010660	Plcd1					109648	ENSMUSG00000029819	Npy
13858	ENSMUSG00000028552	Eps15				239555	ENSMUSG00000022412	Mief1					233781	ENSMUSG00000030657	Xylt1				17059	ENSMUSG00000030325	Klrb1c			18815	ENSMUSG00000059481	Plg					56524	ENSMUSG00000038388	Mpp6
13869	ENSMUSG00000062209	Erbb4				23958	ENSMUSG00000032292	Nr2e3					80719	ENSMUSG00000035004	Igsf6				170638	ENSMUSG00000046093	Hpcal4			18821	ENSMUSG00000038583	Pln					13063	ENSMUSG00000063694	Cycs
13982	ENSMUSG00000019768	Esr1				239647	ENSMUSG00000044250	Pced1b					18751	ENSMUSG00000052889	Prkcb				170732	ENSMUSG00000039079	Trhr2			18935	ENSMUSG00000012520	Phox2b					319981	ENSMUSG00000107667	C530044C16Rik
13984	ENSMUSG00000023443	Esx1				23969	ENSMUSG00000040276	Pacsin1					233836	ENSMUSG00000030769	Slc5a11				170743	ENSMUSG00000044583	Tlr7			18938	ENSMUSG00000056612	Ppp1r14b					231991	ENSMUSG00000053007	Creb5
13998	ENSMUSG00000020021	Fgd6				239743	ENSMUSG00000043008	Klhl6					16190	ENSMUSG00000030748	Il4ra				170753	ENSMUSG00000040209	Zfp704			18950	ENSMUSG00000115338	Pnp					14701	ENSMUSG00000036402	Gng12
14000	ENSMUSG00000022191	Drosha				239827	ENSMUSG00000045625	Pigz					102466797	ENSMUSG00000099017	Mir7058				170765	ENSMUSG00000022941	Ripply3			18985	ENSMUSG00000032053	Pou2af1					13197	ENSMUSG00000036390	Gadd45a
14007	ENSMUSG00000002107	Celf2				240066	ENSMUSG00000095325	Zfp870					330660	ENSMUSG00000040298	Btbd16				170768	ENSMUSG00000026773	Pfkfb3			18996	ENSMUSG00000048349	Pou4f1					74287	ENSMUSG00000055239	Kcmf1
14009	ENSMUSG00000004151	Etv1				240263	ENSMUSG00000033319	Fem1c					77938	ENSMUSG00000030956	Fam53b				170822	ENSMUSG00000025437	Usp33			19024	ENSMUSG00000036528	Ppfibp2					71699	ENSMUSG00000030089	Slc41a3
14011	ENSMUSG00000030199	Etv6				240756	ENSMUSG00000026455	Klhl12					320014	ENSMUSG00000109473	B930025P03Rik				17095	ENSMUSG00000034041	Lyl1			19053	ENSMUSG00000009630	Ppp2cb					232227	ENSMUSG00000034312	Iqsec1
14020	ENSMUSG00000011831	Evi5				241062	ENSMUSG00000073678	Pgap1					320165	ENSMUSG00000065954	Tacc1				171095	ENSMUSG00000030281	Il17rc			19055	ENSMUSG00000028161	Ppp3ca					243548	ENSMUSG00000030020	Prickle2
14025	ENSMUSG00000000861	Bcl11a				241112	ENSMUSG00000073650	Catip					68153	ENSMUSG00000031585	Gtf2e2				171166	ENSMUSG00000036853	Mcoln3			19060	ENSMUSG00000003099	Ppp5c					232288	ENSMUSG00000030064	Frmd4b
14027	ENSMUSG00000034282	Evpl				241275	ENSMUSG00000036805	Noxa1					102465211	ENSMUSG00000098785	Mir6395				17118	ENSMUSG00000069662	Marcks			19063	ENSMUSG00000028657	Ppt1					17342	ENSMUSG00000035158	Mitf
14029	ENSMUSG00000001815	Evx2				241303	ENSMUSG00000050592	Fam78a					319520	ENSMUSG00000031530	Dusp4				17119	ENSMUSG00000001156	Mxd1			19072	ENSMUSG00000019849	Prep					108655	ENSMUSG00000030067	Foxp1
140494	ENSMUSG00000038600	Atp6v0a4				241627	ENSMUSG00000027242	Wdr76					100503498	ENSMUSG00000097534	Gm16675				17120	ENSMUSG00000029554	Mad1l1			19143	ENSMUSG00000031995	St14					66892	ENSMUSG00000093661	Eif4e3
14050	ENSMUSG00000028886	Eya3				242083	ENSMUSG00000027784	Ppm1l					320981	ENSMUSG00000038173	Enpp6				17122	ENSMUSG00000037235	Mxd4			19158	ENSMUSG00000003269	Cyth2					11941	ENSMUSG00000030302	Atp2b2
14056	ENSMUSG00000029687	Ezh2				242602	ENSMUSG00000054362	Lexm					66234	ENSMUSG00000031604	Msmo1				17125	ENSMUSG00000031681	Smad1			19177	ENSMUSG00000026750	Psmb7					243616	ENSMUSG00000030307	Slc6a11
14057	ENSMUSG00000021474	Sfxn1				242653	ENSMUSG00000066058	Cldn19					72297	ENSMUSG00000031803	B3gnt3				17126	ENSMUSG00000024563	Smad2			192176	ENSMUSG00000031328	Flna					232333	ENSMUSG00000030310	Slc6a1
140570	ENSMUSG00000036606	Plxnb2				242705	ENSMUSG00000018983	E2f2					234515	ENSMUSG00000037940	Inpp4b				171282	ENSMUSG00000052392	Acot4			19219	ENSMUSG00000039942	Ptger4					67784	ENSMUSG00000030123	Plxnd1
140577	ENSMUSG00000040183	Ankrd6				243168	ENSMUSG00000034528	Hsd17b13					17095	ENSMUSG00000034041	Lyl1				17131	ENSMUSG00000025880	Smad7			192192	ENSMUSG00000089832	Shkbp1					20315	ENSMUSG00000061353	Cxcl12
140629	ENSMUSG00000027300	Ubox5				243842	ENSMUSG00000070808	Bicra					80750	ENSMUSG00000031652	N4bp1				171388	ENSMUSG00000028115	Bnipl			192197	ENSMUSG00000059439	Bcas3					102465632	ENSMUSG00000098583	Mir7044
14064	ENSMUSG00000021675	F2rl2				243914	ENSMUSG00000036560	Lgi4					20497	ENSMUSG00000031766	Slc12a3				17173	ENSMUSG00000009248	Ascl2			192198	ENSMUSG00000049939	Lrrc4					29862	ENSMUSG00000041377	Ninj2
14073	ENSMUSG00000034171	Faah				243967	ENSMUSG00000070564	Ntn5					80707	ENSMUSG00000004637	Wwox				17175	ENSMUSG00000028979	Masp2			19221	ENSMUSG00000027864	Ptgfrn					20527	ENSMUSG00000003153	Slc2a3
140742	ENSMUSG00000038332	Sesn1				244237	ENSMUSG00000045362	Tnfrsf26					17132	ENSMUSG00000055435	Maf				17178	ENSMUSG00000057092	Fxyd3			19224	ENSMUSG00000047250	Ptgs1					14791	ENSMUSG00000004268	Emg1
140765	ENSMUSG00000024034	Tmprss3				244281	ENSMUSG00000039057	Myo16					75796	ENSMUSG00000031758	Cdyl2				17179	ENSMUSG00000004933	Matk			19261	ENSMUSG00000037902	Sirpa					213522	ENSMUSG00000038167	Plekhg6
14082	ENSMUSG00000031077	Fadd				244484	ENSMUSG00000039375	Wdr17					72042	ENSMUSG00000031827	Cotl1				17184	ENSMUSG00000037236	Matr3			19265	ENSMUSG00000045826	Ptprcap					12527	ENSMUSG00000030342	Cd9
14085	ENSMUSG00000030630	Fah				244486	ENSMUSG00000046258	Adam29					22224	ENSMUSG00000031826	Usp10				17210	ENSMUSG00000038612	Mcl1			19265	ENSMUSG00000097132	Ptprcap					22371	ENSMUSG00000001930	Vwf
14103	ENSMUSG00000000817	Fasl				244867	ENSMUSG00000053199	Arhgap20					434353	ENSMUSG00000097960	A330074K22Rik				17219	ENSMUSG00000026355	Mcm6			192653	ENSMUSG00000039438	Ttc36					12444	ENSMUSG00000000184	Ccnd2
14104	ENSMUSG00000025153	Fasn				244871	ENSMUSG00000035164	Zc3h12c					12857	ENSMUSG00000031818	Cox4i1				17254	ENSMUSG00000010095	Slc3a2			19268	ENSMUSG00000033295	Ptprf					232386	ENSMUSG00000107153	Gm38404
14114	ENSMUSG00000006369	Fbln1				244886	ENSMUSG00000032313	Tmem266					15900	ENSMUSG00000041515	Irf8				17258	ENSMUSG00000030557	Mef2a			193116	ENSMUSG00000020409	Slu7					80782	ENSMUSG00000079298	Klrb1b
14119	ENSMUSG00000024598	Fbn2				244923	ENSMUSG00000044938	Klhl31					12555	ENSMUSG00000031962	Cdh15				17260	ENSMUSG00000005583	Mef2c			19317	ENSMUSG00000062078	Qk					232408	ENSMUSG00000030154	Klrb1f
14156	ENSMUSG00000024742	Fen1				245877	ENSMUSG00000028849	Map7d1					244668	ENSMUSG00000001995	Sipa1l2				17288	ENSMUSG00000024313	Mep1b			19341	ENSMUSG00000019478	Rab4a					93694	ENSMUSG00000030157	Clec2d
14160	ENSMUSG00000020140	Lgr5				246086	ENSMUSG00000045518	Onecut3					67952	ENSMUSG00000093904	Tomm20				17300	ENSMUSG00000050295	Foxc1			19354	ENSMUSG00000033220	Rac2					76432	ENSMUSG00000097354	2310001H17Rik
14164	ENSMUSG00000036585	Fgf1				246104	ENSMUSG00000017692	Rhbdl3					100316680	ENSMUSG00000084523	Mir1903				17304	ENSMUSG00000030605	Mfge8			19370	ENSMUSG00000078452	Raet1c					13730	ENSMUSG00000030208	Emp1
14171	ENSMUSG00000022101	Fgf17				246198	ENSMUSG00000038437	Mllt6					16412	ENSMUSG00000025809	Itgb1				17341	ENSMUSG00000052271	Bhlha15			19415	ENSMUSG00000029602	Rasal1					13860	ENSMUSG00000015766	Eps8
14173	ENSMUSG00000037225	Fgf2				246709	ENSMUSG00000051079	Rgs13					11796	ENSMUSG00000032000	Birc3				17355	ENSMUSG00000029313	Aff1			194237	ENSMUSG00000048899	Rimkla					16651	ENSMUSG00000030255	Sspn
14190	ENSMUSG00000039899	Fgl2				246727	ENSMUSG00000032661	Oas3					244682	ENSMUSG00000039488	Cntn5				17357	ENSMUSG00000047945	Marcksl1			194357	ENSMUSG00000029885	Moxd2					67246	ENSMUSG00000032712	2810474O19Rik
14198	ENSMUSG00000060579	Fhit				252972	ENSMUSG00000032741	Tpcn1					270118	ENSMUSG00000031925	Maml2				17385	ENSMUSG00000000901	Mmp11			194401	ENSMUSG00000051586	Mical3					434130	ENSMUSG00000041117	Ccdc8
14202	ENSMUSG00000050035	Fhl4				258334	ENSMUSG00000047511	Olfr1396					244723	ENSMUSG00000032172	Olfm2				17388	ENSMUSG00000031790	Mmp15			194744	ENSMUSG00000037636	Slc25a43					53417	ENSMUSG00000004328	Hif3a
14218	ENSMUSG00000053617	Sh3pxd2a				258353	ENSMUSG00000073997	Olfr521					72828	ENSMUSG00000032020	Ubash3b				17395	ENSMUSG00000017737	Mmp9			195727	ENSMUSG00000059493	Nhs					16534	ENSMUSG00000054342	Kcnn4
14219	ENSMUSG00000019997	Ctgf				259300	ENSMUSG00000074364	Ehd2					235293	ENSMUSG00000032018	Sc5d				17420	ENSMUSG00000021103	Mnat1			195733	ENSMUSG00000020656	Grhl1					102466794	ENSMUSG00000098325	Mir7048
14234	ENSMUSG00000046714	Foxc2				26361	ENSMUSG00000026432	Avpr1b					21838	ENSMUSG00000032011	Thy1				17425	ENSMUSG00000056493	Foxk1			19651	ENSMUSG00000031666	Rbl2					101685	ENSMUSG00000049516	Spty2d1
14245	ENSMUSG00000020593	Lpin1				26364	ENSMUSG00000002885	Adgre5					235330	ENSMUSG00000040219	Ttc12				17441	ENSMUSG00000076439	Mog			19660	ENSMUSG00000032454	Rbp2					17364	ENSMUSG00000030523	Trpm1
14247	ENSMUSG00000016087	Fli1				26382	ENSMUSG00000024013	Fgd2					73699	ENSMUSG00000032058	Ppp2r1b				17470	ENSMUSG00000022661	Cd200			19661	ENSMUSG00000041534	Rbp3					78444	ENSMUSG00000030553	Pgpep1l
14252	ENSMUSG00000061981	Flot2				263876	ENSMUSG00000047030	Spata2					12988	ENSMUSG00000032312	Csk				17540	ENSMUSG00000005611	Mrvi1			19664	ENSMUSG00000039191	Rbpj					244049	ENSMUSG00000032776	Mctp2
14255	ENSMUSG00000042817	Flt3				26399	ENSMUSG00000020623	Map2k6					21887	ENSMUSG00000032280	Tle3				17761	ENSMUSG00000019996	Map7			19674	ENSMUSG00000020907	Rcvrn					108116	ENSMUSG00000025790	Slco3a1
14260	ENSMUSG00000044042	Fmn1				26424	ENSMUSG00000026398	Nr5a2					17127	ENSMUSG00000032402	Smad3				17855	ENSMUSG00000041939	Mvk			19707	ENSMUSG00000019854	Reps1					75547	ENSMUSG00000066406	Akap13
14264	ENSMUSG00000041559	Fmod				26434	ENSMUSG00000027338	Prnd					93697	ENSMUSG00000032235	Ice2				17859	ENSMUSG00000025025	Mxi1			19730	ENSMUSG00000026821	Ralgds					207952	ENSMUSG00000055652	Klhl25
14265	ENSMUSG00000000838	Fmr1				264895	ENSMUSG00000076435	Acsf2					76886	ENSMUSG00000032224	Fam81a				17904	ENSMUSG00000090841	Myl6			19739	ENSMUSG00000020599	Rgs9					70178	ENSMUSG00000038459	Abhd17c
142688	ENSMUSG00000033781	Asb13				266632	ENSMUSG00000059883	Irak4					71602	ENSMUSG00000032220	Myo1e				17955	ENSMUSG00000059119	Nap1l4			19765	ENSMUSG00000024096	Ralbp1					72759	ENSMUSG00000039428	Tmem135
14269	ENSMUSG00000075415	Fnbp1				268301	ENSMUSG00000098188	Sowahc					11891	ENSMUSG00000032202	Rab27a				17969	ENSMUSG00000015950	Ncf1			19771	ENSMUSG00000039194	Rlbp1					83671	ENSMUSG00000030616	Sytl2
14284	ENSMUSG00000029135	Fosl2				268451	ENSMUSG00000017639	Rab11fip4					215351	ENSMUSG00000034252	Senp6				17977	ENSMUSG00000020647	Ncoa1			19876	ENSMUSG00000022883	Robo1					735284	ENSMUSG00000076143	Mir708
14296	ENSMUSG00000067199	Frat1				268481	ENSMUSG00000035849	Krt222					12047	ENSMUSG00000099974	Bcl2a1d				17979	ENSMUSG00000027678	Ncoa3			19883	ENSMUSG00000032238	Rora					670727	ENSMUSG00000085751	Gm15412
14319	ENSMUSG00000024661	Fth1				26879	ENSMUSG00000043300	B3galnt1					211586	ENSMUSG00000032411	Tfdp2				17988	ENSMUSG00000005125	Ndrg1			20090	ENSMUSG00000034892	Rps29					434215	ENSMUSG00000090958	Lrrc32
14349	ENSMUSG00000070583	Fv1				268860	ENSMUSG00000057880	Abat					11933	ENSMUSG00000032412	Atp1b3				18003	ENSMUSG00000021365	Nedd9			20170	ENSMUSG00000074811	Hps6					258353	ENSMUSG00000073997	Olfr521
14357	ENSMUSG00000029603	Dtx1				268958	ENSMUSG00000058626	Capn11					77853	ENSMUSG00000066415	Msl2				18020	ENSMUSG00000030722	Nfatc2ip			20194	ENSMUSG00000041959	S100a10					50877	ENSMUSG00000035239	Neu3
14359	ENSMUSG00000027680	Fxr1				269033	ENSMUSG00000044906	4930503L19Rik					12773	ENSMUSG00000047898	Ccr4				18024	ENSMUSG00000015839	Nfe2l2			20195	ENSMUSG00000027907	S100a11					207278	ENSMUSG00000030691	Fchsd2
14362	ENSMUSG00000044674	Fzd1				269120	ENSMUSG00000010311	Optc					100316675	ENSMUSG00000080409	Mir467h				18025	ENSMUSG00000029832	Nfe2l3			20198	ENSMUSG00000001020	S100a4					319934	ENSMUSG00000038371	Sbf2
14367	ENSMUSG00000045005	Fzd5				269336	ENSMUSG00000039983	Ccdc32					102465661	ENSMUSG00000106193	Mir7090				18032	ENSMUSG00000001911	Nfix			20200	ENSMUSG00000001025	S100a6					233733	ENSMUSG00000038296	Galnt18
14381	ENSMUSG00000031400	G6pdx				269582	ENSMUSG00000042489	Clspn					236663	ENSMUSG00000069038	H2al1j				18035	ENSMUSG00000021025	Nfkbia			20254	ENSMUSG00000050711	Scg2					101786	ENSMUSG00000108379	A730082K24Rik
14389	ENSMUSG00000004508	Gab2				269587	ENSMUSG00000028906	Epb41					71458	ENSMUSG00000040363	Bcor				18099	ENSMUSG00000017376	Nlk			20271	ENSMUSG00000032511	Scn5a					20679	ENSMUSG00000051910	Sox6
14390	ENSMUSG00000008976	Gabpa				269610	ENSMUSG00000005045	Chd5					22289	ENSMUSG00000037369	Kdm6a				18113	ENSMUSG00000032271	Nnmt			20290	ENSMUSG00000020702	Ccl1					233781	ENSMUSG00000030657	Xylt1
14408	ENSMUSG00000028280	Gabrr1				269633	ENSMUSG00000055235	Wdr86					20400	ENSMUSG00000005696	Sh2d1a				18124	ENSMUSG00000028341	Nr4a3			20297	ENSMUSG00000026166	Ccl20					18751	ENSMUSG00000052889	Prkcb
14411	ENSMUSG00000030109	Slc6a12				269941	ENSMUSG00000032640	Chsy1					320707	ENSMUSG00000031376	Atp2b3				18126	ENSMUSG00000020826	Nos2			20306	ENSMUSG00000035373	Ccl7					73076	ENSMUSG00000086254	3100003L05Rik
14417	ENSMUSG00000026787	Gad2				270152	ENSMUSG00000048534	Jaml					80903	ENSMUSG00000031230	Fgf16				18131	ENSMUSG00000038146	Notch3			20354	ENSMUSG00000021451	Sema4d					330660	ENSMUSG00000040298	Btbd16
14421	ENSMUSG00000006731	B4galnt1				270166	ENSMUSG00000015357	Clpx					58861	ENSMUSG00000052821	Cysltr1				18150	ENSMUSG00000056209	Npm3			20356	ENSMUSG00000022231	Sema5a					77938	ENSMUSG00000030956	Fam53b
14426	ENSMUSG00000090035	Galnt4				27029	ENSMUSG00000005043	Sgsh					213439	ENSMUSG00000073008	Gpr174				18171	ENSMUSG00000022809	Nr1i2			20359	ENSMUSG00000001227	Sema6b					71007	ENSMUSG00000030994	D7Ertd443e
14432	ENSMUSG00000047261	Gap43				271375	ENSMUSG00000090176	Cd200r2					278097	ENSMUSG00000050394	Armcx6				18174	ENSMUSG00000023030	Slc11a2			20375	ENSMUSG00000002111	Spi1					330662	ENSMUSG00000058325	Dock1
14433	ENSMUSG00000057666	Gapdh				271887	ENSMUSG00000038980	Rbbp8nl					56068	ENSMUSG00000042225	Ammecr1				18188	ENSMUSG00000039481	Nrtn			20377	ENSMUSG00000031548	Sfrp1					627214	ENSMUSG00000073805	Fam196a
14464	ENSMUSG00000015627	Gata5				272538	ENSMUSG00000041949	Tango6					58194	ENSMUSG00000040990	Sh3kbp1				18197	ENSMUSG00000020297	Nsg2			20400	ENSMUSG00000005696	Sh2d1a					74314	ENSMUSG00000100717	1700120G07Rik
14466	ENSMUSG00000028048	Gba				27376	ENSMUSG00000025792	Slc25a10					108012	ENSMUSG00000031367	Ap1s2				18208	ENSMUSG00000020902	Ntn1			20401	ENSMUSG00000022436	Sh3bp1					17345	ENSMUSG00000031004	Mki67
14479	ENSMUSG00000020124	Usp15				27389	ENSMUSG00000021768	Dusp13					14758	ENSMUSG00000031342	Gpm6b				18218	ENSMUSG00000037887	Dusp8			20411	ENSMUSG00000025006	Sorbs1					77383	ENSMUSG00000110027	C030029H02Rik
14526	ENSMUSG00000000394	Gcg				27425	ENSMUSG00000038717	Atp5l					667794	ENSMUSG00000086008	Gm8817				18232	ENSMUSG00000069132	Nxph2			20418	ENSMUSG00000021448	Shc3					330664	ENSMUSG00000109633	C230079O03Rik
14531	ENSMUSG00000023333	Gcm1				27660	ENSMUSG00000033029	1700088E04Rik											18242	ENSMUSG00000030934	Oat			20423	ENSMUSG00000002633	Shh					621677	ENSMUSG00000110101	Gm6249
14544	ENSMUSG00000058624	Gda				276770	ENSMUSG00000078812	Eif5a											18245	ENSMUSG00000035242	Oaz1			20430	ENSMUSG00000030447	Cyfip1					17314	ENSMUSG00000054612	Mgmt
14555	ENSMUSG00000023019	Gpd1				276865	ENSMUSG00000060170	Olfr1371											18302	ENSMUSG00000009654	Oit3			20440	ENSMUSG00000022885	St6gal1					100038555	ENSMUSG00000109722	Gm10578
14561	ENSMUSG00000025352	Gdf11				279653	ENSMUSG00000051323	Pcdh19											18420	ENSMUSG00000021685	Otp			20443	ENSMUSG00000032038	St3gal4					30926	ENSMUSG00000031068	Glrx3
14567	ENSMUSG00000015291	Gdi1				28135	ENSMUSG00000032534	Cep63											18441	ENSMUSG00000027765	P2ry1			20444	ENSMUSG00000031749	St3gal2					70571	ENSMUSG00000091002	Tcerg1l
14569	ENSMUSG00000021218	Gdi2				28240	ENSMUSG00000009292	Trpm2											18442	ENSMUSG00000032860	P2ry2			20503	ENSMUSG00000020102	Slc16a7					75187	ENSMUSG00000110037	4930543N07Rik
14571	ENSMUSG00000026827	Gpd2				29862	ENSMUSG00000041377	Ninj2											18452	ENSMUSG00000018906	P4ha2			20521	ENSMUSG00000061742	Slc22a12					66141	ENSMUSG00000025492	Ifitm3
14585	ENSMUSG00000025089	Gfra1				29876	ENSMUSG00000037242	Clic4											18483	ENSMUSG00000035863	Palm			20521	ENSMUSG00000107099	Slc22a12					244237	ENSMUSG00000045362	Tnfrsf26
14586	ENSMUSG00000022103	Gfra2				30838	ENSMUSG00000040913	Fbxw4											18519	ENSMUSG00000000708	Kat2b			20536	ENSMUSG00000006576	Slc4a3					19414	ENSMUSG00000031453	Rasa3
14613	ENSMUSG00000057123	Gja5				30841	ENSMUSG00000029475	Kdm2b											18550	ENSMUSG00000030530	Furin			20541	ENSMUSG00000054640	Slc8a1					74901	ENSMUSG00000055675	Kbtbd11
14617	ENSMUSG00000068615	Gjd2				30877	ENSMUSG00000042354	Gnl3											18557	ENSMUSG00000026437	Cdk18			20583	ENSMUSG00000022676	Snai2					100040599	ENSMUSG00000074449	Gm15319
14626	ENSMUSG00000050553	Gk2				30939	ENSMUSG00000020415	Pttg1											18566	ENSMUSG00000026285	Pdcd1			20605	ENSMUSG00000035431	Sstr1					66959	ENSMUSG00000039661	Dusp26
14632	ENSMUSG00000025407	Gli1				30946	ENSMUSG00000036376	Abt1											18571	ENSMUSG00000032504	Pdcd6ip			20620	ENSMUSG00000021701	Plk2					68192	ENSMUSG00000031513	Leprotl1
14645	ENSMUSG00000026473	Glul				30954	ENSMUSG00000064326	Siva1											18577	ENSMUSG00000032177	Pde4a			20715	ENSMUSG00000041481	Serpina3g					244418	ENSMUSG00000050271	Prag1
14664	ENSMUSG00000028542	Slc6a9				319161	ENSMUSG00000069305	Hist1h4n											18585	ENSMUSG00000041119	Pde9a			207259	ENSMUSG00000044646	Zbtb7c					234515	ENSMUSG00000037940	Inpp4b
14693	ENSMUSG00000029713	Gnb2				319215	ENSMUSG00000099616	4932413F04Rik											18606	ENSMUSG00000022425	Enpp2			20732	ENSMUSG00000027315	Spint1					26364	ENSMUSG00000002885	Adgre5
14696	ENSMUSG00000027669	Gnb4				319314	ENSMUSG00000087132	A930001C03Rik											18613	ENSMUSG00000020717	Pecam1			20741	ENSMUSG00000021061	Sptb					12404	ENSMUSG00000031654	Cbln1
14697	ENSMUSG00000032192	Gnb5				319513	ENSMUSG00000037773	Pced1a											18618	ENSMUSG00000000301	Pemt			20745	ENSMUSG00000056222	Spock1					330820	ENSMUSG00000069971	4933402J07Rik
14701	ENSMUSG00000036402	Gng12				319586	ENSMUSG00000034818	Celf5											18633	ENSMUSG00000027222	Pex16			207596	ENSMUSG00000032289	Thsd4					94187	ENSMUSG00000045333	Zfp423
14715	ENSMUSG00000029255	Gnrhr				319887	ENSMUSG00000097327	E030030I06Rik											18634	ENSMUSG00000020003	Pex7			207618	ENSMUSG00000092094	Zfp804b					58198	ENSMUSG00000031665	Sall1
14718	ENSMUSG00000025190	Got1				319909	ENSMUSG00000074766	Ism1											18641	ENSMUSG00000020277	Pfkl			207740	ENSMUSG00000039568	Ubald1					244579	ENSMUSG00000043668	Tox3
14719	ENSMUSG00000031672	Got2				320203	ENSMUSG00000050334	C130071C03Rik											18646	ENSMUSG00000037202	Prf1			207781	ENSMUSG00000045975	C2cd2					16373	ENSMUSG00000031734	Irx3
14732	ENSMUSG00000024978	Gpam				320207	ENSMUSG00000020901	Pik3r5											18654	ENSMUSG00000004791	Pgf			20813	ENSMUSG00000009549	Srp14					71296	ENSMUSG00000031736	Crnde
14733	ENSMUSG00000034220	Gpc1				320244	ENSMUSG00000012609	Ttll5											18670	ENSMUSG00000042476	Abcb4			208151	ENSMUSG00000070498	Tmem132b					54352	ENSMUSG00000031737	Irx5
14748	ENSMUSG00000049649	Gpr3				320267	ENSMUSG00000026843	Fubp3											18703	ENSMUSG00000026417	Pigr			208177	ENSMUSG00000033149	Phldb2					64379	ENSMUSG00000031738	Irx6
14751	ENSMUSG00000036427	Gpi1				320292	ENSMUSG00000089809	Rasgef1b											18754	ENSMUSG00000045038	Prkce			20840	ENSMUSG00000032502	Stac					17390	ENSMUSG00000031740	Mmp2
14760	ENSMUSG00000032641	Gpr19				320295	ENSMUSG00000097574	C920006O11Rik											18762	ENSMUSG00000029053	Prkcz			20842	ENSMUSG00000037286	Stag1					20538	ENSMUSG00000055368	Slc6a2
14766	ENSMUSG00000031785	Adgrg1				320311	ENSMUSG00000047496	Rnf152											18769	ENSMUSG00000035268	Pkig			208613	ENSMUSG00000043164	Tmem212					109215	ENSMUSG00000110613	Lncbate1
14773	ENSMUSG00000003228	Grk5				320435	ENSMUSG00000051735	Rinl											18787	ENSMUSG00000037411	Serpine1			208718	ENSMUSG00000053333	Dis3l2					170737	ENSMUSG00000033545	Znrf1
14792	ENSMUSG00000004270	Lpcat3				320662	ENSMUSG00000043541	Casc1											18791	ENSMUSG00000031538	Plat			209012	ENSMUSG00000040936	Ulk4					17132	ENSMUSG00000055435	Maf
14803	ENSMUSG00000041078	Grid1				320718	ENSMUSG00000042268	Slc26a9											18793	ENSMUSG00000046223	Plaur			209039	ENSMUSG00000037003	Tns2					74440	ENSMUSG00000034390	Cmip
14805	ENSMUSG00000022935	Grik1				320842	ENSMUSG00000085024	C230035I16Rik											18797	ENSMUSG00000024960	Plcb3			20913	ENSMUSG00000020546	Stxbp4					12554	ENSMUSG00000031841	Cdh13
14814	ENSMUSG00000002771	Grin2d				321007	ENSMUSG00000015659	Serac1											18844	ENSMUSG00000030084	Plxna1			20917	ENSMUSG00000061838	Suclg2					74347	ENSMUSG00000034105	Tldc1
14841	ENSMUSG00000050107	Haspin				327747	ENSMUSG00000045555	Mettl24											18858	ENSMUSG00000018217	Pmp22			209225	ENSMUSG00000048897	Zfp710					22224	ENSMUSG00000031826	Usp10
14871	ENSMUSG00000001663	Gstt1				327799	ENSMUSG00000020020	Usp44											18952	ENSMUSG00000020486	2018-09-04			209456	ENSMUSG00000026510	Trp53bp2					15900	ENSMUSG00000041515	Irf8
14872	ENSMUSG00000033318	Gstt2				327956	ENSMUSG00000020830	Vmo1											19012	ENSMUSG00000021759	Plpp1			20947	ENSMUSG00000031015	Swap70					234865	ENSMUSG00000039509	Nup133
14886	ENSMUSG00000060261	Gtf2i				327987	ENSMUSG00000034297	Med13											19027	ENSMUSG00000020570	Sypl			20962	ENSMUSG00000020059	Sycp3					108148	ENSMUSG00000089704	Galnt2
14894	ENSMUSG00000031796	Cfap20				328778	ENSMUSG00000079657	Rab26											19043	ENSMUSG00000061130	Ppm1b			209707	ENSMUSG00000015882	Lcorl					244668	ENSMUSG00000001995	Sipa1l2
14911	ENSMUSG00000030264	Thumpd3				328967	ENSMUSG00000045094	Arhgef37											19046	ENSMUSG00000014956	Ppp1cb			209743	ENSMUSG00000039313	AF529169					67952	ENSMUSG00000093904	Tomm20
14917	ENSMUSG00000042638	Gucy2c				329271	ENSMUSG00000100334	C230024C17Rik											19049	ENSMUSG00000061718	Ppp1r1b			20981	ENSMUSG00000030731	Syt3					102465212	ENSMUSG00000099326	Mir21c
14934	ENSMUSG00000051839	Gypa				329659	ENSMUSG00000048581	E130311K13Rik											19057	ENSMUSG00000022092	Ppp3cc			210162	ENSMUSG00000030757	Zkscan2					18186	ENSMUSG00000025810	Nrp1
14938	ENSMUSG00000023132	Gzma				329679	ENSMUSG00000061175	Fnip2											19085	ENSMUSG00000025855	Prkar1b			210510	ENSMUSG00000040140	Tdrd6					100316680	ENSMUSG00000084523	Mir1903
14945	ENSMUSG00000042385	Gzmk				329763	ENSMUSG00000049349	Gm5105											19087	ENSMUSG00000032601	Prkar2a			210801	ENSMUSG00000063626	Unc5d					100628572	ENSMUSG00000106183	Mir101c
14960	ENSMUSG00000036594	H2-Aa				329839	ENSMUSG00000073860	Gm829											19088	ENSMUSG00000002997	Prkar2b			210940	ENSMUSG00000073722	4931408C20Rik					18689	ENSMUSG00000031802	Phxr4
14999	ENSMUSG00000079547	H2-DMb1				329977	ENSMUSG00000051435	Fhad1											19122	ENSMUSG00000079037	Prnp			210992	ENSMUSG00000021608	Lpcat1					75747	ENSMUSG00000032009	Sesn3
15000	ENSMUSG00000037548	H2-DMb2				329977	ENSMUSG00000116181	Fhad1											19134	ENSMUSG00000021413	Prpf4b			211147	ENSMUSG00000022269	2018-03-11					55991	ENSMUSG00000031934	Panx1
15001	ENSMUSG00000024334	H2-Oa				330188	ENSMUSG00000043036	Ccdc63											19141	ENSMUSG00000021190	Lgmn			211151	ENSMUSG00000090258	Churc1					68682	ENSMUSG00000057193	Slc44a2
15015	ENSMUSG00000035929	H2-Q4				330260	ENSMUSG00000032667	Pon2											19165	ENSMUSG00000010609	Psen2			211488	ENSMUSG00000057134	Ado					73230	ENSMUSG00000031963	Bmper
15018	ENSMUSG00000060550	H2-Q7				331623	ENSMUSG00000038214	Bend3											19201	ENSMUSG00000025429	Pstpip2			211488	ENSMUSG00000116486	Ado					23871	ENSMUSG00000032035	Ets1
15118	ENSMUSG00000031910	Has3				332221	ENSMUSG00000023902	Zscan10											19201	ENSMUSG00000116035	Pstpip2			211535	ENSMUSG00000040189	Ccdc114					72828	ENSMUSG00000032020	Ubash3b
15163	ENSMUSG00000022831	Hcls1				332934	ENSMUSG00000070806	Zmynd12											19211	ENSMUSG00000013663	Pten			211651	ENSMUSG00000034023	Fancd2					21838	ENSMUSG00000032011	Thy1
15165	ENSMUSG00000021730	Hcn1				333329	ENSMUSG00000031789	Cngb1											192136	ENSMUSG00000055137	Sugct			211652	ENSMUSG00000018849	Wwc1					80288	ENSMUSG00000063382	Bcl9l
15170	ENSMUSG00000004266	Ptpn6				338350	ENSMUSG00000042647	Acad12											19215	ENSMUSG00000015090	Ptgds			211666	ENSMUSG00000074604	Mgst2					12145	ENSMUSG00000047880	Cxcr5
15182	ENSMUSG00000019777	Hdac2				338368	ENSMUSG00000049687	Fam109b											19216	ENSMUSG00000019464	Ptger1			211673	ENSMUSG00000067851	Arfgef1					12501	ENSMUSG00000032093	Cd3e
15194	ENSMUSG00000029104	Htt				338369	ENSMUSG00000050270	Tmem220											192166	ENSMUSG00000009614	Sardh			211739	ENSMUSG00000048834	Vstm2a					319742	ENSMUSG00000070305	Mpzl3
15204	ENSMUSG00000030451	Herc2				338523	ENSMUSG00000042599	Kdm7a											19223	ENSMUSG00000017969	Ptgis			211896	ENSMUSG00000027173	Depdc7					73040	ENSMUSG00000099696	2900052N01Rik
15205	ENSMUSG00000022528	Hes1				353155	ENSMUSG00000047197	Gjd3											19231	ENSMUSG00000026238	Ptma			211936	ENSMUSG00000045106	Ccdc73					215467	ENSMUSG00000094893	Gm4791
15213	ENSMUSG00000040289	Hey1				353342	ENSMUSG00000106847	Peg13											19245	ENSMUSG00000059895	Ptp4a3			212032	ENSMUSG00000025877	Hk3					54725	ENSMUSG00000032076	Cadm1
15257	ENSMUSG00000008730	Hipk1				378431	ENSMUSG00000039891	Txlnb											19246	ENSMUSG00000027540	Ptpn1			212531	ENSMUSG00000032261	Sh3bgrl2					100036537	ENSMUSG00000079564	Gm11149
15258	ENSMUSG00000061436	Hipk2				380711	ENSMUSG00000038807	Rap1gap2											19249	ENSMUSG00000034573	Ptpn13			212712	ENSMUSG00000038331	Satb2					17967	ENSMUSG00000039542	Ncam1
15273	ENSMUSG00000015501	Hivep2				381002	ENSMUSG00000115240	Gm5144											19252	ENSMUSG00000024190	Dusp1			212898	ENSMUSG00000039497	Dse					73699	ENSMUSG00000032058	Ppp2r1b
15289	ENSMUSG00000066551	Hmgb1				381110	ENSMUSG00000036368	Rmdn2											19253	ENSMUSG00000026126	Ptpn18			212943	ENSMUSG00000032265	Fam46a					104360	ENSMUSG00000032318	Isl2
15354	ENSMUSG00000015217	Hmgb3				381201	ENSMUSG00000049562	Ap5b1											19258	ENSMUSG00000026384	Ptpn4			212965	ENSMUSG00000109628	BC024386					19200	ENSMUSG00000032322	Pstpip1
15356	ENSMUSG00000028672	Hmgcl				381269	ENSMUSG00000039395	Mreg											192651	ENSMUSG00000047342	Zfp286			212986	ENSMUSG00000062110	Scfd2					21887	ENSMUSG00000032280	Tle3
15373	ENSMUSG00000040148	Hmx3				381290	ENSMUSG00000026463	Atp2b4											19267	ENSMUSG00000041836	Ptpre			213208	ENSMUSG00000044244	Il20rb					17127	ENSMUSG00000032402	Smad3
15374	ENSMUSG00000020737	Jpt1				381319	ENSMUSG00000026630	Batf3											192678	ENSMUSG00000025795	Rassf3			21337	ENSMUSG00000020081	Tacr2					235441	ENSMUSG00000032376	Usp3
15396	ENSMUSG00000038210	Hoxa11				381337	ENSMUSG00000046337	Fam178b											19271	ENSMUSG00000025314	Ptprj			21338	ENSMUSG00000028172	Tacr3					93697	ENSMUSG00000032235	Ice2
15398	ENSMUSG00000038203	Hoxa13				381409	ENSMUSG00000039155	Cdh26											19286	ENSMUSG00000032067	Pts			213498	ENSMUSG00000041977	Arhgef11					68801	ENSMUSG00000032349	Elovl5
15441	ENSMUSG00000028759	Hp1bp3				381677	ENSMUSG00000037428	Vgf											19291	ENSMUSG00000094483	Purb			213539	ENSMUSG00000042215	Bag2					100039222	ENSMUSG00000100155	Gm2109
15469	ENSMUSG00000109324	Prmt1				381798	ENSMUSG00000034063	4930590J08Rik											19294	ENSMUSG00000062300	Nectin2			21355	ENSMUSG00000024339	Tap2					331004	ENSMUSG00000031129	Slc9a9
15486	ENSMUSG00000031844	Hsd17b2				381853	ENSMUSG00000030406	Gipr											19296	ENSMUSG00000097039	Pvt1			213582	ENSMUSG00000033900	Map9					67905	ENSMUSG00000020253	Ppm1m
15487	ENSMUSG00000033122	Hsd17b3				382018	ENSMUSG00000034799	Unc13a											19305	ENSMUSG00000005069	Pex5			213649	ENSMUSG00000028919	Arhgef19					70235	ENSMUSG00000023345	Poc1a
15526	ENSMUSG00000024359	Hspa9				382252	ENSMUSG00000044150	Bclaf3											19339	ENSMUSG00000031840	Rab3a			21385	ENSMUSG00000000093	Tbx2					19228	ENSMUSG00000032492	Pth1r
15557	ENSMUSG00000050783	Htr1f				382255	ENSMUSG00000086860	Gm1720											193452	ENSMUSG00000006720	Zfp184			213945	ENSMUSG00000068794	Col28a1					54199	ENSMUSG00000043953	Ccrl2
15562	ENSMUSG00000026322	Htr4				382639	ENSMUSG00000037638	Zbtb42											19346	ENSMUSG00000030704	Rab6a			213948	ENSMUSG00000038295	Atg9b					74100	ENSMUSG00000032503	Arpp21
15568	ENSMUSG00000040028	Elavl1				387133	ENSMUSG00000106493	Mir9-1											19347	ENSMUSG00000035901	Dennd5a			213990	ENSMUSG00000023353	Agap3					102688	ENSMUSG00000109890	AU023762
15893	ENSMUSG00000062995	Ica1				387158	ENSMUSG00000065439	Mir140											19363	ENSMUSG00000059060	Rad51b			214133	ENSMUSG00000040943	Tet2					21813	ENSMUSG00000032440	Tgfbr2
15902	ENSMUSG00000020644	Id2				387164	ENSMUSG00000065601	Mir146											193736	ENSMUSG00000049823	Zbtb12			214230	ENSMUSG00000074923	Pak6					207181	ENSMUSG00000039607	Rbms3
15944	ENSMUSG00000046879	Irgm1				387187	ENSMUSG00000065523	Mir192											19377	ENSMUSG00000062115	Rai1			214444	ENSMUSG00000039298	Cdk5rap2					24046	ENSMUSG00000034115	Scn11a
15959	ENSMUSG00000074896	Ifit3				387236	ENSMUSG00000093354	Mir125b-1											19411	ENSMUSG00000001288	Rarg			214685	ENSMUSG00000063765	Chadl					72309	ENSMUSG00000054871	Tmem158
15977	ENSMUSG00000048806	Ifnb1				387245	ENSMUSG00000065564	Mirlet7b											19416	ENSMUSG00000049892	Rasd1			214763	ENSMUSG00000032344	Mb21d1					12768	ENSMUSG00000025804	Ccr1
15978	ENSMUSG00000055170	Ifng				387247	ENSMUSG00000065453	Mirlet7d											19419	ENSMUSG00000027347	Rasgrp1			214812	ENSMUSG00000040524	Zfp609					54638	ENSMUSG00000031143	Ccdc22
15979	ENSMUSG00000020009	Ifngr1				387510	ENSMUSG00000042993	Ifnk											194309	ENSMUSG00000043614	Vps37d			215194	ENSMUSG00000035047	Kri1					18715	ENSMUSG00000031155	Pim2
15980	ENSMUSG00000022965	Ifngr2				433367	ENSMUSG00000073535	Gm5532											19434	ENSMUSG00000024518	Rax			215201	ENSMUSG00000067369	Trmt2b					74131	ENSMUSG00000031101	Sash3
15985	ENSMUSG00000040592	Cd79b				433456	ENSMUSG00000075027	4631405J19Rik											19645	ENSMUSG00000022105	Rb1			215280	ENSMUSG00000075284	Wipf1					56501	ENSMUSG00000031103	Elf4
16001	ENSMUSG00000005533	Igf1r				433586	ENSMUSG00000061143	Maml3											19696	ENSMUSG00000020275	Rel			215472	ENSMUSG00000053420	Gm4792					100502842	ENSMUSG00000085808	Gm14718
16069	ENSMUSG00000067149	Jchain				433632	ENSMUSG00000074388	Gm5544											19698	ENSMUSG00000002983	Relb			215705	ENSMUSG00000026972	Arrdc1					21947	ENSMUSG00000031132	Cd40lg
16136	ENSMUSG00000075370	Igll1				433809	ENSMUSG00000058498	Rnf207											19713	ENSMUSG00000030110	Ret			215708	ENSMUSG00000054942	Miga1					76130	ENSMUSG00000057421	Las1l
16150	ENSMUSG00000031537	Ikbkb				433926	ENSMUSG00000070639	Lrrc8b											19725	ENSMUSG00000024206	Rfx2			215748	ENSMUSG00000015202	Cnksr3					20502	ENSMUSG00000033965	Slc16a2
16155	ENSMUSG00000022969	Il10rb				433940	ENSMUSG00000041930	Fam222a											19746	ENSMUSG00000028825	Rhd			215772	ENSMUSG00000050994	Adgb					80884	ENSMUSG00000025268	Maged2
16157	ENSMUSG00000073889	Il11ra1				434280	ENSMUSG00000047935	Sox1ot											19775	ENSMUSG00000026469	Xpr1			215999	ENSMUSG00000009647	Mcu					110651	ENSMUSG00000031309	Rps6ka3
16162	ENSMUSG00000018341	Il12rb2				494448	ENSMUSG00000089715	Cbx6											19878	ENSMUSG00000020580	Rock2			216049	ENSMUSG00000037855	Zfp365					78283	ENSMUSG00000041020	Map7d2
16168	ENSMUSG00000031712	Il15				497106	ENSMUSG00000068407	Rnase12											19895	ENSMUSG00000053604	Rpia			216233	ENSMUSG00000020027	Socs2					58194	ENSMUSG00000040990	Sh3kbp1
16171	ENSMUSG00000025929	Il17a				503610	ENSMUSG00000037553	Zdhhc18											19943	ENSMUSG00000030432	Rpl28			216345	ENSMUSG00000034163	Zfc3h1					19241	ENSMUSG00000049775	Tmsb4x
16172	ENSMUSG00000002897	Il17ra				504193	ENSMUSG00000089837	Npcd											20014	ENSMUSG00000027642	Rpn2			216393	ENSMUSG00000047642	D930020B18Rik					107626	ENSMUSG00000093806	Asmt
16178	ENSMUSG00000026073	Il1r2				50501	ENSMUSG00000030069	Prok2											20020	ENSMUSG00000005198	Polr2a			216527	ENSMUSG00000000378	Ccm2
16180	ENSMUSG00000022514	Il1rap				50722	ENSMUSG00000030792	Dkkl1											20085	ENSMUSG00000040952	Rps19			216578	ENSMUSG00000020273	Papolg
16182	ENSMUSG00000026070	Il18r1				50723	ENSMUSG00000000732	Icosl											20088	ENSMUSG00000025290	Rps24			216643	ENSMUSG00000020159	Gabrp
16183	ENSMUSG00000027720	Il2				50771	ENSMUSG00000024566	Atp9b											20111	ENSMUSG00000003644	Rps6ka1			216724	ENSMUSG00000020375	Rufy1
16191	ENSMUSG00000036117	Il5				50798	ENSMUSG00000028479	Gne											20112	ENSMUSG00000023809	Rps6ka2			216749	ENSMUSG00000037393	Nmur2
16192	ENSMUSG00000005364	Il5ra				50928	ENSMUSG00000030114	Klrg1											20133	ENSMUSG00000030978	Rrm1			21676	ENSMUSG00000055320	Tead1
16194	ENSMUSG00000027947	Il6ra				50934	ENSMUSG00000022180	Slc7a8											20167	ENSMUSG00000030401	Rtn2			21682	ENSMUSG00000029217	Tec
16195	ENSMUSG00000021756	Il6st				51788	ENSMUSG00000037894	H2afz											20191	ENSMUSG00000021313	Ryr2			217109	ENSMUSG00000054079	Utp18
16206	ENSMUSG00000030029	Lrig1				52377	ENSMUSG00000019539	Rcn3											20203	ENSMUSG00000033208	S100b			217216	ENSMUSG00000034773	BC030867
16323	ENSMUSG00000041324	Inhba				52466	ENSMUSG00000020829	Slc46a1											20230	ENSMUSG00000023927	Satb1			217294	ENSMUSG00000041674	BC006965
16329	ENSMUSG00000026102	Inpp1				52615	ENSMUSG00000017548	Suz12											20250	ENSMUSG00000025203	Scd2			217430	ENSMUSG00000045679	Pqlc3
16337	ENSMUSG00000005534	Insr				52857	ENSMUSG00000001248	Gramd1a											20259	ENSMUSG00000002565	Scin			217449	ENSMUSG00000020628	Trappc12
16401	ENSMUSG00000027009	Itga4				52897	ENSMUSG00000025576	Rbfox3											20262	ENSMUSG00000027581	Stmn3			217578	ENSMUSG00000035021	Baz1a
16409	ENSMUSG00000030786	Itgam				53414	ENSMUSG00000023988	Bysl											20273	ENSMUSG00000023033	Scn8a			217593	ENSMUSG00000035472	Slc25a21
16421	ENSMUSG00000001281	Itgb7				53421	ENSMUSG00000030082	Sec61a1											20286	ENSMUSG00000022390	Zc3h7b			217674	ENSMUSG00000048982	Gphb5
16428	ENSMUSG00000020395	Itk				53859	ENSMUSG00000020941	Map3k14											20319	ENSMUSG00000027996	Sfrp2			217715	ENSMUSG00000004788	Eif2b2
16431	ENSMUSG00000031239	Itm2a				54120	ENSMUSG00000039131	Gipc2											20322	ENSMUSG00000027227	Sord			217835	ENSMUSG00000044456	Rin3
16439	ENSMUSG00000030287	Itpr2				54139	ENSMUSG00000026638	Irf6											20344	ENSMUSG00000026580	Selp			21784	ENSMUSG00000024032	Tff1
16449	ENSMUSG00000027276	Jag1				54167	ENSMUSG00000026009	Icos											20345	ENSMUSG00000048163	Selplg			217843	ENSMUSG00000021198	Unc79
16451	ENSMUSG00000028530	Jak1				54199	ENSMUSG00000043953	Ccrl2											20350	ENSMUSG00000034684	Sema3f			217847	ENSMUSG00000061947	Serpina10
16467	ENSMUSG00000034958	Atcay				54445	ENSMUSG00000036908	Unc93b1											20351	ENSMUSG00000028064	Sema4a			217869	ENSMUSG00000021282	Eif5
16476	ENSMUSG00000052684	Jun				54486	ENSMUSG00000029919	Hpgds											20352	ENSMUSG00000030539	Sema4b			217946	ENSMUSG00000021175	Cdca7l
16477	ENSMUSG00000052837	Junb				544963	ENSMUSG00000021676	Iqgap2											20353	ENSMUSG00000026121	Sema4c			21802	ENSMUSG00000029999	Tgfa
16478	ENSMUSG00000071076	Jund				545691	ENSMUSG00000085424	Fhad1os1											20360	ENSMUSG00000038777	Sema6c			21808	ENSMUSG00000039239	Tgfb2
16478	ENSMUSG00000110974	Jund				54672	ENSMUSG00000060470	Adgrg3											20362	ENSMUSG00000018398	2018-09-08			21815	ENSMUSG00000047407	Tgif1
16490	ENSMUSG00000040724	Kcna2				54725	ENSMUSG00000032076	Cadm1											20383	ENSMUSG00000071172	Srsf3			218165	ENSMUSG00000047094	Ofcc1
16502	ENSMUSG00000058975	Kcnc1				554327	ENSMUSG00000079388	2610042L04Rik											20393	ENSMUSG00000019970	Sgk1			21819	ENSMUSG00000053469	Tg
16513	ENSMUSG00000044708	Kcnj10				55932	ENSMUSG00000028268	Gbp3											20394	ENSMUSG00000023236	Scg5			218236	ENSMUSG00000038014	Fam120a
16523	ENSMUSG00000030247	Kcnj8				55943	ENSMUSG00000020903	Stx8											20403	ENSMUSG00000020640	Itsn2			218294	ENSMUSG00000033102	Cdc14b
16535	ENSMUSG00000009545	Kcnq1				56088	ENSMUSG00000022913	Psmg1											20408	ENSMUSG00000030638	Sh3gl3			21833	ENSMUSG00000058756	Thra
16539	ENSMUSG00000050963	Kcns2				56089	ENSMUSG00000041046	Ramp3											20420	ENSMUSG00000039154	Shd			218442	ENSMUSG00000021703	Serinc5
16551	ENSMUSG00000012443	Kif11				56199	ENSMUSG00000031974	Abcb10											20437	ENSMUSG00000036840	Siah1a			21848	ENSMUSG00000029833	Trim24
16551	ENSMUSG00000111220	Kif11				56218	ENSMUSG00000020453	Patz1											20446	ENSMUSG00000057286	St6galnac2			218763	ENSMUSG00000045201	Lrrc3b
16553	ENSMUSG00000021375	Kif13a				56278	ENSMUSG00000021552	Gkap1											20447	ENSMUSG00000052544	St6galnac3			218793	ENSMUSG00000058317	Ube2e2
16570	ENSMUSG00000020668	Kif3c				56334	ENSMUSG00000029390	Tmed2											20448	ENSMUSG00000079442	St6galnac4			21885	ENSMUSG00000008305	Tle1
16573	ENSMUSG00000006740	Kif5b				56336	ENSMUSG00000017929	B4galt5											20449	ENSMUSG00000030283	St8sia1			218902	ENSMUSG00000115751	4930503F20Rik
16574	ENSMUSG00000026764	Kif5c				56353	ENSMUSG00000072872	Rybp											20452	ENSMUSG00000040710	St8sia4			218921	ENSMUSG00000096405	4930474N05Rik
16582	ENSMUSG00000031788	Kifc3				56418	ENSMUSG00000002741	Ykt6											20467	ENSMUSG00000031622	Sin3b			21916	ENSMUSG00000028328	Tmod1
16588	ENSMUSG00000037262	Kin				56419	ENSMUSG00000022021	Diaph3											20469	ENSMUSG00000056917	Sipa1			21917	ENSMUSG00000019961	Tmpo
16591	ENSMUSG00000058488	Kl				56459	ENSMUSG00000052833	Sae1											20480	ENSMUSG00000001829	Clpb			219181	ENSMUSG00000022016	Akap11
16593	ENSMUSG00000021288	Klc1				56462	ENSMUSG00000024012	Mtch1											20482	ENSMUSG00000027660	Skil			219228	ENSMUSG00000035566	Pcdh17
16599	ENSMUSG00000029178	Klf3				56496	ENSMUSG00000067377	Tspan6											20497	ENSMUSG00000031766	Slc12a3			21923	ENSMUSG00000028364	Tnc
16600	ENSMUSG00000003032	Klf4				56501	ENSMUSG00000031103	Elf4											20498	ENSMUSG00000017765	Slc12a4			21939	ENSMUSG00000017652	Cd40
16601	ENSMUSG00000033863	Klf9				56530	ENSMUSG00000025381	Cnpy2											20499	ENSMUSG00000017756	Slc12a7			21940	ENSMUSG00000030336	Cd27
16635	ENSMUSG00000079852	Klra4				56612	ENSMUSG00000001289	Pfdn5											20512	ENSMUSG00000005360	Slc1a3			21941	ENSMUSG00000028602	Tnfrsf8
16651	ENSMUSG00000030255	Sspn				56696	ENSMUSG00000021298	Gpr132											20517	ENSMUSG00000023829	Slc22a1			21948	ENSMUSG00000019489	Cd70
16658	ENSMUSG00000074622	Mafb				56707	ENSMUSG00000087598	Zfp111											20534	ENSMUSG00000029141	Slc4a1ap			21955	ENSMUSG00000064179	Tnnt1
16693	ENSMUSG00000091212	Krtap11-1				56743	ENSMUSG00000040751	Lat2											20602	ENSMUSG00000029478	Ncor2			21959	ENSMUSG00000043050	Tnp2
16706	ENSMUSG00000018334	Ksr1				56748	ENSMUSG00000029993	Nfu1											20606	ENSMUSG00000047904	Sstr2			21960	ENSMUSG00000015829	Tnr
16709	ENSMUSG00000021843	Ktn1				56752	ENSMUSG00000026687	Aldh9a1											20607	ENSMUSG00000044933	Sstr3			21985	ENSMUSG00000027506	Tpd52
16764	ENSMUSG00000037138	Aff3				56772	ENSMUSG00000053192	Mllt11											20643	ENSMUSG00000090553	Snrpe			22018	ENSMUSG00000020673	Tpo
16775	ENSMUSG00000019846	Lama4				56790	ENSMUSG00000027751	Supt20											20660	ENSMUSG00000049313	Sorl1			22019	ENSMUSG00000041763	Tpp2
16782	ENSMUSG00000026479	Lamc2				56878	ENSMUSG00000026970	Rbms1											20677	ENSMUSG00000076431	Sox4			22025	ENSMUSG00000005897	Nr2c1
16798	ENSMUSG00000040021	Lats1				57258	ENSMUSG00000021952	Xpo4											20681	ENSMUSG00000024176	Sox8			22040	ENSMUSG00000049734	Trex1
16798	ENSMUSG00000116422	Lats1				57754	ENSMUSG00000060240	Cend1											20708	ENSMUSG00000042842	Serpinb6b			22066	ENSMUSG00000027748	Trpc4
16818	ENSMUSG00000000409	Lck				57778	ENSMUSG00000055805	Fmnl1											20717	ENSMUSG00000079012	Serpina3m			22095	ENSMUSG00000020963	Tshr
16825	ENSMUSG00000025223	Ldb1				57781	ENSMUSG00000022667	Cd200r1											207212	ENSMUSG00000032875	Arhgef17			22099	ENSMUSG00000026374	Tsn
16828	ENSMUSG00000063229	Ldha				57783	ENSMUSG00000020400	Tnip1											20733	ENSMUSG00000074227	Spint2			22178	ENSMUSG00000005994	Tyrp1
16854	ENSMUSG00000050335	Lgals3				58182	ENSMUSG00000049409	Prokr1											20737	ENSMUSG00000051457	Spn			22256	ENSMUSG00000029591	Ung
16865	ENSMUSG00000026427	Eif2d				58212	ENSMUSG00000039860	Srrm3											207425	ENSMUSG00000042055	Wdr11			22269	ENSMUSG00000041523	Upk2
16876	ENSMUSG00000019230	Lhx9				58805	ENSMUSG00000005373	Mlxipl											207615	ENSMUSG00000021147	Wdr37			22271	ENSMUSG00000020407	Upp1
16882	ENSMUSG00000020697	Lig3				58866	ENSMUSG00000032098	Treh											207777	ENSMUSG00000034156	Tspoap1			22317	ENSMUSG00000030337	Vamp1
16885	ENSMUSG00000029674	Limk1				58887	ENSMUSG00000052751	Repin1											20779	ENSMUSG00000027646	Src			22320	ENSMUSG00000050732	Vamp8
16923	ENSMUSG00000042594	Sh2b3				58894	ENSMUSG00000107476	Zfp862-ps											207839	ENSMUSG00000037280	Galnt6			22320	ENSMUSG00000103205	Vamp8
16970	ENSMUSG00000030263	Lrmp				59012	ENSMUSG00000020000	Moxd1											20788	ENSMUSG00000022463	Srebf2			223267	ENSMUSG00000041625	Ggact
16971	ENSMUSG00000040249	Lrp1				59026	ENSMUSG00000025261	Huwe1											207920	ENSMUSG00000040728	Esrp1			22329	ENSMUSG00000027962	Vcam1
16975	ENSMUSG00000028613	Lrp8				59031	ENSMUSG00000036599	Chst12											208043	ENSMUSG00000038384	Setd1b			223435	ENSMUSG00000022263	Trio
16976	ENSMUSG00000029103	Lrpap1				59044	ENSMUSG00000020376	Rnf130											208076	ENSMUSG00000035934	Pknox2			22349	ENSMUSG00000026175	Vil1
16981	ENSMUSG00000036295	Lrrn3				622402	ENSMUSG00000021211	Akr1c12											208084	ENSMUSG00000041064	Pif1			223513	ENSMUSG00000042895	Abra
170459	ENSMUSG00000024378	Stard4				622459	ENSMUSG00000081769	Gm12216											208092	ENSMUSG00000025371	Chmp6			223646	ENSMUSG00000022574	Naprt
170460	ENSMUSG00000046027	Stard5				622976	ENSMUSG00000048621	Gm6377											20811	ENSMUSG00000027579	Srms			22367	ENSMUSG00000021115	Vrk1
170574	ENSMUSG00000060284	Sp7				625249	ENSMUSG00000075706	Gpx4											208154	ENSMUSG00000052013	Btla			223723	ENSMUSG00000016757	Ttll12
17060	ENSMUSG00000061132	Blnk				625464	ENSMUSG00000072722	Gm6588											20817	ENSMUSG00000062604	Srpk2			223754	ENSMUSG00000051864	Tbc1d22a
17067	ENSMUSG00000079018	Ly6c1				625638	ENSMUSG00000078235	Fam43b											208188	ENSMUSG00000051136	Ghsr			223770	ENSMUSG00000022387	Brd1
17068	ENSMUSG00000034634	Ly6d				626870	ENSMUSG00000040978	Gm11992											208198	ENSMUSG00000003344	Btbd2			22381	ENSMUSG00000042712	Tceal9
170706	ENSMUSG00000050777	Tmem37				627537	ENSMUSG00000091859	Vmn2r100											208228	ENSMUSG00000003348	Mob3a			223827	ENSMUSG00000036197	Gxylt1
170719	ENSMUSG00000022307	Oxr1				628813	ENSMUSG00000051452	Gm11437											208258	ENSMUSG00000047034	Ankrd33			22390	ENSMUSG00000031016	Wee1
170722	ENSMUSG00000031410	Nxf7				63872	ENSMUSG00000011267	Zfp296											208263	ENSMUSG00000026466	Tor1aip1			223970	ENSMUSG00000037991	Rmi2
170728	ENSMUSG00000019864	Rtn4ip1				64082	ENSMUSG00000022803	Popdc2											208285	ENSMUSG00000091586	Cyp4f17			224014	ENSMUSG00000022788	Fgd4
170732	ENSMUSG00000039079	Trhr2				64453	ENSMUSG00000049764	Zfp280b											20850	ENSMUSG00000004043	Stat5a			224045	ENSMUSG00000003235	Eif2b5
170737	ENSMUSG00000033545	Znrf1				64685	ENSMUSG00000026946	Nmi											208501	ENSMUSG00000078572	Ndufaf8			224132	ENSMUSG00000022848	Dirc2
170743	ENSMUSG00000044583	Tlr7				65111	ENSMUSG00000068921	Dap3											20851	ENSMUSG00000020919	Stat5b			224344	ENSMUSG00000032940	Rbm11
170745	ENSMUSG00000037005	Xpnpep2				65221	ENSMUSG00000024737	Slc15a3											20853	ENSMUSG00000039536	Stau1			22437	ENSMUSG00000079243	Xirp1
170748	ENSMUSG00000058173	Smco4				653030	ENSMUSG00000085887	Arhgap27os3											20855	ENSMUSG00000014813	Stc1			224630	ENSMUSG00000024191	Bnip1
170750	ENSMUSG00000025027	Xpnpep1				654795	ENSMUSG00000022223	Sdr39u1											208628	ENSMUSG00000029414	Kntc1			224661	ENSMUSG00000036196	Slc26a8
170753	ENSMUSG00000040209	Zfp704				654820	ENSMUSG00000072844	G530011O06Rik											20866	ENSMUSG00000030987	Stim1			224674	ENSMUSG00000024036	Slc37a1
170755	ENSMUSG00000025915	Sgk3				65963	ENSMUSG00000029810	Tmem176b											208665	ENSMUSG00000038641	Akr1d1			224796	ENSMUSG00000023959	Clic5
170757	ENSMUSG00000039167	Adgrl4				66050	ENSMUSG00000007777	0610009B22Rik											20869	ENSMUSG00000003068	Stk11			224997	ENSMUSG00000003279	Dlgap1
170767	ENSMUSG00000036615	Rfxap				66153	ENSMUSG00000073633	Fbxo36											208691	ENSMUSG00000050192	Eif5a2			225027	ENSMUSG00000024097	Srsf7
170768	ENSMUSG00000026773	Pfkfb3				66244	ENSMUSG00000020982	Nemf											208727	ENSMUSG00000026313	Hdac4			225115	ENSMUSG00000024236	Svil
170788	ENSMUSG00000063681	Crb1				66259	ENSMUSG00000046447	Camk2n1											20877	ENSMUSG00000020897	Aurkb			225131	ENSMUSG00000024283	Wac
17079	ENSMUSG00000021624	Cd180				66286	ENSMUSG00000024516	Sec11c											208836	ENSMUSG00000039187	Fanci			225283	ENSMUSG00000040446	Rprd1a
170828	ENSMUSG00000031131	Vgll1				66330	ENSMUSG00000035085	1700020L24Rik											208846	ENSMUSG00000034574	Daam1			225594	ENSMUSG00000068606	Gm4841
170829	ENSMUSG00000041779	Tram2				66333	ENSMUSG00000042797	Aqp11											208898	ENSMUSG00000062151	Unc13c			225791	ENSMUSG00000049090	Zadh2
17085	ENSMUSG00000004707	Ly9				66338	ENSMUSG00000042200	Cdrt4											208943	ENSMUSG00000033590	Myo5c			225872	ENSMUSG00000045903	Npas4
17087	ENSMUSG00000025779	Ly96				66374	ENSMUSG00000020133	2310011J03Rik											208994	ENSMUSG00000032358	Fam83b			225875	ENSMUSG00000045045	Lrfn4
17101	ENSMUSG00000019726	Lyst				66395	ENSMUSG00000069833	Ahnak											209018	ENSMUSG00000033653	Vps8			225997	ENSMUSG00000024727	Trpm6
17116	ENSMUSG00000056947	Mab21l1				66404	ENSMUSG00000027502	Rtf2											20910	ENSMUSG00000026797	Stxbp1			226043	ENSMUSG00000024878	Cbwd1
17118	ENSMUSG00000069662	Marcks				66462	ENSMUSG00000058833	Rex1bd											20918	ENSMUSG00000035530	Eif1			226075	ENSMUSG00000052942	Glis3
171180	ENSMUSG00000049303	Syt12				66473	ENSMUSG00000031957	Ctrb1											20922	ENSMUSG00000020485	Supt4a			22608	ENSMUSG00000028639	Ybx1
17120	ENSMUSG00000029554	Mad1l1				664883	ENSMUSG00000021047	Nova1											209361	ENSMUSG00000025782	Taf3			226090	ENSMUSG00000046324	Ermp1
17121	ENSMUSG00000021485	Mxd3				66501	ENSMUSG00000031452	1700029H14Rik											209416	ENSMUSG00000031148	Gpkow			226101	ENSMUSG00000048612	Myof
171210	ENSMUSG00000021226	Acot2				66506	ENSMUSG00000029551	Psmg3											20970	ENSMUSG00000025743	Sdc3			226255	ENSMUSG00000054843	Atrnl1
17122	ENSMUSG00000037235	Mxd4				665180	ENSMUSG00000079598	Clec2l											20971	ENSMUSG00000017009	Sdc4			22627	ENSMUSG00000020849	Ywhae
17134	ENSMUSG00000051510	Mafg				66538	ENSMUSG00000051518	Rps19bp1											20977	ENSMUSG00000031144	Syp			22631	ENSMUSG00000022285	Ywhaz
171463	ENSMUSG00000040717	Il17rd				66548	ENSMUSG00000043822	Adamtsl5											210145	ENSMUSG00000062028	Irgc1			22632	ENSMUSG00000021264	Yy1
171543	ENSMUSG00000040093	Bmf				66549	ENSMUSG00000021681	Aggf1											210274	ENSMUSG00000037541	Shank2			226352	ENSMUSG00000026383	Epb41l5
17155	ENSMUSG00000003746	Man1a				66566	ENSMUSG00000031851	Ntpcr											210293	ENSMUSG00000038608	Dock10			226407	ENSMUSG00000036104	Rab3gap1
17158	ENSMUSG00000024085	Man2a1				66573	ENSMUSG00000042156	Dzip1											210711	ENSMUSG00000048170	Mcmbp			226414	ENSMUSG00000026356	Dars
17165	ENSMUSG00000029454	Mapkapk5				666528	ENSMUSG00000078796	Zfp541											210982	ENSMUSG00000036568	Bicral			226438	ENSMUSG00000051985	Igfn1
17182	ENSMUSG00000020583	Matn3				66667	ENSMUSG00000022849	Hspbap1											211389	ENSMUSG00000049858	Suox			226519	ENSMUSG00000026478	Lamc1
17187	ENSMUSG00000059436	Max				666926	ENSMUSG00000058470	Gm8369											211468	ENSMUSG00000035580	Kcnh8			226594	ENSMUSG00000040723	Rcsd1
17191	ENSMUSG00000024513	Mbd2				66695	ENSMUSG00000021388	Aspn											211482	ENSMUSG00000023931	Efhb			226601	ENSMUSG00000086056	Gm4846
17196	ENSMUSG00000041607	Mbp				66752	ENSMUSG00000097908	4933404O12Rik											212070	ENSMUSG00000050866	Clrn3			226757	ENSMUSG00000038733	Wdr26
17203	ENSMUSG00000007480	Mc5r				66817	ENSMUSG00000031953	Tmem170											212555	ENSMUSG00000028744	Pqlc2			226830	ENSMUSG00000026603	Smyd2
17216	ENSMUSG00000002870	Mcm2				668212	ENSMUSG00000020658	Efr3b											212996	ENSMUSG00000034040	Wbscr17			22685	ENSMUSG00000042097	Zfp239
17245	ENSMUSG00000020212	Mdm1				668225	ENSMUSG00000095440	Fignl2											213011	ENSMUSG00000030443	Zfp583			22691	ENSMUSG00000038797	Zscan2
17246	ENSMUSG00000020184	Mdm2				66847	ENSMUSG00000019791	Hint3											213019	ENSMUSG00000022090	Pdlim2			227094	ENSMUSG00000043015	Nemp2
17259	ENSMUSG00000079033	Mef2b				668501	ENSMUSG00000044452	Zfp507											213068	ENSMUSG00000036944	Tmem71			227120	ENSMUSG00000038349	Plcl1
17260	ENSMUSG00000005583	Mef2c				66860	ENSMUSG00000035168	Tanc1											21340	ENSMUSG00000059669	Taf1b			227195	ENSMUSG00000040865	Ino80d
17274	ENSMUSG00000003037	Rab8a				66871	ENSMUSG00000052560	Cpne8											213439	ENSMUSG00000073008	Gpr174			22758	ENSMUSG00000036721	Zscan12
17288	ENSMUSG00000024313	Mep1b				66902	ENSMUSG00000062937	Mtap											213491	ENSMUSG00000040842	Szrd1			227835	ENSMUSG00000036890	Gtdc1
17300	ENSMUSG00000050295	Foxc1				66922	ENSMUSG00000055723	Rras2											21372	ENSMUSG00000025246	Tbl1x			227933	ENSMUSG00000036641	Ccdc148
17308	ENSMUSG00000020346	Mgat1				66991	ENSMUSG00000092622	Khdc3											21376	ENSMUSG00000011114	Tbrg1			228026	ENSMUSG00000006494	Pdk1
17311	ENSMUSG00000019966	Kitl				67005	ENSMUSG00000038628	Polr3k											21379	ENSMUSG00000000384	Tbrg4			228071	ENSMUSG00000042272	Sestd1
17344	ENSMUSG00000025423	Pias2				67037	ENSMUSG00000028066	Pmf1											21380	ENSMUSG00000009097	Tbx1			228491	ENSMUSG00000040321	Zfp770
17355	ENSMUSG00000029313	Aff1				670775	ENSMUSG00000084840	Gm11468											213988	ENSMUSG00000047888	Tnrc6b			228550	ENSMUSG00000027296	Itpka
17364	ENSMUSG00000030523	Trpm1				670833	ENSMUSG00000084782	Gm11213											213993	ENSMUSG00000035173	Ccdc186			228564	ENSMUSG00000027238	Frmd5
17388	ENSMUSG00000031790	Mmp15				67097	ENSMUSG00000052146	Rps10											21401	ENSMUSG00000001604	Tcea3			228715	ENSMUSG00000074754	Smim26
17420	ENSMUSG00000021103	Mnat1				67151	ENSMUSG00000029440	Psmd9											21402	ENSMUSG00000036309	Skp1a			228765	ENSMUSG00000027456	Sdcbp2
17434	ENSMUSG00000015536	Mocs2				67184	ENSMUSG00000036199	Ndufa13											21411	ENSMUSG00000041852	Tcf20			228777	ENSMUSG00000059361	Nrsn2
17444	ENSMUSG00000042351	Grap2				67184	ENSMUSG00000048967	Ndufa13											21413	ENSMUSG00000053477	Tcf4			228998	ENSMUSG00000027575	Arfgap1
17450	ENSMUSG00000022652	Morc1				67196	ENSMUSG00000026429	Ube2t											214137	ENSMUSG00000039831	Arhgap29			229096	ENSMUSG00000047213	Ythdf3
17454	ENSMUSG00000002227	Mov10				672125	ENSMUSG00000098505	Gm14496											21423	ENSMUSG00000020167	Tcf3			229534	ENSMUSG00000042613	Pbxip1
17470	ENSMUSG00000022661	Cd200				67328	ENSMUSG00000024233	Lyzl1											21429	ENSMUSG00000020923	Ubtf			229672	ENSMUSG00000044165	Bcl2l15
17684	ENSMUSG00000039910	Cited2				67331	ENSMUSG00000003341	Atp8b3											214305	ENSMUSG00000021260	Hhipl1			229675	ENSMUSG00000044098	Rsbn1
17688	ENSMUSG00000005370	Msh6				67390	ENSMUSG00000038046	Mrm3											214424	ENSMUSG00000032392	Parp16			229776	ENSMUSG00000033502	Cdc14a
17691	ENSMUSG00000024042	Sik1				67441	ENSMUSG00000052605	Isoc2b											214459	ENSMUSG00000039735	Fnbp1l			230025	ENSMUSG00000040478	Prdm13
17698	ENSMUSG00000031207	Msn				67445	ENSMUSG00000040794	C1qtnf4											214523	ENSMUSG00000032091	Tmprss4			230558	ENSMUSG00000035031	C8a
17713	ENSMUSG00000029198	Grpel1				67445	ENSMUSG00000110961	C1qtnf4											214547	ENSMUSG00000046280	She			230582	ENSMUSG00000028621	Cyb5rl
17756	ENSMUSG00000015222	Map2				67451	ENSMUSG00000041957	Pkp2											214704	ENSMUSG00000046192	Iqub			230594	ENSMUSG00000034610	Zcchc11
17761	ENSMUSG00000019996	Map7				67457	ENSMUSG00000024816	Frmd8											214804	ENSMUSG00000036863	Syde2			230761	ENSMUSG00000028799	Zfp362
17775	ENSMUSG00000020585	Laptm4a				67477	ENSMUSG00000000686	Abhd15											214854	ENSMUSG00000047180	Neurl3			230806	ENSMUSG00000012123	Crybg2
17857	ENSMUSG00000000386	Mx1				67509	ENSMUSG00000045107	Saysd1											214922	ENSMUSG00000072572	Slc39a2			230857	ENSMUSG00000057530	Ece1
17858	ENSMUSG00000023341	Mx2				67542	ENSMUSG00000027742	Cog6											214932	ENSMUSG00000058979	Hdhd5			231252	ENSMUSG00000029205	Chrna9
17864	ENSMUSG00000025912	Mybl1				67556	ENSMUSG00000050229	Pigm											215303	ENSMUSG00000016179	Camk1g			231470	ENSMUSG00000034687	Fras1
17883	ENSMUSG00000020908	Myh3				67628	ENSMUSG00000028333	Anp32b											215332	ENSMUSG00000049491	Slc36a3			231633	ENSMUSG00000054675	Tmem119
17886	ENSMUSG00000022443	Myh9				67661	ENSMUSG00000038564	Ift172											215351	ENSMUSG00000034252	Senp6			231821	ENSMUSG00000056413	Adap1
17901	ENSMUSG00000061816	Myl1				67664	ENSMUSG00000033107	Rnf125											215436	ENSMUSG00000060181	Slc35e3			231932	ENSMUSG00000043931	Gimap7
17916	ENSMUSG00000024300	Myo1f				67687	ENSMUSG00000031682	1700011L22Rik											215474	ENSMUSG00000061536	Sec22c			231999	ENSMUSG00000005225	Plekha8
17926	ENSMUSG00000026697	Myoc				67775	ENSMUSG00000033355	Rtp4											215493	ENSMUSG00000028794	A3galt2			232078	ENSMUSG00000054474	Thnsl2
17931	ENSMUSG00000019907	Ppp1r12a				67800	ENSMUSG00000030747	Dgat2											215632	ENSMUSG00000026979	Psd4			232156	ENSMUSG00000068323	Slc4a5
17936	ENSMUSG00000002881	Nab1				67819	ENSMUSG00000022365	Derl1											215798	ENSMUSG00000039116	Adgrg6			232174	ENSMUSG00000063415	Cyp26b1
17965	ENSMUSG00000041120	Nbl1				67824	ENSMUSG00000063445	Nmral1											215819	ENSMUSG00000039835	Nhsl1			232201	ENSMUSG00000030047	Arhgap25
17969	ENSMUSG00000015950	Ncf1				67905	ENSMUSG00000020253	Ppm1m											216011	ENSMUSG00000037151	Lrrc20			232210	ENSMUSG00000030060	Hmces
17978	ENSMUSG00000005886	Ncoa2				67921	ENSMUSG00000034343	Ube2f											216019	ENSMUSG00000020080	Hkdc1			232339	ENSMUSG00000007827	Ankrd26
17997	ENSMUSG00000019988	Nedd1				67941	ENSMUSG00000036781	Rps27l											216028	ENSMUSG00000042846	Lrrtm3			232680	ENSMUSG00000071553	Cpa2
18004	ENSMUSG00000031644	Nek1				68027	ENSMUSG00000024245	Tmem178											216134	ENSMUSG00000032788	Pdxk			232685	ENSMUSG00000044471	Lncpint
18012	ENSMUSG00000034701	Neurod1				68066	ENSMUSG00000018677	Slc25a39											216197	ENSMUSG00000046841	Ckap4			232790	ENSMUSG00000054594	Oscar
18015	ENSMUSG00000020716	Nf1				68268	ENSMUSG00000028403	Zdhhc21											216344	ENSMUSG00000020132	Rab21			232816	ENSMUSG00000074406	Zfp628
18016	ENSMUSG00000009073	Nf2				68310	ENSMUSG00000043872	Zmym1											216363	ENSMUSG00000064181	Rab3ip			232947	ENSMUSG00000051403	Ppp1r37
18018	ENSMUSG00000033016	Nfatc1				68328	ENSMUSG00000027935	Rab13											216505	ENSMUSG00000034614	Pik3ip1			233073	ENSMUSG00000078765	U2af1l4
18021	ENSMUSG00000031902	Nfatc3				68386	ENSMUSG00000058812	0610039K10Rik											216543	ENSMUSG00000044066	Cep68			233147	ENSMUSG00000030424	Zfp939
18025	ENSMUSG00000029832	Nfe2l3				68434	ENSMUSG00000097222	1010001N08Rik											216551	ENSMUSG00000042363	Lgalsl			233186	ENSMUSG00000039013	Siglecf
18027	ENSMUSG00000028565	Nfia				68473	ENSMUSG00000006262	Mob1b											216705	ENSMUSG00000006169	Clint1			233199	ENSMUSG00000038670	Mybpc2
18033	ENSMUSG00000028163	Nfkb1				68552	ENSMUSG00000037822	Smim14											21672	ENSMUSG00000005161	Prdx2			233424	ENSMUSG00000038540	Tmc3
18039	ENSMUSG00000022055	Nefl				68592	ENSMUSG00000028821	Syf2											21673	ENSMUSG00000025014	Dntt			233532	ENSMUSG00000035623	Rsf1
18071	ENSMUSG00000051251	Nhlh1				68614	ENSMUSG00000037353	Letmd1											216742	ENSMUSG00000035992	Fnip1			233552	ENSMUSG00000035314	Gdpd5
18080	ENSMUSG00000021068	Nin				68709	ENSMUSG00000044006	Cilp2											216760	ENSMUSG00000020522	Mfap3			233836	ENSMUSG00000030769	Slc5a11
18092	ENSMUSG00000044186	Nkx2-6				68777	ENSMUSG00000048772	Tmem53											216766	ENSMUSG00000037275	Gemin5			233879	ENSMUSG00000046378	Asphd1
18095	ENSMUSG00000022061	Nkx3-1				68952	ENSMUSG00000058966	Fam57b											216797	ENSMUSG00000049291	Prss38			233913	ENSMUSG00000030780	BC017158
18113	ENSMUSG00000032271	Nnmt				68994	ENSMUSG00000094732	1500015L24Rik											216799	ENSMUSG00000032691	Nlrp3			234094	ENSMUSG00000071176	Arhgef10
18142	ENSMUSG00000001988	Npas1				69094	ENSMUSG00000019158	Tmem160											216810	ENSMUSG00000000538	Tom1l2			234219	ENSMUSG00000047171	Helt
18143	ENSMUSG00000026077	Npas2				69183	ENSMUSG00000046491	C1qtnf2											216856	ENSMUSG00000051790	Nlgn2			234309	ENSMUSG00000031641	Cbr4
18186	ENSMUSG00000025810	Nrp1				69189	ENSMUSG00000013974	Mcemp1											216961	ENSMUSG00000020836	Coro6			234388	ENSMUSG00000007721	Ccdc124
18191	ENSMUSG00000066392	Nrxn3				69221	ENSMUSG00000086841	2410006H16Rik											216984	ENSMUSG00000093938	Evi2b			234683	ENSMUSG00000014791	Elmo3
18197	ENSMUSG00000020297	Nsg2				69270	ENSMUSG00000027454	Gins1											217069	ENSMUSG00000000275	Trim25			234725	ENSMUSG00000044676	Zfp612
18211	ENSMUSG00000028072	Ntrk1				69351	ENSMUSG00000020270	Smim23											217151	ENSMUSG00000038352	Arl5c			234825	ENSMUSG00000040263	Klhdc4
18213	ENSMUSG00000059146	Ntrk3				69513	ENSMUSG00000099759	1700030C10Rik											217166	ENSMUSG00000020889	Nr1d1			234878	ENSMUSG00000031853	Map3k21
18285	ENSMUSG00000061923	Odf1				69536	ENSMUSG00000032579	Hemk1											217169	ENSMUSG00000017607	Tns4			234911	ENSMUSG00000070323	Mmp27
18322	ENSMUSG00000054141	Olfr24				69571	ENSMUSG00000100157	2310034O05Rik											217232	ENSMUSG00000020687	Cdc27			234967	ENSMUSG00000043885	Slc36a4
18378	ENSMUSG00000074006	Omp				69573	ENSMUSG00000043421	Hilpda											217303	ENSMUSG00000034652	Cd300a			235106	ENSMUSG00000059974	Ntm
18406	ENSMUSG00000061540	Orm2				69631	ENSMUSG00000101304	Plet1os											217316	ENSMUSG00000045775	Slc16a5			235283	ENSMUSG00000040111	Gramd1b
18414	ENSMUSG00000022146	Osmr				69660	ENSMUSG00000006301	Tmbim1											217342	ENSMUSG00000020802	Ube2o			235330	ENSMUSG00000040219	Ttc12
18415	ENSMUSG00000025757	Hspa4l				69694	ENSMUSG00000050891	Tatdn1											217351	ENSMUSG00000025571	Tnrc6c			235339	ENSMUSG00000000168	Dlat
18415	ENSMUSG00000115951	Hspa4l				69706	ENSMUSG00000034883	Lrr1											217473	ENSMUSG00000036188	Ankmy2			235461	ENSMUSG00000042444	Mindy2
18441	ENSMUSG00000027765	P2ry1				69809	ENSMUSG00000036027	1810046K07Rik											21748	ENSMUSG00000064796	Terc			235542	ENSMUSG00000043154	Ppp2r3a
18442	ENSMUSG00000032860	P2ry2				69961	ENSMUSG00000036114	Rpp25l											21755	ENSMUSG00000026125	Prss39			235582	ENSMUSG00000020258	Glyctk
18451	ENSMUSG00000019916	P4ha1				70012	ENSMUSG00000037443	Cep85											217588	ENSMUSG00000021028	Mbip			236285	ENSMUSG00000047344	Lancl3
18452	ENSMUSG00000018906	P4ha2				70202	ENSMUSG00000056728	Ctsll3											21763	ENSMUSG00000040548	Tex2			236451	ENSMUSG00000091649	Phf11b
18516	ENSMUSG00000038718	Pbx3				70227	ENSMUSG00000068959	Zfp619											21769	ENSMUSG00000044477	Zfand3			236899	ENSMUSG00000035246	Pcyt1b
18519	ENSMUSG00000000708	Kat2b				70300	ENSMUSG00000011658	Fuz											217692	ENSMUSG00000042700	Sipa1l1			237073	ENSMUSG00000031433	Rbm41
18536	ENSMUSG00000031592	Pcm1				70377	ENSMUSG00000009092	Derl3											21778	ENSMUSG00000090626	Tex9			237082	ENSMUSG00000042271	Nxt2
18566	ENSMUSG00000026285	Pdcd1				70396	ENSMUSG00000026095	Asnsd1											217826	ENSMUSG00000045404	Kcnk13			237091	ENSMUSG00000041700	Lhfpl1
18578	ENSMUSG00000028525	Pde4b				70487	ENSMUSG00000099170	5730403I07Rik											21788	ENSMUSG00000027082	Tfpi			237310	ENSMUSG00000039760	Il22ra2
18584	ENSMUSG00000025584	Pde8a				70536	ENSMUSG00000024084	Qpct											217944	ENSMUSG00000041992	Rapgef5			237313	ENSMUSG00000020007	Il20ra
18595	ENSMUSG00000029231	Pdgfra				70551	ENSMUSG00000041594	Tmtc4											21812	ENSMUSG00000007613	Tgfbr1			237459	ENSMUSG00000020015	Cdk17
18613	ENSMUSG00000020717	Pecam1				70571	ENSMUSG00000091002	Tcerg1l											21814	ENSMUSG00000029287	Tgfbr3			237558	ENSMUSG00000034057	Myrfl
18618	ENSMUSG00000000301	Pemt				70584	ENSMUSG00000030602	Pak4											21817	ENSMUSG00000037820	Tgm2			237711	ENSMUSG00000044072	Eml6
18626	ENSMUSG00000020893	Per1				70652	ENSMUSG00000027956	Tmem144											21822	ENSMUSG00000078922	Tgtp1			237749	ENSMUSG00000086909	Gm4926
18634	ENSMUSG00000020003	Pex7				70661	ENSMUSG00000034135	Sik3											21827	ENSMUSG00000028047	Thbs3			238271	ENSMUSG00000034402	Kcnh5
18655	ENSMUSG00000062070	Pgk1				70789	ENSMUSG00000026866	Kynu											21834	ENSMUSG00000021779	Thrb			238328	ENSMUSG00000021256	Vash1
18669	ENSMUSG00000028970	Abcb1b				70885	ENSMUSG00000031864	Ints10											21835	ENSMUSG00000035686	Thrsp			23836	ENSMUSG00000050840	Cdh20
18676	ENSMUSG00000038025	Phf2				70997	ENSMUSG00000027329	Spef1											218454	ENSMUSG00000045312	Lhfpl2			238393	ENSMUSG00000066363	Serpina3f
18689	ENSMUSG00000031802	Phxr4				71056	ENSMUSG00000086209	4933405E24Rik											218476	ENSMUSG00000091387	Gcnt4			238405	ENSMUSG00000051804	Adam6b
18703	ENSMUSG00000026417	Pigr				71067	ENSMUSG00000112500	4933411E08Rik											218518	ENSMUSG00000021636	Marveld2			23849	ENSMUSG00000000078	Klf6
18704	ENSMUSG00000030660	Pik3c2a				71093	ENSMUSG00000037621	Atoh8											21853	ENSMUSG00000039994	Timeless			238564	ENSMUSG00000044951	Mylk4
18706	ENSMUSG00000027665	Pik3ca				71106	ENSMUSG00000021874	4933413J09Rik											218624	ENSMUSG00000050377	Il31ra			23887	ENSMUSG00000006344	Ggt5
18718	ENSMUSG00000026737	Pip4k2a				71386	ENSMUSG00000101315	Krtap28-13											218699	ENSMUSG00000033885	Pxk			23893	ENSMUSG00000050069	Grem2
18749	ENSMUSG00000005034	Prkacb				71398	ENSMUSG00000025058	5430427O19Rik											218865	ENSMUSG00000015970	Chdh			238988	ENSMUSG00000040640	Erc2
18754	ENSMUSG00000045038	Prkce				71432	ENSMUSG00000110018	5430437J10Rik											21888	ENSMUSG00000024642	Tle4			239217	ENSMUSG00000098557	Kctd12
18762	ENSMUSG00000029053	Prkcz				71520	ENSMUSG00000004837	Grap											218914	ENSMUSG00000041408	Wapl			239463	ENSMUSG00000051225	Fam83a
18769	ENSMUSG00000035268	Pkig				71576	ENSMUSG00000085683	Tmem238l											218989	ENSMUSG00000036339	Tmem260			239463	ENSMUSG00000116387	Fam83a
18772	ENSMUSG00000026413	Pkp1				71583	ENSMUSG00000054951	9130008F23Rik											219134	ENSMUSG00000044461	Shisa2			23984	ENSMUSG00000023868	Pde10a
18779	ENSMUSG00000054580	Pla2r1				71704	ENSMUSG00000021895	Arhgef3											219144	ENSMUSG00000043157	Arl11			239852	ENSMUSG00000064310	Zpld1
18787	ENSMUSG00000037411	Serpine1				71706	ENSMUSG00000029650	Slc46a3											219189	ENSMUSG00000058997	Vwa8			240034	ENSMUSG00000067928	Zfp760
18798	ENSMUSG00000039943	Plcb4				71712	ENSMUSG00000020057	Dram1											21922	ENSMUSG00000025784	Clec3b			240068	ENSMUSG00000067424	Zfp563
18803	ENSMUSG00000016933	Plcg1				71795	ENSMUSG00000040430	Pitpnc1											219249	ENSMUSG00000022019	Tdrd3			240396	ENSMUSG00000037253	Mex3c
18810	ENSMUSG00000022565	Plec				71819	ENSMUSG00000032254	Kif23											21926	ENSMUSG00000024401	Tnf			24045	ENSMUSG00000028049	Scamp3
18821	ENSMUSG00000038583	Pln				71827	ENSMUSG00000027702	Lrrc34											21929	ENSMUSG00000019850	Tnfaip3			240505	ENSMUSG00000024769	Cdc42bpg
18824	ENSMUSG00000031146	Plp2				71863	ENSMUSG00000036574	Tex44											21934	ENSMUSG00000026321	Tnfrsf11a			240505	ENSMUSG00000107268	Cdc42bpg
18826	ENSMUSG00000021998	Lcp1				71887	ENSMUSG00000002228	Ppm1j											21936	ENSMUSG00000041954	Tnfrsf18			24063	ENSMUSG00000037211	Spry1
18858	ENSMUSG00000018217	Pmp22				71910	ENSMUSG00000031570	Plpp5											21942	ENSMUSG00000028965	Tnfrsf9			240725	ENSMUSG00000016918	Sulf1
18861	ENSMUSG00000075569	Pms2				71919	ENSMUSG00000022466	Rpap3											21952	ENSMUSG00000026418	Tnni1			240754	ENSMUSG00000051998	Lax1
18861	ENSMUSG00000079109	Pms2				71943	ENSMUSG00000020541	Tom1l1											21981	ENSMUSG00000021285	Ppp1r13b			24088	ENSMUSG00000027995	Tlr2
18976	ENSMUSG00000020660	Pomc				71955	ENSMUSG00000031729	Ist1											22004	ENSMUSG00000028464	Tpm2			241070	ENSMUSG00000046856	Gpr1
18979	ENSMUSG00000002588	Pon1				71999	ENSMUSG00000032309	Fbxo22											22026	ENSMUSG00000005893	Nr2c2			241118	ENSMUSG00000033007	Asic4
18985	ENSMUSG00000032053	Pou2af1				72041	ENSMUSG00000039754	Alkbh4											22029	ENSMUSG00000026875	Traf1			241226	ENSMUSG00000026768	Itga8
18986	ENSMUSG00000026565	Pou2f1				72049	ENSMUSG00000068105	Tnfrsf13c											22034	ENSMUSG00000027164	Traf6			24128	ENSMUSG00000027433	Xrn2
18996	ENSMUSG00000048349	Pou4f1				72124	ENSMUSG00000079614	Seh1l											22035	ENSMUSG00000039304	Tnfsf10			241525	ENSMUSG00000034059	Ypel4
19012	ENSMUSG00000021759	Plpp1				72184	ENSMUSG00000035298	Klhl35											22038	ENSMUSG00000032369	Plscr1			241694	ENSMUSG00000037110	Ralgapa2
19024	ENSMUSG00000036528	Ppfibp2				72289	ENSMUSG00000092341	Malat1											22057	ENSMUSG00000037573	Tob1			241732	ENSMUSG00000074671	Tspyl3
19027	ENSMUSG00000020570	Sypl				72323	ENSMUSG00000039483	Asb6											22059	ENSMUSG00000059552	Trp53			241850	ENSMUSG00000055882	Abhd16b
19043	ENSMUSG00000061130	Ppm1b				72324	ENSMUSG00000017417	Plxdc1											22062	ENSMUSG00000029026	Trp73			241915	ENSMUSG00000037652	Phc3
19047	ENSMUSG00000004455	Ppp1cc				72349	ENSMUSG00000003518	Dusp3											22064	ENSMUSG00000100254	Trpc2			242083	ENSMUSG00000027784	Ppm1l
19052	ENSMUSG00000020349	Ppp2ca				72371	ENSMUSG00000071252	2210408I21Rik											22072	ENSMUSG00000057163	Prss2			242100	ENSMUSG00000042244	Pglyrp3
19053	ENSMUSG00000009630	Ppp2cb				72388	ENSMUSG00000005251	Ripk4											22141	ENSMUSG00000031028	Tub			242109	ENSMUSG00000050064	Zfp697
19055	ENSMUSG00000028161	Ppp3ca				723893	ENSMUSG00000065519	Mir10a											22147	ENSMUSG00000067338	Tuba3b			242126	ENSMUSG00000033147	Slc22a15
19058	ENSMUSG00000033953	Ppp3r1				723909	ENSMUSG00000065436	Mir342											22151	ENSMUSG00000058672	Tubb2a			242202	ENSMUSG00000053965	Pde5a
19072	ENSMUSG00000019849	Prep				72399	ENSMUSG00000029458	Brap											22152	ENSMUSG00000062380	Tubb3			242297	ENSMUSG00000049119	Fam110b
19076	ENSMUSG00000026134	Prim2				72404	ENSMUSG00000036769	Wdr44											22158	ENSMUSG00000001521	Tulp3			242341	ENSMUSG00000028238	Atp6v0d2
19088	ENSMUSG00000002997	Prkar2b				72434	ENSMUSG00000057454	Lypd3											22160	ENSMUSG00000035799	Twist1			242484	ENSMUSG00000052117	D630039A03Rik
19094	ENSMUSG00000053137	Mapk11				72514	ENSMUSG00000047632	Fgfbp3											22164	ENSMUSG00000026700	Tnfsf4			242523	ENSMUSG00000043753	Dmrta1
19106	ENSMUSG00000024079	Eif2ak2				72578	ENSMUSG00000038347	2700054A10Rik											22165	ENSMUSG00000054892	Txk			242669	ENSMUSG00000028789	Azin2
19116	ENSMUSG00000005268	Prlr				72587	ENSMUSG00000029647	Pan3											22171	ENSMUSG00000025747	Tyms			242721	ENSMUSG00000078234	Klhdc7a
19125	ENSMUSG00000003526	Prodh				72640	ENSMUSG00000074480	Mex3a											22174	ENSMUSG00000027298	Tyro3			243078	ENSMUSG00000049537	Tecrl
19125	ENSMUSG00000111321	Prodh				72658	ENSMUSG00000062198	2700097O09Rik											22185	ENSMUSG00000030435	U2af2			243084	ENSMUSG00000054537	Tmprss11e
19142	ENSMUSG00000027978	Prss12				72736	ENSMUSG00000021072	Tmx1											22190	ENSMUSG00000008348	Ubc			243274	ENSMUSG00000034310	Tmem132d
19143	ENSMUSG00000031995	St14				72898	ENSMUSG00000029348	Asphd2											22217	ENSMUSG00000029640	Usp12			243407	ENSMUSG00000029917	C130060K24Rik
19170	ENSMUSG00000014769	Psmb1				73024	ENSMUSG00000055943	Emc7											22227	ENSMUSG00000031710	Ucp1			243725	ENSMUSG00000032827	Ppp1r9a
19177	ENSMUSG00000026750	Psmb7				73072	ENSMUSG00000064125	Prr36											22232	ENSMUSG00000031156	Slc35a2			243819	ENSMUSG00000052296	Ppp6r1
19179	ENSMUSG00000021178	Psmc1				73086	ENSMUSG00000021180	Rps6ka5											22234	ENSMUSG00000028381	Ugcg			243937	ENSMUSG00000043456	Zfp536
19200	ENSMUSG00000032322	Pstpip1				73121	ENSMUSG00000037962	Rflna											22288	ENSMUSG00000019820	Utrn			243983	ENSMUSG00000030471	Zdhhc13
19201	ENSMUSG00000025429	Pstpip2				73251	ENSMUSG00000037111	Setd7											22295	ENSMUSG00000012819	Cdh23			244061	ENSMUSG00000108337	Gm4971
19201	ENSMUSG00000116035	Pstpip2				73339	ENSMUSG00000099349	1700047G03Rik											22300	ENSMUSG00000072049	Vmn2r123			244141	ENSMUSG00000018995	Nars2
19204	ENSMUSG00000056529	Ptafr				73363	ENSMUSG00000044854	1700056E22Rik											22323	ENSMUSG00000030403	Vasp			244183	ENSMUSG00000052749	Trim30b
19206	ENSMUSG00000021466	Ptch1				73469	ENSMUSG00000035696	Rnf38											22324	ENSMUSG00000034116	Vav1			244209	ENSMUSG00000030670	Cyp2r1
19211	ENSMUSG00000013663	Pten				735252	ENSMUSG00000065565	Mir181a-1											22325	ENSMUSG00000009621	Vav2			244310	ENSMUSG00000047495	Dlgap2
19212	ENSMUSG00000026730	Pter				735289	ENSMUSG00000076060	Mir704											22330	ENSMUSG00000021823	Vcl			244329	ENSMUSG00000039842	Mcph1
192136	ENSMUSG00000055137	Sugct				73720	ENSMUSG00000024846	Cst6											22333	ENSMUSG00000020402	Vdac1			244416	ENSMUSG00000046794	Ppp1r3b
192176	ENSMUSG00000031328	Flna				73806	ENSMUSG00000086923	4930406D18Rik											22339	ENSMUSG00000023951	Vegfa			244550	ENSMUSG00000012889	Podnl1
192193	ENSMUSG00000030104	Edem1				74023	ENSMUSG00000049353	Rd3											22340	ENSMUSG00000024962	Vegfb			244723	ENSMUSG00000032172	Olfm2
192198	ENSMUSG00000049939	Lrrc4				74023	ENSMUSG00000111723	Rd3											223433	ENSMUSG00000056069	Fam105a			244745	ENSMUSG00000043067	Dpy19l1
192231	ENSMUSG00000048878	Hexim1				74026	ENSMUSG00000052915	Msl1											22344	ENSMUSG00000018377	Vezf1			244757	ENSMUSG00000036395	Glb1l2
19229	ENSMUSG00000059456	Ptk2b				74039	ENSMUSG00000058099	Nfam1											22344	ENSMUSG00000098546	Vezf1			244853	ENSMUSG00000044229	Nxpe4
19240	ENSMUSG00000079523	Tmsb10				74076	ENSMUSG00000097494	4933406C10Rik											22348	ENSMUSG00000037771	Slc32a1			244859	ENSMUSG00000032257	Ankk1
19241	ENSMUSG00000049775	Tmsb4x				74097	ENSMUSG00000029715	Pop7											22350	ENSMUSG00000052397	Ezr			244882	ENSMUSG00000074345	Tnfaip8l3
19243	ENSMUSG00000026064	Ptp4a1				74140	ENSMUSG00000002320	Tm9sf1											22352	ENSMUSG00000026728	Vim			244886	ENSMUSG00000032313	Tmem266
19245	ENSMUSG00000059895	Ptp4a3				74316	ENSMUSG00000021241	Isca2											223626	ENSMUSG00000056665	Them6			244923	ENSMUSG00000044938	Klhl31
19247	ENSMUSG00000043733	Ptpn11				74377	ENSMUSG00000002076	Hsf2bp											223645	ENSMUSG00000098678	Mroh6			245007	ENSMUSG00000040433	Zbtb38
19249	ENSMUSG00000034573	Ptpn13				74407	ENSMUSG00000006784	Ttc25											223665	ENSMUSG00000033707	C030006K11Rik			245174	ENSMUSG00000060336	Zfp937
19262	ENSMUSG00000027303	Ptpra				74410	ENSMUSG00000026885	Ttll11											223665	ENSMUSG00000116138	C030006K11Rik			245450	ENSMUSG00000036790	Slitrk2
19263	ENSMUSG00000020154	Ptprb				74490	ENSMUSG00000042918	Mamstr											223693	ENSMUSG00000009035	Tmem184b			245671	ENSMUSG00000041649	Klf8
19264	ENSMUSG00000026395	Ptprc				74521	ENSMUSG00000021209	Ppp4r4											223701	ENSMUSG00000042292	Mkl1			245827	ENSMUSG00000055333	Fat2
19268	ENSMUSG00000033295	Ptprf				74601	ENSMUSG00000092171	4833427F10Rik											223739	ENSMUSG00000036046	5031439G07Rik			245857	ENSMUSG00000034616	Ssh3
19273	ENSMUSG00000028909	Ptpru				74602	ENSMUSG00000097074	4833428L15Rik											22380	ENSMUSG00000022023	Wbp4			245945	ENSMUSG00000070780	Rbm47
192786	ENSMUSG00000037533	Rapgef6				74716	ENSMUSG00000022455	Wbp2nl											22388	ENSMUSG00000005103	Wdr1			246177	ENSMUSG00000020437	Myo1g
192950	ENSMUSG00000041073	Nacad				74735	ENSMUSG00000039853	Trim14											224088	ENSMUSG00000022533	Atp13a3			246256	ENSMUSG00000059089	Fcgr4
19296	ENSMUSG00000097039	Pvt1				74757	ENSMUSG00000106219	5830416I19Rik											224090	ENSMUSG00000022537	Tmem44			246278	ENSMUSG00000034783	Cd207
19317	ENSMUSG00000062078	Qk				74854	ENSMUSG00000079421	4930402F06Rik											224093	ENSMUSG00000046546	Fam43a			246735	ENSMUSG00000044820	AY074887
19328	ENSMUSG00000023460	Rab12				75019	ENSMUSG00000021872	Rnase10											224105	ENSMUSG00000022781	Pak2			246788	ENSMUSG00000043029	Trpv3
19334	ENSMUSG00000027519	Rab22a				75033	ENSMUSG00000043289	Mei4											224111	ENSMUSG00000053774	Ubxn7			252967	ENSMUSG00000022236	Ropn1l
19357	ENSMUSG00000022314	Rad21				75178	ENSMUSG00000024155	Meiob											22414	ENSMUSG00000027840	Wnt2b			257886	ENSMUSG00000044061	Olfr225
19363	ENSMUSG00000059060	Rad51b				75234	ENSMUSG00000028793	Rnf19b											22415	ENSMUSG00000000125	Wnt3			258288	ENSMUSG00000096289	Olfr1484
19370	ENSMUSG00000078452	Raet1c				75243	ENSMUSG00000114048	4930549C15Rik											22419	ENSMUSG00000030170	Wnt5b			258318	ENSMUSG00000047960	Olfr186
19373	ENSMUSG00000061311	Rag1				75255	ENSMUSG00000026729	4930562F07Rik											22428	ENSMUSG00000031516	Dctn6			258478	ENSMUSG00000062105	Olfr183
193796	ENSMUSG00000024201	Kdm4b				75276	ENSMUSG00000034683	Ppp1r1c											224318	ENSMUSG00000063163	Speer2			258505	ENSMUSG00000058802	Olfr97
19386	ENSMUSG00000003226	Ranbp2				75305	ENSMUSG00000014747	Ankrd53											224440	ENSMUSG00000022948	Setd4			258512	ENSMUSG00000060974	Olfr530
194352	ENSMUSG00000036899	Trpv5				75347	ENSMUSG00000107656	4930563H07Rik											224598	ENSMUSG00000044501	Zfp758			258527	ENSMUSG00000045474	Olfr1368
194744	ENSMUSG00000037636	Slc25a43				75394	ENSMUSG00000087341	0610040F04Rik											224647	ENSMUSG00000056692	D17Wsu92e			258647	ENSMUSG00000048693	Olfr435
195434	ENSMUSG00000079470	Utp14b				75510	ENSMUSG00000066500	Izumo2											224650	ENSMUSG00000024219	Anks1			258859	ENSMUSG00000051003	Olfr161
195522	ENSMUSG00000045268	Zfp691				75522	ENSMUSG00000113825	1700024I08Rik											224742	ENSMUSG00000038762	Abcf1			259042	ENSMUSG00000063216	Olfr1351
19651	ENSMUSG00000031666	Rbl2				75530	ENSMUSG00000020268	Lyrm7											224794	ENSMUSG00000023961	Enpp4			259069	ENSMUSG00000107573	Olfr1389
19663	ENSMUSG00000031586	Rbpms				75552	ENSMUSG00000064225	Paqr9											224860	ENSMUSG00000038910	Plcl2			259074	ENSMUSG00000046493	Olfr1352
19672	ENSMUSG00000005973	Rcn1				75578	ENSMUSG00000028573	Fggy											224938	ENSMUSG00000024083	Pja2			259083	ENSMUSG00000073979	Olfr547
19698	ENSMUSG00000002983	Relb				75712	ENSMUSG00000025933	Tmem14a											225020	ENSMUSG00000056121	Fez2			259302	ENSMUSG00000030257	Srgap3
19707	ENSMUSG00000019854	Reps1				75951	ENSMUSG00000097587	4930578M01Rik											225028	ENSMUSG00000024242	Map4k3			260301	ENSMUSG00000044055	Otos
19713	ENSMUSG00000030110	Ret				75965	ENSMUSG00000021969	Zdhhc20											225049	ENSMUSG00000036918	Ttc7			26358	ENSMUSG00000024747	Aldh1a7
19720	ENSMUSG00000021326	Trim27				76080	ENSMUSG00000017679	Ttpal											225326	ENSMUSG00000033628	Pik3c3			26363	ENSMUSG00000021900	Btd
19732	ENSMUSG00000041354	Rgl2				76100	ENSMUSG00000052658	5830454E08Rik											225638	ENSMUSG00000032845	Alpk2			263764	ENSMUSG00000050967	Creg2
19735	ENSMUSG00000026360	Rgs2				76299	ENSMUSG00000028343	Erp44											225655	ENSMUSG00000024530	Prelid3a			26394	ENSMUSG00000028670	Lypla2
19762	ENSMUSG00000057455	Rit2				76357	ENSMUSG00000034442	Trmt5											225865	ENSMUSG00000038498	Catsper1			26398	ENSMUSG00000033352	Map2k4
19823	ENSMUSG00000051234	Rnf7				76408	ENSMUSG00000020865	Abcc3											225884	ENSMUSG00000058216	Gstp3			26404	ENSMUSG00000023050	Map3k12
19878	ENSMUSG00000020580	Rock2				76411	ENSMUSG00000007867	Ift43											225884	ENSMUSG00000097663	Gstp3			26405	ENSMUSG00000024383	Map3k2
19879	ENSMUSG00000063796	Slc22a8				76482	ENSMUSG00000024410	3110002H16Rik											22594	ENSMUSG00000051768	Xrcc1			26419	ENSMUSG00000021936	Mapk8
19895	ENSMUSG00000053604	Rpia				76483	ENSMUSG00000002279	Lmf1											226098	ENSMUSG00000041180	Hectd2			26424	ENSMUSG00000026398	Nr5a2
19946	ENSMUSG00000058600	Rpl30				76608	ENSMUSG00000046861	Hectd3											226115	ENSMUSG00000050121	Opalin			26434	ENSMUSG00000027338	Prnd
20017	ENSMUSG00000027395	Polr1b				76629	ENSMUSG00000040576	Tmem270											226154	ENSMUSG00000035342	Lzts2			26450	ENSMUSG00000027428	Rbbp9
20021	ENSMUSG00000031783	Polr2c				76775	ENSMUSG00000031684	Slc10a7											226178	ENSMUSG00000047731	Wbp1l			268291	ENSMUSG00000063760	Rnf217
20024	ENSMUSG00000022205	Sub1				76786	ENSMUSG00000028700	2510003B16Rik											22625	ENSMUSG00000051590	Map3k19			268319	ENSMUSG00000074862	BC025920
20088	ENSMUSG00000025290	Rps24				76795	ENSMUSG00000036644	Tbc1d9b											226250	ENSMUSG00000025083	Afap1l2			268379	ENSMUSG00000004668	Abca13
20090	ENSMUSG00000034892	Rps29				76877	ENSMUSG00000020175	Rab36											22628	ENSMUSG00000051391	Ywhag			268564	ENSMUSG00000033454	Zbtb1
20112	ENSMUSG00000023809	Rps6ka2				76938	ENSMUSG00000037197	Rbm17											22637	ENSMUSG00000026117	Zap70			26874	ENSMUSG00000055782	Abcd2
20128	ENSMUSG00000030921	Trim30a				76972	ENSMUSG00000086859	Snhg20											226442	ENSMUSG00000041483	Zfp281			268747	ENSMUSG00000022211	Carmil3
20133	ENSMUSG00000030978	Rrm1				77053	ENSMUSG00000036817	Sun1											226562	ENSMUSG00000040225	Prrc2c			26876	ENSMUSG00000037797	Adh4
20148	ENSMUSG00000066026	Dhrs3				77106	ENSMUSG00000038141	Tmem181a											22666	ENSMUSG00000049672	Zbtb14			268780	ENSMUSG00000042961	Egflam
20166	ENSMUSG00000034930	Rtkn				77134	ENSMUSG00000007836	Hnrnpa0											226744	ENSMUSG00000038949	Cnst			268783	ENSMUSG00000039458	Mtmr12
20187	ENSMUSG00000032547	Ryk				77371	ENSMUSG00000036391	Sec24a											226849	ENSMUSG00000026626	Ppp2r5a			268816	ENSMUSG00000072487	Mroh5
20200	ENSMUSG00000001025	S100a6				77382	ENSMUSG00000105352	C030018K13Rik											22694	ENSMUSG00000063281	Zfp35			268878	ENSMUSG00000048939	Atp13a5
20218	ENSMUSG00000028790	Khdrbs1				77407	ENSMUSG00000029518	Rab35											227059	ENSMUSG00000025986	Slc39a10			268880	ENSMUSG00000047434	Xxylt1
20226	ENSMUSG00000068739	Sars				77485	ENSMUSG00000023403	Stk31											22710	ENSMUSG00000051341	Zfp52			26889	ENSMUSG00000026317	Cln8
20238	ENSMUSG00000046876	Atxn1				77633	ENSMUSG00000103948	4930594C11Rik											22717	ENSMUSG00000078779	Zfp59			26895	ENSMUSG00000026240	Cops7b
20264	ENSMUSG00000034533	Scn10a				77727	ENSMUSG00000025573	6030468B19Rik											227210	ENSMUSG00000070871	Ccnyl1			268977	ENSMUSG00000001870	Ltbp1
20266	ENSMUSG00000019194	Scn1b				77827	ENSMUSG00000042810	Krba1											227358	ENSMUSG00000047443	Erfe			269180	ENSMUSG00000026113	Inpp4a
20271	ENSMUSG00000032511	Scn5a				77832	ENSMUSG00000002486	Tchp											227377	ENSMUSG00000034066	Farp2			26934	ENSMUSG00000023015	Racgap1
20300	ENSMUSG00000023235	Ccl25				77951	ENSMUSG00000049439	Cyp20a1											227580	ENSMUSG00000049630	C1ql3			269389	ENSMUSG00000074607	Tox2
20320	ENSMUSG00000032336	Nptn				78062	ENSMUSG00000083193	4930595D18Rik											22761	ENSMUSG00000049577	Zfpm1			269400	ENSMUSG00000038685	Rtel1
20339	ENSMUSG00000026582	Sele				78185	ENSMUSG00000039545	Flicr											22764	ENSMUSG00000079509	Zfx			26949	ENSMUSG00000034993	Vat1
20343	ENSMUSG00000026581	Sell				78248	ENSMUSG00000033460	Armcx1											227659	ENSMUSG00000036067	Slc2a6			269589	ENSMUSG00000028860	Sytl1
20350	ENSMUSG00000034684	Sema3f				78309	ENSMUSG00000040327	Cul9											22767	ENSMUSG00000053211	Zfy1			269630	ENSMUSG00000073147	5031425E22Rik
20351	ENSMUSG00000028064	Sema4a				78459	ENSMUSG00000074139	1700057G04Rik											227693	ENSMUSG00000039686	Zer1			26965	ENSMUSG00000029686	Cul1
20354	ENSMUSG00000021451	Sema4d				78635	ENSMUSG00000074346	Kcnd3os											227723	ENSMUSG00000039262	Prrc2b			269823	ENSMUSG00000029759	Pon3
20360	ENSMUSG00000038777	Sema6c				78755	ENSMUSG00000036022	Fam122b											227731	ENSMUSG00000026819	Slc25a25			269855	ENSMUSG00000035279	Ssc5d
20361	ENSMUSG00000038264	Sema7a				78767	ENSMUSG00000021176	Efcab11											227733	ENSMUSG00000046854	Pip5kl1			269941	ENSMUSG00000032640	Chsy1
20363	ENSMUSG00000064373	Selenop				78773	ENSMUSG00000108187	4930511E03Rik											227737	ENSMUSG00000026796	Fam129b			269999	ENSMUSG00000043964	Orai3
20371	ENSMUSG00000039521	Foxp3				78825	ENSMUSG00000026502	Desi2											227753	ENSMUSG00000026879	Gsn			270120	ENSMUSG00000074505	Fat3
20393	ENSMUSG00000019970	Sgk1				78825	ENSMUSG00000111522	Desi2											22780	ENSMUSG00000018168	Ikzf3			270192	ENSMUSG00000032549	Rab6b
20394	ENSMUSG00000023236	Scg5				78887	ENSMUSG00000023764	Sfi1											227929	ENSMUSG00000026832	Cytip			27027	ENSMUSG00000000244	Tspan32
20403	ENSMUSG00000020640	Itsn2				78903	ENSMUSG00000021400	Wrnip1											227937	ENSMUSG00000026991	Pkp4			27047	ENSMUSG00000048368	Omd
20408	ENSMUSG00000030638	Sh3gl3				78917	ENSMUSG00000085761	4930455G09Rik											228012	ENSMUSG00000041997	Tlk1			27049	ENSMUSG00000003382	Etv3
20409	ENSMUSG00000024725	Ostf1				80515	ENSMUSG00000043419	Chd3os											228361	ENSMUSG00000040506	Ambra1			270672	ENSMUSG00000031303	Map3k15
20430	ENSMUSG00000030447	Cyfip1				80861	ENSMUSG00000017830	Dhx58											228368	ENSMUSG00000049922	Slc35c1			271144	ENSMUSG00000047117	Ankdd1b
20437	ENSMUSG00000036840	Siah1a				83383	ENSMUSG00000005718	Tfap4											228413	ENSMUSG00000027171	Prrg4			272027	ENSMUSG00000035495	Tstd2
20440	ENSMUSG00000022885	St6gal1				83557	ENSMUSG00000050966	Lin28a											228482	ENSMUSG00000041219	Arhgap11a			27224	ENSMUSG00000028668	Eloa
20441	ENSMUSG00000028538	St3gal3				84004	ENSMUSG00000032135	Mcam											228598	ENSMUSG00000053552	Ebf4			27260	ENSMUSG00000021118	Plek2
20446	ENSMUSG00000057286	St6galnac2				93685	ENSMUSG00000025192	Entpd7											228785	ENSMUSG00000027470	Mylk2			27371	ENSMUSG00000028071	Sh2d2a
20449	ENSMUSG00000030283	St8sia1				94063	ENSMUSG00000024683	Mrpl16											228790	ENSMUSG00000042548	Asxl1			27384	ENSMUSG00000021213	Akr1c13
20452	ENSMUSG00000040710	St8sia4				94091	ENSMUSG00000020455	Trim11											228852	ENSMUSG00000037754	Ppp1r16b			27494	ENSMUSG00000041688	Amot
20469	ENSMUSG00000056917	Sipa1				94092	ENSMUSG00000047821	Trim16											228980	ENSMUSG00000039117	Taf4			277463	ENSMUSG00000000194	Gpr107
20471	ENSMUSG00000051367	Six1				94284	ENSMUSG00000054545	Ugt1a6a											229055	ENSMUSG00000069114	Zbtb10			27762	ENSMUSG00000007030	Vwa7
20480	ENSMUSG00000001829	Clpb				98956	ENSMUSG00000027185	Nat10											229227	ENSMUSG00000037270	4932438A13Rik			277753	ENSMUSG00000066071	Cyp4a12a
20496	ENSMUSG00000024597	Slc12a2				98970	ENSMUSG00000026841	Fibcd1											229279	ENSMUSG00000059005	Hnrnpa3			278240	ENSMUSG00000046550	Spin2c
20499	ENSMUSG00000017756	Slc12a7				99152	ENSMUSG00000026965	Anapc2											229499	ENSMUSG00000059994	Fcrl1			27878	ENSMUSG00000026563	Tada1
20512	ENSMUSG00000005360	Slc1a3				99662	ENSMUSG00000040600	Eps8l3											229542	ENSMUSG00000042390	Gatad2b			279499	ENSMUSG00000051648	Kctd19
20515	ENSMUSG00000027397	Slc20a1																	229543	ENSMUSG00000027933	Ints3			28006	ENSMUSG00000024104	Washc2
20518	ENSMUSG00000040966	Slc22a2																	229603	ENSMUSG00000038495	Otud7b			28015	ENSMUSG00000032199	Polr2m
20525	ENSMUSG00000028645	Slc2a1																	229687	ENSMUSG00000043873	Chil5			280645	ENSMUSG00000026156	B3gat2
20534	ENSMUSG00000029141	Slc4a1ap																	229782	ENSMUSG00000027957	Slc35a3			28080	ENSMUSG00000022956	Atp5o
20536	ENSMUSG00000006576	Slc4a3																	230126	ENSMUSG00000044813	Shb			28135	ENSMUSG00000032534	Cep63
20537	ENSMUSG00000011034	Slc5a1																	230233	ENSMUSG00000028431	Ikbkap			28199	ENSMUSG00000022214	Dcaf11
20555	ENSMUSG00000078763	Slfn1																	230279	ENSMUSG00000045917	Tmem268			28200	ENSMUSG00000022210	Dhrs4
20555	ENSMUSG00000115913	Slfn1																	230603	ENSMUSG00000028555	Ttc39a			282663	ENSMUSG00000051029	Serpinb1b
20555	ENSMUSG00000116082	Slfn1																	230612	ENSMUSG00000028544	Slc5a9			286940	ENSMUSG00000025278	Flnb
20555	ENSMUSG00000115940	Slfn1																	230661	ENSMUSG00000033985	Tesk2			29806	ENSMUSG00000025239	Limd1
20556	ENSMUSG00000072620	Slfn2																	230738	ENSMUSG00000042677	Zc3h12a			29817	ENSMUSG00000036256	Igfbp7
20556	ENSMUSG00000116022	Slfn2																	230787	ENSMUSG00000037731	Themis2			29846	ENSMUSG00000110970	Olfr156
20585	ENSMUSG00000002428	Hltf																	230789	ENSMUSG00000028878	Fam76a			29863	ENSMUSG00000019990	Pde7b
20604	ENSMUSG00000004366	Sst																	230793	ENSMUSG00000037692	Ahdc1			29870	ENSMUSG00000022385	Gtse1
20606	ENSMUSG00000047904	Sstr2																	230801	ENSMUSG00000043257	Pigv			29877	ENSMUSG00000025104	Hdgfl3
20607	ENSMUSG00000044933	Sstr3																	230815	ENSMUSG00000037306	Man1c1			30806	ENSMUSG00000031994	Adamts8
20612	ENSMUSG00000027322	Siglec1																	230824	ENSMUSG00000037188	Grhl3			30840	ENSMUSG00000022559	Fbxl6
20620	ENSMUSG00000021701	Plk2																	230828	ENSMUSG00000037157	Il22ra1			30942	ENSMUSG00000017688	Hnf4g
20621	ENSMUSG00000037972	Snn																	230972	ENSMUSG00000029032	Arhgef16			30944	ENSMUSG00000044807	Zfp354c
20650	ENSMUSG00000041308	Sntb2																	231130	ENSMUSG00000059866	Tnip2			30956	ENSMUSG00000029695	Aass
20660	ENSMUSG00000049313	Sorl1																	231326	ENSMUSG00000055923	Aasdh			317652	ENSMUSG00000055193	Klk15
20662	ENSMUSG00000024241	Sos1																	231532	ENSMUSG00000057315	Arhgap24			317750	ENSMUSG00000035183	Slc24a5
20663	ENSMUSG00000034801	Sos2																	231717	ENSMUSG00000044134	Fam109a			319148	ENSMUSG00000069310	Hist1h3c
20667	ENSMUSG00000051817	Sox12																	231842	ENSMUSG00000050022	Amz1			319154	ENSMUSG00000074403	Hist2h3b
20677	ENSMUSG00000076431	Sox4																	231863	ENSMUSG00000066640	Fbxl18			319155	ENSMUSG00000060678	Hist1h4c
20678	ENSMUSG00000041540	Sox5																	231874	ENSMUSG00000029617	Ccz1			319165	ENSMUSG00000071478	Hist1h2ad
20679	ENSMUSG00000051910	Sox6																	231931	ENSMUSG00000047867	Gimap6			319172	ENSMUSG00000061615	Hist1h2ab
20688	ENSMUSG00000025323	Sp4																	231986	ENSMUSG00000063568	Jazf1			319173	ENSMUSG00000061991	Hist1h2af
20713	ENSMUSG00000027834	Serpini1																	232035	ENSMUSG00000039578	Ccser1			319200	ENSMUSG00000047678	Gpr82
20715	ENSMUSG00000041481	Serpina3g																	232334	ENSMUSG00000030315	Vgll4			319278	ENSMUSG00000038884	A230050P20Rik
207181	ENSMUSG00000039607	Rbms3																	232679	ENSMUSG00000039130	Zc3hc1			319448	ENSMUSG00000033487	Fndc3a
207182	ENSMUSG00000027603	Ggt7																	232906	ENSMUSG00000058230	Arhgap35			319455	ENSMUSG00000055214	Pld5
20720	ENSMUSG00000026249	Serpine2																	232944	ENSMUSG00000030397	Mark4			319466	ENSMUSG00000114189	9330199G10Rik
207215	ENSMUSG00000047746	Fbxo40																	233040	ENSMUSG00000037463	Fbxo27			319535	ENSMUSG00000054737	Zfp182
207259	ENSMUSG00000044646	Zbtb7c																	233328	ENSMUSG00000015133	Lrrk1			319555	ENSMUSG00000048148	Nwd1
207278	ENSMUSG00000030691	Fchsd2																	233545	ENSMUSG00000035401	Emsy			319583	ENSMUSG00000049717	Lig4
20733	ENSMUSG00000074227	Spint2																	233549	ENSMUSG00000052396	Mogat2			319618	ENSMUSG00000041477	Dcp1b
20737	ENSMUSG00000051457	Spn																	233871	ENSMUSG00000032637	Atxn2l			319625	ENSMUSG00000035473	Galm
20742	ENSMUSG00000020315	Sptbn1																	234135	ENSMUSG00000054823	Nsd3			319636	ENSMUSG00000054752	Fsd1l
207425	ENSMUSG00000042055	Wdr11																	234258	ENSMUSG00000039396	Neil3			319711	ENSMUSG00000097585	E230029C05Rik
20751	ENSMUSG00000033735	Spr																	234344	ENSMUSG00000014907	Naf1			319767	ENSMUSG00000055415	Atp10b
207521	ENSMUSG00000039982	Dtx4																	234353	ENSMUSG00000030465	Psd3			319818	ENSMUSG00000089809	A930011G23Rik
207618	ENSMUSG00000092094	Zfp804b																	234366	ENSMUSG00000036180	Gatad2a			319888	ENSMUSG00000046610	Oacyl
207777	ENSMUSG00000034156	Tspoap1																	234677	ENSMUSG00000060560	Ces4a			319909	ENSMUSG00000074766	Ism1
20779	ENSMUSG00000027646	Src																	235072	ENSMUSG00000001833	2018-09-07			319924	ENSMUSG00000024897	Apba1
207798	ENSMUSG00000036292	Gramd1c																	235302	ENSMUSG00000095385	D630033O11Rik			319951	ENSMUSG00000105891	A230001M10Rik
207920	ENSMUSG00000040728	Esrp1																	235402	ENSMUSG00000049556	Lingo1			319983	ENSMUSG00000097098	9330111N05Rik
207952	ENSMUSG00000055652	Klhl25																	235406	ENSMUSG00000032733	Snx33			319998	ENSMUSG00000051703	Tmem198
208154	ENSMUSG00000052013	Btla																	235431	ENSMUSG00000041729	Coro2b			320024	ENSMUSG00000027698	Nceh1
208211	ENSMUSG00000039427	Alg1																	235439	ENSMUSG00000038664	Herc1			320046	ENSMUSG00000052125	F730043M19Rik
208285	ENSMUSG00000091586	Cyp4f17																	235472	ENSMUSG00000036030	Prtg			320088	ENSMUSG00000097365	C030034L19Rik
208366	ENSMUSG00000021418	Rpp40																	235493	ENSMUSG00000034858	Fam214a			320106	ENSMUSG00000061171	Slc38a11
208440	ENSMUSG00000048264	Dip2c																	235534	ENSMUSG00000043587	Pxylp1			320111	ENSMUSG00000055945	Prr18
20849	ENSMUSG00000062939	Stat4																	235584	ENSMUSG00000053716	Dusp7			320183	ENSMUSG00000051236	Msrb3
20850	ENSMUSG00000004043	Stat5a																	235634	ENSMUSG00000096393	Fam240a			320214	ENSMUSG00000022805	Maats1
208518	ENSMUSG00000041491	Cep78																	235636	ENSMUSG00000066319	Rtp3			320253	ENSMUSG00000032656	2018-03-03
208583	ENSMUSG00000035032	Nek11																	235956	ENSMUSG00000069208	Zfp825			320265	ENSMUSG00000059187	Fam19a1
208628	ENSMUSG00000029414	Kntc1																	236539	ENSMUSG00000053398	Phgdh			320272	ENSMUSG00000103577	9330162B11Rik
208647	ENSMUSG00000038648	Creb3l2																	236573	ENSMUSG00000029298	Gbp9			320302	ENSMUSG00000031286	Glt28d2
20866	ENSMUSG00000030987	Stim1																	236920	ENSMUSG00000031216	Stard8			320400	ENSMUSG00000097325	Gm16897
20872	ENSMUSG00000026201	Stk16																	237010	ENSMUSG00000025597	Klhl4			320435	ENSMUSG00000051735	Rinl
20874	ENSMUSG00000025060	Slk																	237320	ENSMUSG00000037542	Aldh8a1			320460	ENSMUSG00000045648	Vwc2l
20877	ENSMUSG00000020897	Aurkb																	237362	ENSMUSG00000020090	Npffr1			320479	ENSMUSG00000107385	C330024D21Rik
208795	ENSMUSG00000026519	Tmem63a																	237403	ENSMUSG00000051067	Lingo3			320595	ENSMUSG00000041229	Phf8
208820	ENSMUSG00000055963	Triqk																	237542	ENSMUSG00000020189	Osbpl8			320634	ENSMUSG00000001173	Ocrl
208898	ENSMUSG00000062151	Unc13c																	237761	ENSMUSG00000044352	Sowaha			320635	ENSMUSG00000048065	Cyb5r2
208943	ENSMUSG00000033590	Myo5c																	237806	ENSMUSG00000056752	Dnah9			320661	ENSMUSG00000029190	D5Ertd579e
209047	ENSMUSG00000034872	Gipc3																	237847	ENSMUSG00000045287	Rtn4rl1			320664	ENSMUSG00000074570	Cass4
20908	ENSMUSG00000041488	Stx3																	237860	ENSMUSG00000037926	Ssh2			320842	ENSMUSG00000085024	C230035I16Rik
209086	ENSMUSG00000047735	Samd9l																	237877	ENSMUSG00000017550	Atad5			320872	ENSMUSG00000085089	Arhgap15os
20912	ENSMUSG00000027882	Stxbp3																	23790	ENSMUSG00000004530	Coro1c			320873	ENSMUSG00000022321	Cdh10
20913	ENSMUSG00000020546	Stxbp4																	238130	ENSMUSG00000035954	Dock4			321014	ENSMUSG00000060029	4930473A02Rik
20917	ENSMUSG00000061838	Suclg2																	238257	ENSMUSG00000034435	Tmem30b			327766	ENSMUSG00000060044	Tmem26
209212	ENSMUSG00000041153	Osgin2																	238276	ENSMUSG00000021057	Akap5			327872	ENSMUSG00000085453	Gm12018
209225	ENSMUSG00000048897	Zfp710																	238317	ENSMUSG00000042507	Elmsan1			328232	ENSMUSG00000051335	Gfod1
20932	ENSMUSG00000014867	Surf4																	238323	ENSMUSG00000019235	Rps6kl1			328329	ENSMUSG00000034751	Mast4
209361	ENSMUSG00000025782	Taf3																	23834	ENSMUSG00000017499	Cdc6			328365	ENSMUSG00000007817	Zmiz1
209590	ENSMUSG00000049093	Il23r																	23856	ENSMUSG00000038914	Dido1			328381	ENSMUSG00000037833	Sh2d4b
209692	ENSMUSG00000025815	Dhtkd1																	23863	ENSMUSG00000053226	Dand5			329078	ENSMUSG00000087095	Emx2os
20972	ENSMUSG00000022415	Syngr1																	238663	ENSMUSG00000043986	Spata31d1d			329159	ENSMUSG00000099950	9130227L01Rik
20975	ENSMUSG00000023805	Synj2																	23872	ENSMUSG00000022895	Ets2			329271	ENSMUSG00000100334	C230024C17Rik
20977	ENSMUSG00000031144	Syp																	238799	ENSMUSG00000009470	Tnpo1			329404	ENSMUSG00000086349	Gm13497
20981	ENSMUSG00000030731	Syt3																	23880	ENSMUSG00000022148	Fyb			329421	ENSMUSG00000042064	Myo3b
210004	ENSMUSG00000046605	B3gntl1																	23882	ENSMUSG00000021453	Gadd45g			329483	ENSMUSG00000087226	Gm14015
210029	ENSMUSG00000039208	Metrnl																	23888	ENSMUSG00000058571	Gpc6			329513	ENSMUSG00000056738	A730036I17Rik
210106	ENSMUSG00000034575	Papd7																	238896	ENSMUSG00000078926	Cdc20b			329584	ENSMUSG00000085028	Slc2a4rg-ps
210145	ENSMUSG00000062028	Irgc1																	23908	ENSMUSG00000040151	Hs2st1			329731	ENSMUSG00000055865	Fam19a3
210293	ENSMUSG00000038608	Dock10																	239114	ENSMUSG00000050222	Il17d			329763	ENSMUSG00000049349	Gm5105
210530	ENSMUSG00000038168	P3h2																	23912	ENSMUSG00000029449	Rhof			329828	ENSMUSG00000046312	AI464131
210554	ENSMUSG00000076430	Hus1b																	239126	ENSMUSG00000071347	C1qtnf9			329977	ENSMUSG00000051435	Fhad1
210757	ENSMUSG00000049109	Themis																	23920	ENSMUSG00000005640	Insrr			329977	ENSMUSG00000116181	Fhad1
210801	ENSMUSG00000063626	Unc5d																	23934	ENSMUSG00000022577	Ly6h			330166	ENSMUSG00000097767	Miat
210973	ENSMUSG00000059486	Kbtbd2																	23937	ENSMUSG00000057777	Mab21l2			330183	ENSMUSG00000085708	Gm16063
210982	ENSMUSG00000036568	Bicral																	239393	ENSMUSG00000022305	Lrp12			330260	ENSMUSG00000032667	Pon2
211134	ENSMUSG00000036306	Lzts1																	23945	ENSMUSG00000033174	Mgll			330324	ENSMUSG00000108228	6430584L05Rik
211135	ENSMUSG00000079038	D130040H23Rik																	239528	ENSMUSG00000036698	Ago2			330385	ENSMUSG00000097462	9530026P05Rik
211228	ENSMUSG00000049988	Lrrc25																	239552	ENSMUSG00000056656	Apol8			330390	ENSMUSG00000090667	Gm765
211329	ENSMUSG00000039697	Ncoa7																	23958	ENSMUSG00000032292	Nr2e3			330671	ENSMUSG00000055629	B4galnt4
211383	ENSMUSG00000045174	Amer3																	23959	ENSMUSG00000032420	Nt5e			331011	ENSMUSG00000102013	E330023G01Rik
211401	ENSMUSG00000022353	Mtss1																	239606	ENSMUSG00000036298	Slc2a13			331401	ENSMUSG00000037475	Thoc2
211468	ENSMUSG00000035580	Kcnh8																	239647	ENSMUSG00000044250	Pced1b			331623	ENSMUSG00000038214	Bend3
211652	ENSMUSG00000018849	Wwc1																	23965	ENSMUSG00000031561	Tenm3			332397	ENSMUSG00000072437	Nanos1
211666	ENSMUSG00000074604	Mgst2																	239667	ENSMUSG00000023026	Dip2b			332942	ENSMUSG00000023120	Gm853
211770	ENSMUSG00000032501	Trib1																	239766	ENSMUSG00000033383	Rtp1			333669	ENSMUSG00000033255	Gm5134
211798	ENSMUSG00000041945	Mfsd9																	239833	ENSMUSG00000022802	Lmln			338367	ENSMUSG00000035441	Myo1d
211936	ENSMUSG00000045106	Ccdc73																	239985	ENSMUSG00000069729	Arid1b			338368	ENSMUSG00000049687	Fam109b
211945	ENSMUSG00000060716	Plekhh1																	24000	ENSMUSG00000021009	Ptpn21			338375	ENSMUSG00000026394	Atp6v1g3
212073	ENSMUSG00000054150	Syne3																	240041	ENSMUSG00000059142	Zfp945			353156	ENSMUSG00000026921	Egfl7
212167	ENSMUSG00000039934	Gsap																	240047	ENSMUSG00000023903	Mmp25			353187	ENSMUSG00000021775	Nr1d2
212198	ENSMUSG00000040877	Wdr25																	240066	ENSMUSG00000095325	Zfp870			353258	ENSMUSG00000019814	Ltv1
212398	ENSMUSG00000047604	Frat2																	240131	ENSMUSG00000073375	Lrrc30			380702	ENSMUSG00000053930	Shisa6
212514	ENSMUSG00000043065	Spice1																	240174	ENSMUSG00000024251	Thada			380920	ENSMUSG00000075512	Gm1587
212517	ENSMUSG00000071550	Cfap44																	240427	ENSMUSG00000024548	Setbp1			380924	ENSMUSG00000022026	Olfm4
212531	ENSMUSG00000032261	Sh3bgrl2																	240613	ENSMUSG00000046138	9930021J03Rik			380934	ENSMUSG00000115016	AA536875
212632	ENSMUSG00000041025	Iffo2																	24064	ENSMUSG00000022114	Spry2			381062	ENSMUSG00000036552	Ermard
212670	ENSMUSG00000033486	Catsper2																	24066	ENSMUSG00000024427	Spry4			381072	ENSMUSG00000035435	Abca17
212880	ENSMUSG00000021500	Ddx46																	240660	ENSMUSG00000044026	Slc35g1			381101	ENSMUSG00000040658	Dnph1
212892	ENSMUSG00000039552	Rsph4a																	240697	ENSMUSG00000046101	Mcmdc2			381126	ENSMUSG00000042680	Garem1
212898	ENSMUSG00000039497	Dse																	24071	ENSMUSG00000090935	Synj2bp			381236	ENSMUSG00000024766	Lipo3
212919	ENSMUSG00000034110	Kctd7																	240752	ENSMUSG00000026447	Pik3c2b			381280	ENSMUSG00000044783	Hjurp
212943	ENSMUSG00000032265	Fam46a																	240756	ENSMUSG00000026455	Klhl12			381284	ENSMUSG00000084989	Crocc2
212980	ENSMUSG00000026435	Slc45a3																	240819	ENSMUSG00000047053	Teddm1a			381290	ENSMUSG00000026463	Atp2b4
212986	ENSMUSG00000062110	Scfd2																	24100	ENSMUSG00000002871	Tpra1			381338	ENSMUSG00000048814	Lonrf2
212998	ENSMUSG00000033187	BC016579																	241075	ENSMUSG00000051344	Plekhm3			381384	ENSMUSG00000051986	A530006G24Rik
213002	ENSMUSG00000059108	Ifitm6																	24115	ENSMUSG00000037418	Best1			381485	ENSMUSG00000060913	Trim55
213012	ENSMUSG00000033157	Abhd10																	241158	ENSMUSG00000034212	Ankmy1			381489	ENSMUSG00000034009	Rxfp1
213043	ENSMUSG00000079554	Aox2																	24117	ENSMUSG00000020218	Wif1			381522	ENSMUSG00000035539	Ccdc180
213208	ENSMUSG00000044244	Il20rb																	241230	ENSMUSG00000003418	St8sia6			381598	ENSMUSG00000071793	2610005L07Rik
213236	ENSMUSG00000044595	Dnd1																	241303	ENSMUSG00000050592	Fam78a			381677	ENSMUSG00000037428	Vgf
213262	ENSMUSG00000034098	Fstl5																	241324	ENSMUSG00000035403	Crb2			382139	ENSMUSG00000111020	Gm1715
21337	ENSMUSG00000020081	Tacr2																	241489	ENSMUSG00000075270	Pde11a			382255	ENSMUSG00000086860	Gm1720
21340	ENSMUSG00000059669	Taf1b																	241576	ENSMUSG00000048058	Ldlrad3			383348	ENSMUSG00000051401	Kctd16
213438	ENSMUSG00000054293	P2ry10b																	241633	ENSMUSG00000060131	Atp8b4			383491	ENSMUSG00000042414	Prdm14
21350	ENSMUSG00000028417	Tal2																	241634	ENSMUSG00000074812	Spdye4c			383563	ENSMUSG00000052759	Gpr25
213527	ENSMUSG00000025946	Pth2r																	242248	ENSMUSG00000037922	Bank1			383619	ENSMUSG00000037860	Aim2
213539	ENSMUSG00000042215	Bag2																	242481	ENSMUSG00000090053	Palm2			384009	ENSMUSG00000028480	Glipr2
213550	ENSMUSG00000032396	Dis3l																	242773	ENSMUSG00000039838	Slc45a1			384071	ENSMUSG00000040740	Slc25a34
213575	ENSMUSG00000024253	Dync2li1																	243219	ENSMUSG00000051339	2900026A02Rik			384309	ENSMUSG00000043279	Trim56
213582	ENSMUSG00000033900	Map9																	243272	ENSMUSG00000038095	Sbno1			384775	ENSMUSG00000039174	1700003H04Rik
21366	ENSMUSG00000030096	Slc6a6																	243339	ENSMUSG00000043388	Tmem130			387140	ENSMUSG00000065455	Mir21a
21371	ENSMUSG00000042043	Tbca																	243373	ENSMUSG00000053297	AI854703			387163	ENSMUSG00000065592	Mir145a
21379	ENSMUSG00000000384	Tbrg4																	243374	ENSMUSG00000064262	Gimap8			387166	ENSMUSG00000065505	Mir148a
21384	ENSMUSG00000027868	Tbx15																	243547	ENSMUSG00000030098	Grip2			387199	ENSMUSG00000065574	Mir203
213948	ENSMUSG00000038295	Atg9b																	243780	ENSMUSG00000037172	E330009J07Rik			387228	ENSMUSG00000065437	Mir30d
213980	ENSMUSG00000090173	Fbxw10																	243842	ENSMUSG00000070808	Bicra			387231	ENSMUSG00000065402	Mir122
213988	ENSMUSG00000047888	Tnrc6b																	243853	ENSMUSG00000048920	Fkrp			387237	ENSMUSG00000065469	Mir129-1
21402	ENSMUSG00000036309	Skp1a																	244059	ENSMUSG00000078671	Chd2			394436	ENSMUSG00000089960	Ugt1a1
214048	ENSMUSG00000025762	Larp1b																	244152	ENSMUSG00000049580	Tsku			403175	ENSMUSG00000047819	Tigd4
214112	ENSMUSG00000020411	Nipal4																	244180	ENSMUSG00000044265	Olfm5			403180	ENSMUSG00000050625	Ccdc121
21413	ENSMUSG00000053477	Tcf4																	244421	ENSMUSG00000039633	Lonrf1			404634	ENSMUSG00000020086	H2afy2
214133	ENSMUSG00000040943	Tet2																	244486	ENSMUSG00000046258	Adam29			407814	ENSMUSG00000046974	BC053393
21416	ENSMUSG00000024985	Tcf7l2																	244595	ENSMUSG00000071047	Ces1a			408062	ENSMUSG00000061371	Zfp873
214305	ENSMUSG00000021260	Hhipl1																	244667	ENSMUSG00000043051	Disc1			414079	ENSMUSG00000090565	4930405O22Rik
214359	ENSMUSG00000040616	Tmem51																	244867	ENSMUSG00000053199	Arhgap20			414081	ENSMUSG00000086822	5330413P13Rik
214359	ENSMUSG00000116465	Tmem51																	244911	ENSMUSG00000047990	C2cd4a			432442	ENSMUSG00000039166	Akap7
214424	ENSMUSG00000032392	Parp16																	245269	ENSMUSG00000095930	Nim1k			432480	ENSMUSG00000094186	Gm1553
214444	ENSMUSG00000039298	Cdk5rap2																	245350	ENSMUSG00000083307	AA414768			432486	ENSMUSG00000035311	Gnptab
214459	ENSMUSG00000039735	Fnbp1l																	245607	ENSMUSG00000072966	Gprasp2			432589	ENSMUSG00000056008	Gm11541
214547	ENSMUSG00000046280	She																	245884	ENSMUSG00000079652	Fam71f2			432713	ENSMUSG00000101930	Gm5441
214579	ENSMUSG00000035936	Aldh5a1																	246086	ENSMUSG00000045518	Onecut3			432825	ENSMUSG00000095024	Gm5458
214627	ENSMUSG00000036779	Papd5																	246104	ENSMUSG00000017692	Rhbdl3			432870	ENSMUSG00000075553	Gm5464
21463	ENSMUSG00000062859	Tcp11																	246198	ENSMUSG00000038437	Mllt6			433386	ENSMUSG00000043429	Ccdc185
214639	ENSMUSG00000050345	4930486L24Rik																	246317	ENSMUSG00000050321	Neto1			433416	ENSMUSG00000075425	Gm13547
214663	ENSMUSG00000021265	Slc25a29																	246746	ENSMUSG00000047798	Cd300lf			433653	ENSMUSG00000091721	Gimd1
214704	ENSMUSG00000046192	Iqub																	246792	ENSMUSG00000074369	Obox2			434280	ENSMUSG00000047935	Sox1ot
214779	ENSMUSG00000044296	Zfp879																	252866	ENSMUSG00000079058	Adam34			434825	ENSMUSG00000085568	Gm14858
214854	ENSMUSG00000047180	Neurl3																	252870	ENSMUSG00000022710	Usp7			449000	ENSMUSG00000096696	Zfp960
214968	ENSMUSG00000027200	Sema6d																	257633	ENSMUSG00000015016	Acsf3			50493	ENSMUSG00000020250	Txnrd1
214987	ENSMUSG00000046691	Chtf8																	258160	ENSMUSG00000047794	Olfr685			50505	ENSMUSG00000022545	Ercc4
215303	ENSMUSG00000016179	Camk1g																	258307	ENSMUSG00000093980	Olfr493			50530	ENSMUSG00000030116	Mfap5
215472	ENSMUSG00000053420	Gm4792																	258675	ENSMUSG00000067529	Olfr1423			50724	ENSMUSG00000020519	Sap30l
215512	ENSMUSG00000038893	Fam117a																	260297	ENSMUSG00000015476	Prrt1			50760	ENSMUSG00000030598	Fbxo17
215653	ENSMUSG00000027339	Rassf2																	26362	ENSMUSG00000002602	Axl			50779	ENSMUSG00000021219	Rgs6
215748	ENSMUSG00000015202	Cnksr3																	26367	ENSMUSG00000054385	Ceacam2			50790	ENSMUSG00000031278	Acsl4
215789	ENSMUSG00000062866	Phactr2																	26382	ENSMUSG00000024013	Fgd2			50795	ENSMUSG00000040666	Sh3bgr
215798	ENSMUSG00000039116	Adgrg6																	26384	ENSMUSG00000052102	Gnpda1			50798	ENSMUSG00000028479	Gne
215819	ENSMUSG00000039835	Nhsl1																	264064	ENSMUSG00000029635	Cdk8			50873	ENSMUSG00000023826	Park2
215929	ENSMUSG00000038522	Mfsd4b1																	26408	ENSMUSG00000071369	Map3k5			50880	ENSMUSG00000026307	Scly
215999	ENSMUSG00000009647	Mcu																	26414	ENSMUSG00000046709	Mapk10			50926	ENSMUSG00000029328	Hnrnpdl
216019	ENSMUSG00000020080	Hkdc1																	26417	ENSMUSG00000063065	Mapk3			50928	ENSMUSG00000030114	Klrg1
216080	ENSMUSG00000019927	Ube2d1																	26420	ENSMUSG00000020366	Mapk9			51796	ENSMUSG00000028809	Srrm1
216197	ENSMUSG00000046841	Ckap4																	26427	ENSMUSG00000027230	Creb3l1			51801	ENSMUSG00000034353	Ramp1
216233	ENSMUSG00000020027	Socs2																	26440	ENSMUSG00000030751	Psma1			51813	ENSMUSG00000028252	Ccnc
216292	ENSMUSG00000036009	Mettl25																	26443	ENSMUSG00000021024	Psma6			51938	ENSMUSG00000027676	Ccdc39
216363	ENSMUSG00000064181	Rab3ip																	26448	ENSMUSG00000056458	Mok			52020	ENSMUSG00000054134	Umodl1
216377	ENSMUSG00000112854	Gm38403																	264895	ENSMUSG00000076435	Acsf2			52064	ENSMUSG00000041733	Coq5
216395	ENSMUSG00000034620	Tmem5																	266632	ENSMUSG00000059883	Irak4			52123	ENSMUSG00000031467	Agpat5
216438	ENSMUSG00000040502	2018-03-09																	267019	ENSMUSG00000008683	Rps15a			52132	ENSMUSG00000002608	Ccdc97
216440	ENSMUSG00000040462	Os9																	268294	ENSMUSG00000019826	Zbtb24			52187	ENSMUSG00000028278	Rragd
216441	ENSMUSG00000040441	Slc26a10																	268759	ENSMUSG00000044551	9930012K11Rik			52202	ENSMUSG00000033931	Rbm34
216445	ENSMUSG00000040345	Arhgap9																	268949	ENSMUSG00000073408	Dpcr1			52357	ENSMUSG00000031563	Wwc2
216549	ENSMUSG00000049659	Aftph																	268958	ENSMUSG00000058626	Capn11			52440	ENSMUSG00000004535	Tax1bp1
216560	ENSMUSG00000020319	Wdpcp																	268996	ENSMUSG00000037013	Ss18			52846	ENSMUSG00000003135	Cnot11
216578	ENSMUSG00000020273	Papolg																	269037	ENSMUSG00000052928	Ctif			52857	ENSMUSG00000001248	Gramd1a
216613	ENSMUSG00000032878	Ccdc85a																	26905	ENSMUSG00000035150	Eif2s3x			52897	ENSMUSG00000025576	Rbfox3
216622	ENSMUSG00000078157	4931440F15Rik																	26914	ENSMUSG00000015937	H2afy			53311	ENSMUSG00000042451	Mybph
21673	ENSMUSG00000025014	Dntt																	269181	ENSMUSG00000026110	Mgat4a			53331	ENSMUSG00000019998	Stx7
216766	ENSMUSG00000037275	Gemin5																	26921	ENSMUSG00000026074	Map4k4			53332	ENSMUSG00000015214	Mtmr1
21678	ENSMUSG00000002249	Tead3																	26941	ENSMUSG00000020733	Slc9a3r1			53380	ENSMUSG00000031429	Psmd10
216810	ENSMUSG00000000538	Tom1l2																	269587	ENSMUSG00000028906	Epb41			53380	ENSMUSG00000116430	Psmd10
216850	ENSMUSG00000018476	Kdm6b																	26961	ENSMUSG00000003970	Rpl8			53415	ENSMUSG00000039745	Htatip2
216869	ENSMUSG00000060216	Arrb2																	269614	ENSMUSG00000029056	Pank4			53422	ENSMUSG00000018554	Ybx2
217151	ENSMUSG00000038352	Arl5c																	269615	ENSMUSG00000029055	Plch2			53626	ENSMUSG00000068154	Insm1
217294	ENSMUSG00000041674	BC006965																	269683	ENSMUSG00000085271	E130006D01Rik			53761	ENSMUSG00000024393	Prrc2a
217325	ENSMUSG00000020782	Llgl2																	269717	ENSMUSG00000039747	Orai2			53791	ENSMUSG00000079164	Tlr5
217341	ENSMUSG00000070331	Qrich2																	26972	ENSMUSG00000005883	Spo11			54120	ENSMUSG00000039131	Gipc2
217344	ENSMUSG00000020806	Rhbdf2																	269774	ENSMUSG00000057230	Aak1			54132	ENSMUSG00000055044	Pdlim1
217351	ENSMUSG00000025571	Tnrc6c																	269951	ENSMUSG00000030541	Idh2			54138	ENSMUSG00000016541	Atxn10
217430	ENSMUSG00000045679	Pqlc3																	270028	ENSMUSG00000079157	Fam155a			54151	ENSMUSG00000053929	Cyhr1
217473	ENSMUSG00000036188	Ankmy2																	270084	ENSMUSG00000033192	Lpcat2			54194	ENSMUSG00000002625	Akap8l
21749	ENSMUSG00000025925	Terf1																	270110	ENSMUSG00000051495	Irf2bp2			54215	ENSMUSG00000038304	Cd160
21752	ENSMUSG00000021611	Tert																	270118	ENSMUSG00000031925	Maml2			54338	ENSMUSG00000027340	Slc23a2
217664	ENSMUSG00000043998	Mgat2																	270152	ENSMUSG00000048534	Jaml			54384	ENSMUSG00000039431	Mtmr7
21767	ENSMUSG00000040813	Tex264																	270198	ENSMUSG00000025648	Pfkfb4			54388	ENSMUSG00000038994	Hils1
217674	ENSMUSG00000048982	Gphb5																	27029	ENSMUSG00000005043	Sgsh			54396	ENSMUSG00000069874	Irgm2
217732	ENSMUSG00000034157	Cipc																	270669	ENSMUSG00000046873	Mbtps2			54397	ENSMUSG00000015474	Ppt2
217733	ENSMUSG00000034145	Tmem63c																	271221	ENSMUSG00000034959	Rubcnl			54409	ENSMUSG00000001240	Ramp2
21780	ENSMUSG00000003923	Tfam																	271849	ENSMUSG00000035109	Shc4			54426	ENSMUSG00000029102	Hgfac
217835	ENSMUSG00000044456	Rin3																	272009	ENSMUSG00000054679	Srsf12			544707	ENSMUSG00000112471	Gm5779
217837	ENSMUSG00000057963	Itpk1																	27218	ENSMUSG00000015316	Slamf1			54484	ENSMUSG00000029922	Mkrn1
217864	ENSMUSG00000037896	Rcor1																	27225	ENSMUSG00000041645	Ddx24			544963	ENSMUSG00000021676	Iqgap2
21788	ENSMUSG00000027082	Tfpi																	272411	ENSMUSG00000074004	B3gnt6			545156	ENSMUSG00000061751	Kalrn
217882	ENSMUSG00000072825	Cep170b																	272589	ENSMUSG00000037287	Tbcel			545192	ENSMUSG00000047507	Baiap3
217882	ENSMUSG00000115972	Cep170b																	27263	ENSMUSG00000073458	Smok2a			545276	ENSMUSG00000047658	Gal3st3
217944	ENSMUSG00000041992	Rapgef5																	272643	ENSMUSG00000058398	Prss43			54562	ENSMUSG00000022375	Lrrc6
217946	ENSMUSG00000021175	Cdca7l																	27275	ENSMUSG00000022009	Nufip1			54609	ENSMUSG00000050148	Ubqln2
21807	ENSMUSG00000022010	Tsc22d1																	27276	ENSMUSG00000030701	Plekhb1			54611	ENSMUSG00000041741	Pde3a
21813	ENSMUSG00000032440	Tgfbr2																	27370	ENSMUSG00000025362	Rps26			54613	ENSMUSG00000022747	St3gal6
218138	ENSMUSG00000038372	Gmds																	27373	ENSMUSG00000022433	Csnk1e			546144	ENSMUSG00000044976	Wdr72
21814	ENSMUSG00000029287	Tgfbr3																	27376	ENSMUSG00000025792	Slc25a10			54616	ENSMUSG00000021978	Extl3
21815	ENSMUSG00000047407	Tgif1																	27387	ENSMUSG00000059013	Sh2d3c			546325	ENSMUSG00000079531	Gm5936
21817	ENSMUSG00000037820	Tgm2																	27414	ENSMUSG00000030839	Sergef			54673	ENSMUSG00000037062	Sh3glb1
21819	ENSMUSG00000053469	Tg																	27425	ENSMUSG00000038717	Atp5l			54712	ENSMUSG00000074785	Plxnc1
218203	ENSMUSG00000038175	Mylip																	27643	ENSMUSG00000015290	Ubl4a			547253	ENSMUSG00000034422	Parp14
21828	ENSMUSG00000021702	Thbs4																	276905	ENSMUSG00000057219	Armc7			547431	ENSMUSG00000024340	Btnl2
218311	ENSMUSG00000051037	Zfp455																	276950	ENSMUSG00000035208	Slfn8			55943	ENSMUSG00000020903	Stx8
218397	ENSMUSG00000021549	Rasa1																	276950	ENSMUSG00000115953	Slfn8			56043	ENSMUSG00000045410	Akr1e1
218442	ENSMUSG00000021703	Serinc5																	277010	ENSMUSG00000044345	Marveld1			56175	ENSMUSG00000040605	Bace2
218454	ENSMUSG00000045312	Lhfpl2																	27756	ENSMUSG00000007050	Lsm2			56177	ENSMUSG00000026833	Olfm1
218460	ENSMUSG00000042015	Wdr41																	278507	ENSMUSG00000044177	Wfikkn2			56191	ENSMUSG00000025272	Tro
21847	ENSMUSG00000037465	Klf10																	28077	ENSMUSG00000021598	Med10			56194	ENSMUSG00000061136	Prpf40a
21848	ENSMUSG00000029833	Trim24																	28078	ENSMUSG00000017064	Prl5a1			56226	ENSMUSG00000028943	Espn
218630	ENSMUSG00000042417	Ccno																	28105	ENSMUSG00000033949	Trim36			56229	ENSMUSG00000031480	Thsd1
218639	ENSMUSG00000042348	Arl15																	29809	ENSMUSG00000026721	Rabgap1l			56258	ENSMUSG00000045427	Hnrnph2
21871	ENSMUSG00000038023	Atp6v0a2																	29812	ENSMUSG00000027634	Ndrg3			56322	ENSMUSG00000020843	Timm22
218739	ENSMUSG00000044772	Sntn																	29857	ENSMUSG00000022610	Mapk12			56338	ENSMUSG00000038393	Txnip
218763	ENSMUSG00000045201	Lrrc3b																	29861	ENSMUSG00000030584	Dpf1			56390	ENSMUSG00000079478	Sssca1
218793	ENSMUSG00000058317	Ube2e2																	29866	ENSMUSG00000024857	Cabp2			56401	ENSMUSG00000028641	P3h1
21886	ENSMUSG00000034771	Tle2																	29866	ENSMUSG00000097733	Cabp2			56405	ENSMUSG00000018648	Dusp14
218921	ENSMUSG00000096405	4930474N05Rik																	29867	ENSMUSG00000029544	Cabp1			56417	ENSMUSG00000027951	Adar
21897	ENSMUSG00000044827	Tlr1																	29871	ENSMUSG00000000085	Scmh1			56419	ENSMUSG00000022021	Diaph3
218989	ENSMUSG00000036339	Tmem260																	30838	ENSMUSG00000040913	Fbxw4			56431	ENSMUSG00000015932	Dstn
219149	ENSMUSG00000035067	Xkr6																	30841	ENSMUSG00000029475	Kdm2b			56484	ENSMUSG00000048756	Foxo3
219150	ENSMUSG00000021972	Hmbox1																	30925	ENSMUSG00000015314	Slamf6			56489	ENSMUSG00000042349	Ikbke
21916	ENSMUSG00000028328	Tmod1																	30927	ENSMUSG00000006587	Snai3			56496	ENSMUSG00000067377	Tspan6
219181	ENSMUSG00000022016	Akap11																	30946	ENSMUSG00000036376	Abt1			56506	ENSMUSG00000037493	Cib2
219189	ENSMUSG00000058997	Vwa8																	30955	ENSMUSG00000020573	Pik3cg			56526	ENSMUSG00000050379	2018-09-06
219249	ENSMUSG00000022019	Tdrd3																	317717	ENSMUSG00000034473	Sec22a			56550	ENSMUSG00000091896	Ube2d2a
21942	ENSMUSG00000028965	Tnfrsf9																	317755	ENSMUSG00000063935	Zar1			56554	ENSMUSG00000078452	Raet1d
21943	ENSMUSG00000022015	Tnfsf11																	317758	ENSMUSG00000051124	Gimap9			56613	ENSMUSG00000024952	Rps6ka4
21947	ENSMUSG00000031132	Cd40lg																	319159	ENSMUSG00000067455	Hist1h4j			56698	ENSMUSG00000008301	Phax
21955	ENSMUSG00000064179	Tnnt1																	319160	ENSMUSG00000064288	Hist1h4k			56709	ENSMUSG00000020109	Dnajb12
21957	ENSMUSG00000061723	Tnnt3																	319229	ENSMUSG00000026387	Sctr			56710	ENSMUSG00000028351	Brinp1
21969	ENSMUSG00000070544	Top1																	319317	ENSMUSG00000044349	Snhg11			56734	ENSMUSG00000023467	Tulp2
21983	ENSMUSG00000035274	Tpbg																	319336	ENSMUSG00000073627	C130036L24Rik			56741	ENSMUSG00000032816	Igdcc4
22003	ENSMUSG00000032366	Tpm1																	319371	ENSMUSG00000078700	D030028A08Rik			56758	ENSMUSG00000027763	Mbnl1
22018	ENSMUSG00000020673	Tpo																	319387	ENSMUSG00000037605	Adgrl3			56802	ENSMUSG00000086537	Nespas
22025	ENSMUSG00000005897	Nr2c1																	319405	ENSMUSG00000097466	D430036J16Rik			56838	ENSMUSG00000074715	Ccl28
22026	ENSMUSG00000005893	Nr2c2																	319487	ENSMUSG00000096960	A230028O05Rik			57080	ENSMUSG00000023079	Gtf2ird1
22034	ENSMUSG00000027164	Traf6																	319493	ENSMUSG00000074497	A430078G23Rik			57357	ENSMUSG00000029233	Srd5a3
22057	ENSMUSG00000037573	Tob1																	319520	ENSMUSG00000031530	Dusp4			57423	ENSMUSG00000038690	Atp5j2
22072	ENSMUSG00000057163	Prss2																	319586	ENSMUSG00000034818	Celf5			574403	ENSMUSG00000069911	Fam196b
22074	ENSMUSG00000054106	Try4																	319616	ENSMUSG00000072591	5930412G12Rik			57441	ENSMUSG00000006715	Gmnn
22097	ENSMUSG00000085715	Tsix																	319707	ENSMUSG00000101581	C430002N11Rik			57746	ENSMUSG00000033644	Piwil2
22127	ENSMUSG00000031329	Tsx																	319772	ENSMUSG00000044092	C130050O18Rik			57755	ENSMUSG00000047108	Dnajb7
22137	ENSMUSG00000038379	Ttk																	319819	ENSMUSG00000062391	4932435O22Rik			57781	ENSMUSG00000022667	Cd200r1
22141	ENSMUSG00000031028	Tub																	319871	ENSMUSG00000085421	4732490B19Rik			57783	ENSMUSG00000020400	Tnip1
22151	ENSMUSG00000058672	Tubb2a																	319876	ENSMUSG00000034903	Cobll1			57784	ENSMUSG00000022089	Bin3
22164	ENSMUSG00000026700	Tnfsf4																	319880	ENSMUSG00000020023	Tmcc3			57813	ENSMUSG00000035824	Tk2
22165	ENSMUSG00000054892	Txk																	319894	ENSMUSG00000086369	E330017L17Rik			57816	ENSMUSG00000029359	Tesc
22174	ENSMUSG00000027298	Tyro3																	319931	ENSMUSG00000097591	A330032B11Rik			57914	ENSMUSG00000033467	Crlf2
22183	ENSMUSG00000044068	Zrsr1																	319997	ENSMUSG00000052760	A630001G21Rik			58200	ENSMUSG00000022490	Ppp1r1a
22190	ENSMUSG00000008348	Ubc																	320027	ENSMUSG00000036264	Fstl4			58235	ENSMUSG00000032012	Nectin1
22193	ENSMUSG00000027011	Ube2e3																	320078	ENSMUSG00000038463	Olfml2b			58239	ENSMUSG00000038055	Dexi
22195	ENSMUSG00000038965	Ube2l3																	320135	ENSMUSG00000047515	BC049715			58240	ENSMUSG00000020605	Hs1bp3
22214	ENSMUSG00000039159	Ube2h																	320148	ENSMUSG00000043740	B430306N03Rik			58805	ENSMUSG00000005373	Mlxipl
22215	ENSMUSG00000025326	Ube3a																	320148	ENSMUSG00000116225	B430306N03Rik			58861	ENSMUSG00000052821	Cysltr1
22234	ENSMUSG00000028381	Ugcg																	320165	ENSMUSG00000065954	Tacc1			58887	ENSMUSG00000052751	Repin1
22235	ENSMUSG00000029201	Ugdh																	320204	ENSMUSG00000039958	Etfbkmt			58998	ENSMUSG00000022656	Nectin3
22247	ENSMUSG00000022814	Umps																	320226	ENSMUSG00000052407	Ccdc171			59026	ENSMUSG00000025261	Huwe1
22248	ENSMUSG00000002058	Unc119																	320312	ENSMUSG00000087305	A430035B10Rik			59027	ENSMUSG00000020572	Nampt
22260	ENSMUSG00000060601	Nr1h2																	320404	ENSMUSG00000038855	Itpkb			59033	ENSMUSG00000023032	Slc4a8
22295	ENSMUSG00000012819	Cdh23																	320495	ENSMUSG00000064065	Ipcef1			59044	ENSMUSG00000020376	Rnf130
22323	ENSMUSG00000030403	Vasp																	320502	ENSMUSG00000044086	Lmod3			59049	ENSMUSG00000022199	Slc22a17
22329	ENSMUSG00000027962	Vcam1																	320534	ENSMUSG00000045980	Tmem104			59057	ENSMUSG00000051469	Zfp24
22330	ENSMUSG00000021823	Vcl																	320563	ENSMUSG00000051243	Islr2			59092	ENSMUSG00000023495	Pcbp4
22333	ENSMUSG00000020402	Vdac1																	320587	ENSMUSG00000073680	Tmem88b			59126	ENSMUSG00000026749	Nek6
22341	ENSMUSG00000031520	Vegfc																	320683	ENSMUSG00000045639	Zfp629			59289	ENSMUSG00000044534	Ackr2
223433	ENSMUSG00000056069	Fam105a																	320717	ENSMUSG00000038582	Pptc7			60611	ENSMUSG00000003154	Foxj2
223453	ENSMUSG00000039168	Dap																	320775	ENSMUSG00000051844	B230319C09Rik			606736	ENSMUSG00000097352	C920009B18Rik
22349	ENSMUSG00000026175	Vil1																	320790	ENSMUSG00000041235	Chd7			619321	ENSMUSG00000096938	9530052E02Rik
22350	ENSMUSG00000052397	Ezr																	320827	ENSMUSG00000036377	C530008M17Rik			619331	ENSMUSG00000034071	Zfp551
22354	ENSMUSG00000032528	Vipr1																	320871	ENSMUSG00000086844	B230206H07Rik			620695	ENSMUSG00000087006	Gm13889
223601	ENSMUSG00000022378	Fam49b																	320910	ENSMUSG00000025321	Itgb8			622117	ENSMUSG00000091490	Triml2
223604	ENSMUSG00000036760	Kcnk9																	321007	ENSMUSG00000015659	Serac1			622307	ENSMUSG00000070690	5830473C10Rik
223626	ENSMUSG00000056665	Them6																	327826	ENSMUSG00000020170	Frs2			622408	ENSMUSG00000074651	Mcidas
223649	ENSMUSG00000075590	Nrbp2																	327946	ENSMUSG00000085162	Gm12295			622976	ENSMUSG00000048621	Gm6377
223665	ENSMUSG00000033707	C030006K11Rik																	327957	ENSMUSG00000057135	Scimp			624367	ENSMUSG00000021846	Gm6498
223665	ENSMUSG00000116138	C030006K11Rik																	328075	ENSMUSG00000112663	C630031E19Rik			624855	ENSMUSG00000062687	Cks1brt
22367	ENSMUSG00000021115	Vrk1																	328190	ENSMUSG00000113338	A530046M15Rik			625480	ENSMUSG00000079699	Gm6592
223701	ENSMUSG00000042292	Mkl1																	328234	ENSMUSG00000044164	Rnf182			626419	ENSMUSG00000086808	Gm11981
22371	ENSMUSG00000001930	Vwf																	328274	ENSMUSG00000055560	Zfp459			627927	ENSMUSG00000056815	Gm6812
223723	ENSMUSG00000016757	Ttll12																	328309	ENSMUSG00000042857	Gm9776			628062	ENSMUSG00000112481	Gm29684
223752	ENSMUSG00000035900	Gramd4																	328314	ENSMUSG00000110235	Gm5086			628813	ENSMUSG00000051452	Gm11437
223754	ENSMUSG00000051864	Tbc1d22a																	328370	ENSMUSG00000052395	Rft1			628946	ENSMUSG00000095864	Vmn1r77
22379	ENSMUSG00000023008	Fmnl3																	328660	ENSMUSG00000075269	Bex6			629059	ENSMUSG00000035184	Fam124a
223970	ENSMUSG00000037991	Rmi2																	328795	ENSMUSG00000042345	Ubash3a			635169	ENSMUSG00000028813	CK137956
22403	ENSMUSG00000027656	Wisp2																	329165	ENSMUSG00000026782	Abi2			637515	ENSMUSG00000070390	Nlrp1b
22409	ENSMUSG00000026167	Wnt10a																	329178	ENSMUSG00000055567	Unc80			63913	ENSMUSG00000026483	Fam129a
224105	ENSMUSG00000022781	Pak2																	329207	ENSMUSG00000070732	Rbm44			63959	ENSMUSG00000023942	Slc29a1
224109	ENSMUSG00000052384	Nrros																	329253	ENSMUSG00000086264	Gm15850			63985	ENSMUSG00000062014	Gmfb
22411	ENSMUSG00000015957	Wnt11																	329416	ENSMUSG00000034738	Nostrin			63993	ENSMUSG00000023945	Slc5a7
224132	ENSMUSG00000022848	Dirc2																	329623	ENSMUSG00000085320	Gm11548			64051	ENSMUSG00000038486	Sv2a
22420	ENSMUSG00000033227	Wnt6																	329739	ENSMUSG00000040339	Fam102b			64176	ENSMUSG00000053025	Sv2b
224273	ENSMUSG00000022723	Crybg3																	329831	ENSMUSG00000042788	Fam166b			64213	ENSMUSG00000029534	St7
22428	ENSMUSG00000031516	Dctn6																	329877	ENSMUSG00000038024	Dennd4c			64243	ENSMUSG00000096019	Snord116
224344	ENSMUSG00000032940	Rbm11																	330119	ENSMUSG00000043635	Adamts3			64291	ENSMUSG00000044252	Osbpl1a
22436	ENSMUSG00000024066	Xdh																	330122	ENSMUSG00000029379	Cxcl3			64452	ENSMUSG00000020229	Slc5a4a
22437	ENSMUSG00000079243	Xirp1																	330149	ENSMUSG00000043410	Hfm1			64898	ENSMUSG00000024052	Lpin2
224419	ENSMUSG00000025610	Map3k7cl																	330171	ENSMUSG00000001098	Kctd10			65086	ENSMUSG00000036832	Lpar3
224432	ENSMUSG00000022983	Scaf4																	330173	ENSMUSG00000092486	2610524H06Rik			65115	ENSMUSG00000031872	Bean1
224530	ENSMUSG00000062480	Acat3																	330188	ENSMUSG00000043036	Ccdc63			65256	ENSMUSG00000021200	Asb2
224647	ENSMUSG00000056692	D17Wsu92e																	330216	ENSMUSG00000049285	Mblac1			654820	ENSMUSG00000072844	G530011O06Rik
224742	ENSMUSG00000038762	Abcf1																	330286	ENSMUSG00000063455	D630045J12Rik			65945	ENSMUSG00000039953	Clstn1
224794	ENSMUSG00000023961	Enpp4																	330323	ENSMUSG00000038022	Mindy4			65969	ENSMUSG00000026726	Cubn
224829	ENSMUSG00000064043	Trerf1																	330350	ENSMUSG00000108356	9130221F21Rik			66042	ENSMUSG00000036169	Sostdc1
224829	ENSMUSG00000116235	Trerf1																	330355	ENSMUSG00000052861	Dnah6			66054	ENSMUSG00000024644	Cndp2
224860	ENSMUSG00000038910	Plcl2																	330902	ENSMUSG00000097665	Gm16853			66077	ENSMUSG00000065990	Aurkaip1
224912	ENSMUSG00000044279	Crb3																	330956	ENSMUSG00000111290	Gm5122			66079	ENSMUSG00000066233	Tmem42
224938	ENSMUSG00000024083	Pja2																	333050	ENSMUSG00000061578	Ksr2			66096	ENSMUSG00000050552	Lamtor4
225010	ENSMUSG00000054469	Lclat1																	333088	ENSMUSG00000059022	Kcp			66125	ENSMUSG00000078348	Sf3b5
225028	ENSMUSG00000024242	Map4k3																	333182	ENSMUSG00000051811	Cox6b2			66174	ENSMUSG00000002804	Nudt14
225030	ENSMUSG00000045053	Kcng3																	338372	ENSMUSG00000042724	Map3k9			66183	ENSMUSG00000043461	Sptssb
225049	ENSMUSG00000036918	Ttc7																	338523	ENSMUSG00000042599	Kdm7a			66185	ENSMUSG00000040720	Virma
225055	ENSMUSG00000005371	Fbxo11																	353342	ENSMUSG00000106847	Peg13			66208	ENSMUSG00000037499	Nenf
225058	ENSMUSG00000058869	Gm4832																	360013	ENSMUSG00000000631	Myo18a			66237	ENSMUSG00000024403	Atp6v1g2
225326	ENSMUSG00000033628	Pik3c3																	360220	ENSMUSG00000070933	Speer4d			66245	ENSMUSG00000063802	Hspbp1
225339	ENSMUSG00000041915	Ammecr1l																	360220	ENSMUSG00000097696	Speer4d			66255	ENSMUSG00000078963	Hsbp1l1
225362	ENSMUSG00000038555	Reep2																	373864	ENSMUSG00000045672	Col27a1			66259	ENSMUSG00000046447	Camk2n1
225579	ENSMUSG00000024600	Slc27a6																	378435	ENSMUSG00000047591	Mafa			66260	ENSMUSG00000028786	Tmem54
225594	ENSMUSG00000068606	Gm4841																	380608	ENSMUSG00000052031	Tagap1			66278	ENSMUSG00000061461	Smim20
225791	ENSMUSG00000049090	Zadh2																	380684	ENSMUSG00000020396	Nefh			66282	ENSMUSG00000025591	Tma16
225875	ENSMUSG00000045045	Lrfn4																	380701	ENSMUSG00000069855	Slc47a2			66286	ENSMUSG00000024516	Sec11c
22589	ENSMUSG00000031229	Atrx																	380712	ENSMUSG00000038217	Tlcd2			66315	ENSMUSG00000052917	Senp7
22591	ENSMUSG00000030094	Xpc																	380753	ENSMUSG00000020564	Atxn7l1			66368	ENSMUSG00000000339	Rtca
22598	ENSMUSG00000021612	Slc6a18																	380765	ENSMUSG00000056359	D830013O20Rik			66369	ENSMUSG00000031901	Dus2
226089	ENSMUSG00000038658	Ric1																	380912	ENSMUSG00000034522	Zfp395			66397	ENSMUSG00000020386	Sar1b
226115	ENSMUSG00000050121	Opalin																	380921	ENSMUSG00000034731	Dgkh			66404	ENSMUSG00000027502	Rtf2
226245	ENSMUSG00000035818	Plekhs1																	381066	ENSMUSG00000067931	Zfp948			66408	ENSMUSG00000028411	Aptx
22625	ENSMUSG00000051590	Map3k19																	381091	ENSMUSG00000067341	H2-Eb2			66413	ENSMUSG00000021737	Psmd6
22627	ENSMUSG00000020849	Ywhae																	381113	ENSMUSG00000033966	Cdkl4			66414	ENSMUSG00000020022	Ndufa12
22637	ENSMUSG00000026117	Zap70																	381122	ENSMUSG00000043705	Capn13			66427	ENSMUSG00000031924	Cyb5b
226414	ENSMUSG00000026356	Dars																	381229	ENSMUSG00000046585	Cfap58			66475	ENSMUSG00000049517	Rps23
22642	ENSMUSG00000006215	Zbtb17																	381305	ENSMUSG00000040423	Rc3h1			664805	ENSMUSG00000091519	Skor2
226421	ENSMUSG00000052688	Rab7b																	381310	ENSMUSG00000053963	Stum			66481	ENSMUSG00000039001	Rps21
226442	ENSMUSG00000041483	Zfp281																	381337	ENSMUSG00000046337	Fam178b			66497	ENSMUSG00000022748	Cmss1
226594	ENSMUSG00000040723	Rcsd1																	381339	ENSMUSG00000079588	Tmem182			66505	ENSMUSG00000021156	Zmynd11
22661	ENSMUSG00000022811	Zfp148																	381350	ENSMUSG00000037708	Spag6			66522	ENSMUSG00000056204	Pgpep1
226744	ENSMUSG00000038949	Cnst																	381373	ENSMUSG00000068859	Sp9			66570	ENSMUSG00000068101	Cenpm
226757	ENSMUSG00000038733	Wdr26																	381417	ENSMUSG00000079071	Gm14085			66589	ENSMUSG00000078923	Ube2v1
22682	ENSMUSG00000024750	Zfand5																	381510	ENSMUSG00000045205	Dpy19l4			66596	ENSMUSG00000016503	Gtf3a
226823	ENSMUSG00000026608	Kctd3																	381511	ENSMUSG00000049225	Pdp1			66597	ENSMUSG00000035235	Trim13
226830	ENSMUSG00000026603	Smyd2																	381524	ENSMUSG00000086712	AI427809			66653	ENSMUSG00000031487	Brf2
226849	ENSMUSG00000026626	Ppp2r5a																	381644	ENSMUSG00000036403	Cep135			66667	ENSMUSG00000022849	Hspbap1
226861	ENSMUSG00000037375	Hhat																	381714	ENSMUSG00000033219	Gm9758			666704	ENSMUSG00000079003	Samd1
22688	ENSMUSG00000063108	Zfp26																	381715	ENSMUSG00000069720	4930572O03Rik			66671	ENSMUSG00000021548	Ccnh
22691	ENSMUSG00000038797	Zscan2																	381738	ENSMUSG00000073102	Drc1			66673	ENSMUSG00000063434	Sorcs3
226922	ENSMUSG00000028033	Kcnq5																	381816	ENSMUSG00000047720	4922502D21Rik			666938	ENSMUSG00000092060	Bend4
22693	ENSMUSG00000047473	Zfp30																	381836	ENSMUSG00000030433	Sbk2			667034	ENSMUSG00000068417	Pnp2
227059	ENSMUSG00000025986	Slc39a10																	381924	ENSMUSG00000070369	Itgad			667055	ENSMUSG00000056133	Gm9992
227094	ENSMUSG00000043015	Nemp2																	381990	ENSMUSG00000075327	Zbtb2			66722	ENSMUSG00000053153	Spag16
227157	ENSMUSG00000079550	Mpp4																	382007	ENSMUSG00000063900	Adam26b			667335	ENSMUSG00000106779	Gm8579
227195	ENSMUSG00000040865	Ino80d																	382018	ENSMUSG00000034799	Unc13a			667438	ENSMUSG00000112896	Gm8633
227325	ENSMUSG00000036766	Dner																	382034	ENSMUSG00000031822	Gse1			66768	ENSMUSG00000029089	Pacrgl
227327	ENSMUSG00000079445	B3gnt7																	382062	ENSMUSG00000057191	AB124611			667736	ENSMUSG00000073077	Gm8787
227331	ENSMUSG00000048000	Gigyf2																	382077	ENSMUSG00000037716	Ccdc33			667794	ENSMUSG00000086008	Gm8817
227333	ENSMUSG00000070738	Dgkd																	382083	ENSMUSG00000039452	Snx22			667977	ENSMUSG00000073402	Gm8909
227334	ENSMUSG00000005501	Usp40																	382252	ENSMUSG00000044150	Bclaf3			668110	ENSMUSG00000033409	Syce1l
227446	ENSMUSG00000026319	2310035C23Rik																	382864	ENSMUSG00000057606	Colq			668225	ENSMUSG00000095440	Fignl2
227449	ENSMUSG00000038866	Zcchc2																	382867	ENSMUSG00000044519	Zfp488			66845	ENSMUSG00000106918	Mrpl33
22751	ENSMUSG00000031907	Zfp90																	383075	ENSMUSG00000050439	Enthd1			66848	ENSMUSG00000019810	Fuca2
227541	ENSMUSG00000039145	Camk1d																	384244	ENSMUSG00000094504	Gm5294			66860	ENSMUSG00000035168	Tanc1
22758	ENSMUSG00000036721	Zscan12																	384763	ENSMUSG00000054893	Zfp667			668923	ENSMUSG00000068130	Zfp442
227580	ENSMUSG00000049630	C1ql3																	384814	ENSMUSG00000079058	Gm5347			66916	ENSMUSG00000033938	Ndufb7
22761	ENSMUSG00000049577	Zfpm1																	387157	ENSMUSG00000065446	Mir139			66917	ENSMUSG00000001774	Chordc1
227723	ENSMUSG00000039262	Prrc2b																	387168	ENSMUSG00000065495	Mir150			66928	ENSMUSG00000028398	Dmac1
22778	ENSMUSG00000018654	Ikzf1																	387176	ENSMUSG00000065423	Mir181a-2			66942	ENSMUSG00000001674	Ddx18
227801	ENSMUSG00000035392	Dennd1a																	387187	ENSMUSG00000065523	Mir192			66953	ENSMUSG00000055612	Cdca7
227835	ENSMUSG00000036890	Gtdc1																	387201	ENSMUSG00000065533	Mir205			67005	ENSMUSG00000038628	Polr3k
22785	ENSMUSG00000005802	Slc30a4																	387207	ENSMUSG00000065585	Mir211			67014	ENSMUSG00000022724	Riox2
22785	ENSMUSG00000111214	Slc30a4																	387247	ENSMUSG00000065453	Mirlet7d			67048	ENSMUSG00000073131	Vma21
227867	ENSMUSG00000069495	Epc2																	387510	ENSMUSG00000042993	Ifnk			67062	ENSMUSG00000044348	Slc25a53
227885	ENSMUSG00000083270	Gm13498																	387609	ENSMUSG00000071757	Zhx2			67073	ENSMUSG00000029186	Pi4k2b
22789	ENSMUSG00000042554	Zp3r																	399548	ENSMUSG00000046480	Scn4b			67089	ENSMUSG00000021832	Psmc6
22793	ENSMUSG00000029860	Zyx																	404239	ENSMUSG00000070551	Mrgprb5			67122	ENSMUSG00000078202	Nrarp
227937	ENSMUSG00000026991	Pkp4																	404315	ENSMUSG00000069998	Olfr372			67123	ENSMUSG00000028437	Ubap1
228071	ENSMUSG00000042272	Sestd1																	407790	ENSMUSG00000040280	Ndufa4l2			671535	ENSMUSG00000063268	Parp10
228094	ENSMUSG00000075256	Cerkl																	407821	ENSMUSG00000041961	Znrf3			67154	ENSMUSG00000022255	Mtdh
228482	ENSMUSG00000041219	Arhgap11a																	407823	ENSMUSG00000026987	Baz2b			67157	ENSMUSG00000059482	2610301B20Rik
228491	ENSMUSG00000040321	Zfp770																	408028	ENSMUSG00000074354	Arhgap20os			67161	ENSMUSG00000059834	Sclt1
228608	ENSMUSG00000027333	Smox																	414067	ENSMUSG00000068180	AY512915			672125	ENSMUSG00000098505	Gm14496
228769	ENSMUSG00000032869	Psmf1																	414068	ENSMUSG00000086150	Bach2os			67220	ENSMUSG00000015745	Plekho1
228777	ENSMUSG00000059361	Nrsn2																	414084	ENSMUSG00000044162	Tnip3			67248	ENSMUSG00000079641	Rpl39
228880	ENSMUSG00000039671	Zmynd8																	432611	ENSMUSG00000034706	Dnaic2			67249	ENSMUSG00000039178	Tbc1d19
228961	ENSMUSG00000039263	Npepl1																	432982	ENSMUSG00000087444	Gm5475			67260	ENSMUSG00000008206	Cers4
228980	ENSMUSG00000039117	Taf4																	433022	ENSMUSG00000087141	Plcxd2			67283	ENSMUSG00000020744	Slc25a19
229055	ENSMUSG00000069114	Zbtb10																	433273	ENSMUSG00000097711	Gm5523			67331	ENSMUSG00000003341	Atp8b3
229228	ENSMUSG00000050174	Nudt6																	433470	ENSMUSG00000033213	AA467197			67337	ENSMUSG00000027498	Cstf1
229317	ENSMUSG00000027810	Eif2a																	433470	ENSMUSG00000110868	AA467197			67375	ENSMUSG00000030674	Qprt
229323	ENSMUSG00000050075	Gpr171																	433492	ENSMUSG00000067996	Bpifb9b			67381	ENSMUSG00000022109	Med4
229445	ENSMUSG00000028015	Ctso																	433586	ENSMUSG00000061143	Maml3			67393	ENSMUSG00000046668	Cxxc5
229473	ENSMUSG00000033767	Tmem131l																	433597	ENSMUSG00000090527	Gm5538			67394	ENSMUSG00000087354	4930404I05Rik
229474	ENSMUSG00000041842	Fhdc1																	433632	ENSMUSG00000074388	Gm5544			67416	ENSMUSG00000033436	Armcx2
229487	ENSMUSG00000028085	Gatb																	433637	ENSMUSG00000104835	Gm5547			67430	ENSMUSG00000020434	4921536K21Rik
229542	ENSMUSG00000042390	Gatad2b																	433746	ENSMUSG00000055198	Gm12830			67445	ENSMUSG00000040794	C1qtnf4
229595	ENSMUSG00000015850	Adamtsl4																	433956	ENSMUSG00000025857	Dnaaf5			67445	ENSMUSG00000110961	C1qtnf4
229603	ENSMUSG00000038495	Otud7b																	434156	ENSMUSG00000070705	Eid2b			67457	ENSMUSG00000024816	Frmd8
229694	ENSMUSG00000056145	AI504432																	434285	ENSMUSG00000049008	BB014433			67484	ENSMUSG00000036611	Eepd1
229697	ENSMUSG00000046213	Cym																	434325	ENSMUSG00000043664	Tmem221			674895	ENSMUSG00000042567	Nek10
229714	ENSMUSG00000046793	Gpr61																	434402	ENSMUSG00000042293	Gm5617			67509	ENSMUSG00000045107	Saysd1
229731	ENSMUSG00000040322	Slc25a24																	434439	ENSMUSG00000050641	BC048562			67542	ENSMUSG00000027742	Cog6
229782	ENSMUSG00000027957	Slc35a3																	435391	ENSMUSG00000063821	Dupd1			67549	ENSMUSG00000028096	Gpr89
229841	ENSMUSG00000045328	Cenpe																	435626	ENSMUSG00000061815	Rufy4			67574	ENSMUSG00000041718	Alg13
229905	ENSMUSG00000040213	Kyat3																	436062	ENSMUSG00000042269	Fam92b			67580	ENSMUSG00000041673	Lrrc18
229906	ENSMUSG00000028271	Gtf2b																	436332	ENSMUSG00000089645	Gm5766			67592	ENSMUSG00000020299	4930524B15Rik
230103	ENSMUSG00000028469	Npr2																	436440	ENSMUSG00000071311	Gpr31b			67604	ENSMUSG00000025858	Get4
230257	ENSMUSG00000028382	Ptbp3																	445007	ENSMUSG00000020739	Nup85			67610	ENSMUSG00000050079	Rspry1
230316	ENSMUSG00000039270	Megf9																	446101	ENSMUSG00000035211	Xrra1			67628	ENSMUSG00000028333	Anp32b
230721	ENSMUSG00000011257	Pabpc4																	449521	ENSMUSG00000071256	Zfp213			67664	ENSMUSG00000033107	Rnf125
230801	ENSMUSG00000043257	Pigv																	494448	ENSMUSG00000089715	Cbx6			67683	ENSMUSG00000031226	Pbdc1
230810	ENSMUSG00000028836	Slc30a2																	494504	ENSMUSG00000071847	Apcdd1			67692	ENSMUSG00000050844	1700020N01Rik
230848	ENSMUSG00000060862	Zbtb40																	504193	ENSMUSG00000089837	Npcd			67698	ENSMUSG00000051185	Fam174a
230857	ENSMUSG00000057530	Ece1																	50518	ENSMUSG00000027596	a			67703	ENSMUSG00000032036	Kirrel3
230872	ENSMUSG00000040860	Crocc																	50518	ENSMUSG00000084897	a			67767	ENSMUSG00000051256	Jagn1
230909	ENSMUSG00000070577	Gm572																	50528	ENSMUSG00000000385	Tmprss2			67790	ENSMUSG00000031202	Rab39b
231128	ENSMUSG00000037210	Fam193a																	50706	ENSMUSG00000027750	Postn			67792	ENSMUSG00000042671	Rgs8
231130	ENSMUSG00000059866	Tnip2																	50723	ENSMUSG00000000732	Icosl			67834	ENSMUSG00000032279	Idh3a
231147	ENSMUSG00000036553	Sh3tc1																	50758	ENSMUSG00000023965	Fbxl17			67847	ENSMUSG00000024534	Sncaip
231225	ENSMUSG00000046985	Tapt1																	50794	ENSMUSG00000052040	Klf13			67877	ENSMUSG00000002728	Naa20
231252	ENSMUSG00000029205	Chrna9																	50817	ENSMUSG00000037326	Capn15			67898	ENSMUSG00000028779	Pef1
231253	ENSMUSG00000054598	9130230L23Rik																	50868	ENSMUSG00000003308	Keap1			67921	ENSMUSG00000034343	Ube2f
231290	ENSMUSG00000029219	Slc10a4																	50933	ENSMUSG00000022111	Uchl3			67923	ENSMUSG00000079658	Eloc
231293	ENSMUSG00000029154	Cwh43																	50934	ENSMUSG00000022180	Slc7a8			67931	ENSMUSG00000034139	Serpini2
231413	ENSMUSG00000044221	Grsf1																	50935	ENSMUSG00000026811	St6galnac6			67932	ENSMUSG00000021977	1700129C05Rik
231430	ENSMUSG00000035505	Cox18																	50997	ENSMUSG00000017314	Mpp2			67935	ENSMUSG00000058019	Ces5a
231464	ENSMUSG00000034724	Cnot6l																	51799	ENSMUSG00000006575	Rundc3a			67959	ENSMUSG00000002524	Puf60
231474	ENSMUSG00000055725	Paqr3																	52013	ENSMUSG00000025184	R3hcc1l			67972	ENSMUSG00000019943	Atp2b1
231506	ENSMUSG00000035310	Lin54																	52118	ENSMUSG00000040511	Pvr			67974	ENSMUSG00000024286	Ccny
231510	ENSMUSG00000029314	Gpat3																	52174	ENSMUSG00000028857	Tmem222			67981	ENSMUSG00000028109	Hormad1
231532	ENSMUSG00000057315	Arhgap24																	52245	ENSMUSG00000036513	Commd2			67996	ENSMUSG00000016921	Srsf6
231549	ENSMUSG00000046079	Lrrc8d																	52250	ENSMUSG00000052852	Reep1			68032	ENSMUSG00000027131	Emc4
231670	ENSMUSG00000032898	Fbxo21																	52335	ENSMUSG00000069895	Atxn1l			68034	ENSMUSG00000074922	Fam122a
231672	ENSMUSG00000032867	Fbxw8																	52377	ENSMUSG00000019539	Rcn3			68041	ENSMUSG00000008035	Mid1ip1
231830	ENSMUSG00000036718	Micall2																	52463	ENSMUSG00000047146	Tet1			68094	ENSMUSG00000025369	Smarcc2
231903	ENSMUSG00000075543	Urad																	52521	ENSMUSG00000052253	Zfp622			68140	ENSMUSG00000049232	Tigd2
231931	ENSMUSG00000047867	Gimap6																	52588	ENSMUSG00000037824	Tspan14			68169	ENSMUSG00000049001	Ndnf
231986	ENSMUSG00000063568	Jazf1																	52589	ENSMUSG00000051359	Ncald			68172	ENSMUSG00000039209	Rpl39l
231989	ENSMUSG00000107935	Gm4872																	52626	ENSMUSG00000020392	Cdkn2aipnl			68236	ENSMUSG00000070708	Gtsf1l
231991	ENSMUSG00000053007	Creb5																	52635	ENSMUSG00000021171	Esyt2			68238	ENSMUSG00000101481	1700123O21Rik
232023	ENSMUSG00000037788	Vopp1																	52639	ENSMUSG00000041895	Wipi1			68262	ENSMUSG00000023827	Agpat4
232035	ENSMUSG00000039578	Ccser1																	52662	ENSMUSG00000024544	Ldlrad4			68268	ENSMUSG00000028403	Zdhhc21
232077	ENSMUSG00000055874	Foxi3																	52710	ENSMUSG00000022560	Slc52a2			68312	ENSMUSG00000004035	Gstm7
232078	ENSMUSG00000054474	Thnsl2																	52808	ENSMUSG00000041096	Tspyl2			68318	ENSMUSG00000053040	Aph1c
232156	ENSMUSG00000068323	Slc4a5																	52882	ENSMUSG00000021719	Rgs7bp			68323	ENSMUSG00000037349	Nudt22
232227	ENSMUSG00000034312	Iqsec1																	53323	ENSMUSG00000029203	Ube2k			68339	ENSMUSG00000021182	Ccdc88c
232334	ENSMUSG00000030315	Vgll4																	53374	ENSMUSG00000057337	Chst3			68421	ENSMUSG00000073725	Lmbrd1
232339	ENSMUSG00000007827	Ankrd26																	53375	ENSMUSG00000027099	Mtx2			68481	ENSMUSG00000026566	Mpzl1
232341	ENSMUSG00000045962	Wnk1																	53421	ENSMUSG00000030082	Sec61a1			68499	ENSMUSG00000030037	Mrpl53
232386	ENSMUSG00000107153	Gm38404																	53599	ENSMUSG00000019818	Cd164			68533	ENSMUSG00000031843	Mphosph6
232408	ENSMUSG00000030154	Klrb1f																	53857	ENSMUSG00000030137	Tuba8			68550	ENSMUSG00000046909	Tefm
232414	ENSMUSG00000046080	Clec9a																	53860	ENSMUSG00000059248	2018-09-09			68576	ENSMUSG00000087260	Lamtor5
232430	ENSMUSG00000032652	Crebl2																	53881	ENSMUSG00000089774	Slc5a3			68606	ENSMUSG00000026181	Ppm1f
232431	ENSMUSG00000046733	Gprc5a																	54126	ENSMUSG00000031511	Arhgef7			68652	ENSMUSG00000015755	Tab2
232441	ENSMUSG00000030222	Rerg																	54169	ENSMUSG00000021767	Kat6b			68659	ENSMUSG00000027955	Fam198b
232449	ENSMUSG00000030225	Dera																	54324	ENSMUSG00000033542	Arhgef5			68675	ENSMUSG00000064138	Fam172a
232533	ENSMUSG00000001630	Stk38l																	54343	ENSMUSG00000030213	Atf7ip			68763	ENSMUSG00000092203	1110038B12Rik
232539	ENSMUSG00000040102	Klhl42																	54367	ENSMUSG00000029290	Zfp326			68774	ENSMUSG00000024679	Ms4a6d
232813	ENSMUSG00000053550	Shisa7																	54371	ENSMUSG00000033350	Chst2			68842	ENSMUSG00000034377	Tulp4
232827	ENSMUSG00000035177	Nlrp2																	544791	ENSMUSG00000060180	Myh13			68857	ENSMUSG00000024505	Dtwd2
232836	ENSMUSG00000034660	Galp																	545136	ENSMUSG00000078907	Fam186b			68874	ENSMUSG00000045259	Klhdc9
232878	ENSMUSG00000054715	Zscan22																	545363	ENSMUSG00000100459	Gm5833			68895	ENSMUSG00000029641	Rasl11a
232941	ENSMUSG00000030402	Ppm1n																	545539	ENSMUSG00000074466	Gm15417			68955	ENSMUSG00000063919	Srrm4
232966	ENSMUSG00000068962	Zfp114																	54563	ENSMUSG00000030091	Nup210			68970	ENSMUSG00000028436	Dcaf12
232969	ENSMUSG00000064264	Zfp428																	545902	ENSMUSG00000035429	Ptprh			68979	ENSMUSG00000018433	Nol11
232976	ENSMUSG00000045252	Zfp574																	545936	ENSMUSG00000011350	Gm5893			68995	ENSMUSG00000000355	Mcts1
233107	ENSMUSG00000030499	Kctd15																	54650	ENSMUSG00000006527	Sfmbt1			69030	ENSMUSG00000100182	1810006J02Rik
233115	ENSMUSG00000043671	Dpy19l3																	546648	ENSMUSG00000091680	Klhdc7b			69064	ENSMUSG00000025466	Fuom
233187	ENSMUSG00000093639	Lim2																	54667	ENSMUSG00000060671	Atp8b2			69065	ENSMUSG00000027313	Chac1
233210	ENSMUSG00000046574	Prr12																	54672	ENSMUSG00000060470	Adgrg3			69085	ENSMUSG00000021621	Zcchc9
233410	ENSMUSG00000005621	Zfp592																	54698	ENSMUSG00000032021	Crtam			69129	ENSMUSG00000069633	Pex11g
233537	ENSMUSG00000035582	Gdpd4																	54721	ENSMUSG00000032175	Tyk2			69134	ENSMUSG00000043681	Fam25c
233545	ENSMUSG00000035401	Emsy																	54723	ENSMUSG00000029345	Tfip11			69188	ENSMUSG00000029004	Kmt2e
233552	ENSMUSG00000035314	Gdpd5																	55932	ENSMUSG00000028268	Gbp3			69221	ENSMUSG00000086841	2410006H16Rik
233752	ENSMUSG00000048782	Insc																	55946	ENSMUSG00000021824	Ap3m1			69225	ENSMUSG00000031505	Naxd
233824	ENSMUSG00000034951	Cog7																	56017	ENSMUSG00000026791	Slc2a8			69228	ENSMUSG00000057691	Zfp746
233833	ENSMUSG00000052707	Tnrc6a																	56040	ENSMUSG00000007892	Rplp1			69263	ENSMUSG00000033970	Rfc3
233871	ENSMUSG00000032637	Atxn2l																	56045	ENSMUSG00000027639	Samhd1			69270	ENSMUSG00000027454	Gins1
233890	ENSMUSG00000047371	Zfp768																	56048	ENSMUSG00000057554	Lgals8			69311	ENSMUSG00000101012	1700008K24Rik
234135	ENSMUSG00000054823	Nsd3																	56086	ENSMUSG00000054766	Set			69349	ENSMUSG00000008028	1700008O03Rik
234138	ENSMUSG00000031577	Tti2																	56190	ENSMUSG00000027510	Rbm38			69370	ENSMUSG00000107232	1700017L05Rik
234219	ENSMUSG00000047171	Helt																	56207	ENSMUSG00000018189	Uchl5			69407	ENSMUSG00000108409	1700025J12Rik
234309	ENSMUSG00000031641	Cbr4																	56220	ENSMUSG00000042063	Zfp386			69418	ENSMUSG00000099747	1700025K24Rik
234356	ENSMUSG00000036356	Csgalnact1																	56233	ENSMUSG00000022475	Hdac7			69430	ENSMUSG00000043773	1700048O20Rik
234582	ENSMUSG00000063605	Ccdc102a																	56279	ENSMUSG00000036186	Fam69b			69439	ENSMUSG00000022603	Mroh4
234595	ENSMUSG00000036534	Slc38a7																	56294	ENSMUSG00000032290	Ptpn9			69482	ENSMUSG00000026999	Nup35
234683	ENSMUSG00000014791	Elmo3																	56296	ENSMUSG00000028610	Dmrtb1			69499	ENSMUSG00000025264	Tsr2
234852	ENSMUSG00000000743	Chmp1a																	56298	ENSMUSG00000059811	Atl2			69513	ENSMUSG00000099759	1700030C10Rik
235134	ENSMUSG00000042185	Nfrkb																	56307	ENSMUSG00000036112	Metap2			69519	ENSMUSG00000032417	Rwdd2a
235281	ENSMUSG00000049281	Scn3b																	56317	ENSMUSG00000029466	Anapc7			69536	ENSMUSG00000032579	Hemk1
235312	ENSMUSG00000079592	C1qtnf5																	56335	ENSMUSG00000022160	Mettl3			69562	ENSMUSG00000041297	Cdk13
235339	ENSMUSG00000000168	Dlat																	56336	ENSMUSG00000017929	B4galt5			69563	ENSMUSG00000019933	Mrln
235431	ENSMUSG00000041729	Coro2b																	56353	ENSMUSG00000072872	Rybp			69573	ENSMUSG00000043421	Hilpda
235504	ENSMUSG00000049624	Slc17a5																	56354	ENSMUSG00000014195	Dnajc7			69601	ENSMUSG00000026883	Dab2ip
235534	ENSMUSG00000043587	Pxylp1																	56395	ENSMUSG00000010045	Tmem115			69631	ENSMUSG00000101304	Plet1os
235559	ENSMUSG00000032555	Topbp1																	56410	ENSMUSG00000040380	Cbln3			69639	ENSMUSG00000027752	Exosc8
235567	ENSMUSG00000032560	Dnajc13																	56422	ENSMUSG00000019977	Hbs1l			69652	ENSMUSG00000100291	2310069B03Rik
235584	ENSMUSG00000053716	Dusp7																	56426	ENSMUSG00000027835	Pdcd10			69659	ENSMUSG00000060530	2310069G16Rik
235606	ENSMUSG00000032590	Apeh																	56434	ENSMUSG00000032324	Tspan3			69675	ENSMUSG00000020674	Pxdn
235956	ENSMUSG00000069208	Zfp825																	56451	ENSMUSG00000052738	Suclg1			69707	ENSMUSG00000035578	Iqcg
236312	ENSMUSG00000043263	Ifi209																	56463	ENSMUSG00000001424	Snd1			69743	ENSMUSG00000028977	Casz1
236573	ENSMUSG00000029298	Gbp9																	56469	ENSMUSG00000032405	Pias1			69780	ENSMUSG00000032870	Smap2
236848	ENSMUSG00000073139	Tmem185a																	56508	ENSMUSG00000049044	Rapgef4			69784	ENSMUSG00000087651	1500009L16Rik
236900	ENSMUSG00000035232	Pdk3																	56517	ENSMUSG00000063652	Slc22a21			69790	ENSMUSG00000038622	Med30
236915	ENSMUSG00000025656	Arhgef9																	56530	ENSMUSG00000025381	Cnpy2			69797	ENSMUSG00000046242	1600029I14Rik
237010	ENSMUSG00000025597	Klhl4																	56626	ENSMUSG00000025218	Poll			69807	ENSMUSG00000051675	Trim32
237313	ENSMUSG00000020007	Il20ra																	56640	ENSMUSG00000006948	Klk4			69863	ENSMUSG00000038172	Ttc39b
237339	ENSMUSG00000039089	L3mbtl3																	56699	ENSMUSG00000041598	Cdc42ep4			69894	ENSMUSG00000020083	Fam241b
237360	ENSMUSG00000059901	Adamts14																	56711	ENSMUSG00000003282	Plag1			69930	ENSMUSG00000012640	Zfp715
237422	ENSMUSG00000035620	Ric8b																	56722	ENSMUSG00000022500	Litaf			69953	ENSMUSG00000049881	2810025M15Rik
237433	ENSMUSG00000069540	Gm4925																	56724	ENSMUSG00000024146	Cript			69957	ENSMUSG00000038416	Cdc16
237459	ENSMUSG00000020015	Cdk17																	56726	ENSMUSG00000031246	Sh3bgrl			69983	ENSMUSG00000027790	Sis
237523	ENSMUSG00000035916	Ptprq																	56738	ENSMUSG00000064120	Mocs1			70003	ENSMUSG00000056821	1700028I16Rik
237542	ENSMUSG00000020189	Osbpl8																	56772	ENSMUSG00000053192	Mllt11			70025	ENSMUSG00000028937	Acot7
237558	ENSMUSG00000034057	Myrfl																	56792	ENSMUSG00000029254	Stap1			70054	ENSMUSG00000044362	Ccdc89
237560	ENSMUSG00000060187	Lrrc10																	56795	ENSMUSG00000025870	Arl10			70060	ENSMUSG00000026226	Spata3
237615	ENSMUSG00000014498	Ankrd52																	56805	ENSMUSG00000048047	Zbtb33			70078	ENSMUSG00000063200	Nol7
237886	ENSMUSG00000069793	Slfn9																	56869	ENSMUSG00000074283	Zfp109			70080	ENSMUSG00000040498	Igsf23
23790	ENSMUSG00000004530	Coro1c																	56874	ENSMUSG00000029130	Rnf32			70101	ENSMUSG00000048440	Cyp4f16
237943	ENSMUSG00000034621	Gpatch8																	57248	ENSMUSG00000022586	Ly6i			70122	ENSMUSG00000028496	Mllt3
23795	ENSMUSG00000020581	Agr2																	57269	ENSMUSG00000059887	Olfr1507			70127	ENSMUSG00000021221	Dpf3
23796	ENSMUSG00000044338	Aplnr																	57316	ENSMUSG00000000581	C1d			70143	ENSMUSG00000085394	2210414B05Rik
23797	ENSMUSG00000019699	Akt3																	57370	ENSMUSG00000052423	B4galt3			70152	ENSMUSG00000054619	Mettl7a1
238130	ENSMUSG00000035954	Dock4																	57440	ENSMUSG00000024065	Ehd3			70223	ENSMUSG00000024587	Nars
23829	ENSMUSG00000045532	C1ql1																	57748	ENSMUSG00000021690	Jmy			70337	ENSMUSG00000019762	Iyd
23831	ENSMUSG00000038526	Car14																	57752	ENSMUSG00000030852	Tacc2			70345	ENSMUSG00000097882	0610038B21Rik
238323	ENSMUSG00000019235	Rps6kl1																	57778	ENSMUSG00000055805	Fmnl1			70508	ENSMUSG00000022641	Bbx
238328	ENSMUSG00000021256	Vash1																	57785	ENSMUSG00000032892	Rangrf			70527	ENSMUSG00000006906	Stambp
238393	ENSMUSG00000066363	Serpina3f																	57913	ENSMUSG00000025507	Pidd1			70530	ENSMUSG00000040490	Lrfn2
238395	ENSMUSG00000079013	Serpina3j																	57915	ENSMUSG00000029174	Tbc1d1			70533	ENSMUSG00000028568	Btf3l4
238406	ENSMUSG00000043945	Adam6a																	58178	ENSMUSG00000043531	Sorcs1			70536	ENSMUSG00000024084	Qpct
238683	ENSMUSG00000074849	Spata31d1c																	58182	ENSMUSG00000049409	Prokr1			70556	ENSMUSG00000028982	Slc25a33
23871	ENSMUSG00000032035	Ets1																	58214	ENSMUSG00000033156	Cst10			70573	ENSMUSG00000004462	Tbccd1
23872	ENSMUSG00000022895	Ets2																	58229	ENSMUSG00000068263	Efcc1			70575	ENSMUSG00000013150	Gfod2
23874	ENSMUSG00000026245	Farsb																	58231	ENSMUSG00000018209	Stk4			70598	ENSMUSG00000034898	Filip1
238799	ENSMUSG00000009470	Tnpo1																	58233	ENSMUSG00000032285	Dnaja4			70686	ENSMUSG00000030203	Dusp16
23880	ENSMUSG00000022148	Fyb																	58245	ENSMUSG00000022131	Gpr180			70701	ENSMUSG00000067219	Nipal1
23882	ENSMUSG00000021453	Gadd45g																	58246	ENSMUSG00000018999	Slc35b4			70821	ENSMUSG00000029828	4921507P07Rik
238880	ENSMUSG00000055194	Actbl2																	58250	ENSMUSG00000034612	Chst11			70881	ENSMUSG00000020622	Nt5c1b
238896	ENSMUSG00000078926	Cdc20b																	58801	ENSMUSG00000024521	Pmaip1			70918	ENSMUSG00000029206	Nsun7
23890	ENSMUSG00000040229	Gpr34																	58809	ENSMUSG00000021876	Rnase4			70924	ENSMUSG00000104585	4921511C10Rik
23912	ENSMUSG00000029449	Rhof																	58911	ENSMUSG00000030101	Sumf1			70981	ENSMUSG00000026774	4931423N10Rik
239126	ENSMUSG00000071347	C1qtnf9																	58996	ENSMUSG00000049807	Arhgap23			71029	ENSMUSG00000102004	4933402C06Rik
239133	ENSMUSG00000048281	Dleu7																	59007	ENSMUSG00000021785	Ngly1			71057	ENSMUSG00000106013	4933402J10Rik
239170	ENSMUSG00000022095	Fam160b2																	59015	ENSMUSG00000051329	Nup160			71169	ENSMUSG00000020576	Nbas
23918	ENSMUSG00000062867	Impdh2																	59021	ENSMUSG00000047187	Rab2a			71223	ENSMUSG00000047293	Gpr15
23921	ENSMUSG00000005057	Sh2b2																	59031	ENSMUSG00000036599	Chst12			71228	ENSMUSG00000021782	Dlg5
239273	ENSMUSG00000032849	Abcc4																	59069	ENSMUSG00000027940	Tpm3			71264	ENSMUSG00000114980	4933432I03Rik
239319	ENSMUSG00000041849	Card6																	59290	ENSMUSG00000000544	Gpa33			71265	ENSMUSG00000108709	4933431G14Rik
23945	ENSMUSG00000033174	Mgll																	60361	ENSMUSG00000056290	Ms4a4b			71276	ENSMUSG00000048445	Ccdc57
239552	ENSMUSG00000056656	Apol8																	60440	ENSMUSG00000054072	Iigp1			71313	ENSMUSG00000027344	Fsip1
23959	ENSMUSG00000032420	Nt5e																	60505	ENSMUSG00000027718	Il21			71314	ENSMUSG00000097044	4933433F19Rik
239606	ENSMUSG00000036298	Slc2a13																	60533	ENSMUSG00000016496	Cd274			71398	ENSMUSG00000025058	5430427O19Rik
239667	ENSMUSG00000023026	Dip2b																	60596	ENSMUSG00000033910	Gucy1a1			71409	ENSMUSG00000036053	Fmnl2
23972	ENSMUSG00000024899	Papss2																	60599	ENSMUSG00000028211	Trp53inp1			71448	ENSMUSG00000025505	Tmem80
239766	ENSMUSG00000033383	Rtp1																	619289	ENSMUSG00000057173	Rfx8			71458	ENSMUSG00000040363	Bcor
23985	ENSMUSG00000020651	Slc26a4																	619597	ENSMUSG00000073608	Gal3st2c			71481	ENSMUSG00000028028	Alpk1
23992	ENSMUSG00000002731	Prkra																	620235	ENSMUSG00000091055	Siglec15			71529	ENSMUSG00000040606	Kazn
239985	ENSMUSG00000069729	Arid1b																	620235	ENSMUSG00000116264	Siglec15			71529	ENSMUSG00000115905	Kazn
24001	ENSMUSG00000023800	Tiam2																	620779	ENSMUSG00000078639	Gm12695			71581	ENSMUSG00000113985	9130015A21Rik
240028	ENSMUSG00000023845	Lnpep																	620913	ENSMUSG00000048852	Gm12185			71602	ENSMUSG00000032220	Myo1e
240041	ENSMUSG00000059142	Zfp945																	621976	ENSMUSG00000087370	Tmem170b			71667	ENSMUSG00000053094	Tmem248
240068	ENSMUSG00000067424	Zfp563																	622037	ENSMUSG00000111658	B930092H01Rik			71704	ENSMUSG00000021895	Arhgef3
240174	ENSMUSG00000024251	Thada																	622127	ENSMUSG00000070419	Cyp3a57			71707	ENSMUSG00000047719	Ubiad1
240216	ENSMUSG00000044719	E230025N22Rik																	622434	ENSMUSG00000036885	Arhgef26			71709	ENSMUSG00000032714	Syde1
240239	ENSMUSG00000042816	Gpr151																	624245	ENSMUSG00000091255	Speer4e			71713	ENSMUSG00000038446	Cdc40
240327	ENSMUSG00000073555	Gm4951																	625098	ENSMUSG00000044712	Slc38a6			71715	ENSMUSG00000027655	Dhx35
240328	ENSMUSG00000090942	F830016B08Rik																	625167	ENSMUSG00000107660	Gm6559			71723	ENSMUSG00000006019	Dhx34
240334	ENSMUSG00000024579	Pcyox1l																	625963	ENSMUSG00000105662	Gm6639			71761	ENSMUSG00000015890	Amdhd1
240396	ENSMUSG00000037253	Mex3c																	626410	ENSMUSG00000106461	Gm20755			71831	ENSMUSG00000031620	Iqcm
240411	ENSMUSG00000032818	Loxhd1																	626415	ENSMUSG00000096265	4930467E23Rik			71834	ENSMUSG00000026788	Zbtb43
240427	ENSMUSG00000024548	Setbp1																	627049	ENSMUSG00000039841	Zfp800			71869	ENSMUSG00000059956	Serpinb12
240476	ENSMUSG00000048410	Zfp407																	627367	ENSMUSG00000091491	Vmn2r97			71878	ENSMUSG00000027654	Fam83d
24063	ENSMUSG00000037211	Spry1																	628779	ENSMUSG00000078591	Hs3st4			71897	ENSMUSG00000026765	Lypd6b
24064	ENSMUSG00000022114	Spry2																	629481	ENSMUSG00000113550	Gm29687			71902	ENSMUSG00000020114	Cand1
240690	ENSMUSG00000033740	St18																	63830	ENSMUSG00000101609	Kcnq1ot1			71920	ENSMUSG00000035020	Epgn
240832	ENSMUSG00000050565	Tor1aip2																	64009	ENSMUSG00000096054	Syne1			71982	ENSMUSG00000038301	Snx10
24087	ENSMUSG00000025013	Tll2																	64010	ENSMUSG00000021067	Sav1			71990	ENSMUSG00000029599	Ddx54
241075	ENSMUSG00000051344	Plekhm3																	64050	ENSMUSG00000020171	Yeats4			72020	ENSMUSG00000047141	Zfp654
24109	ENSMUSG00000001687	Ubl3																	64058	ENSMUSG00000019851	Perp			72033	ENSMUSG00000027806	Tsc22d2
24110	ENSMUSG00000030107	Usp18																	64059	ENSMUSG00000076436	Oxct2a			72057	ENSMUSG00000023883	Phf10
24111	ENSMUSG00000028963	Uts2																	64378	ENSMUSG00000068696	Gpr88			72124	ENSMUSG00000079614	Seh1l
241134	ENSMUSG00000054976	Nyap2																	64654	ENSMUSG00000000182	Fgf23			72155	ENSMUSG00000031756	Cenpn
241201	ENSMUSG00000026312	Cdh7																	64933	ENSMUSG00000031539	Ap3m2			72169	ENSMUSG00000032013	Trim29
24127	ENSMUSG00000032410	Xrn1																	65106	ENSMUSG00000035199	Arl6ip5			72184	ENSMUSG00000035298	Klhl35
241324	ENSMUSG00000035403	Crb2																	65112	ENSMUSG00000038400	Pmepa1			72193	ENSMUSG00000033228	Scaf11
241447	ENSMUSG00000027035	Cers6																	65113	ENSMUSG00000024425	Ndfip1			72199	ENSMUSG00000025159	Mms19
241452	ENSMUSG00000027068	Dhrs9																	65246	ENSMUSG00000022100	Xpo7			72229	ENSMUSG00000085831	1700003G13Rik
241489	ENSMUSG00000075270	Pde11a																	654470	ENSMUSG00000038593	Tctn1			72236	ENSMUSG00000031893	Tsnaxip1
241576	ENSMUSG00000048058	Ldlrad3																	65960	ENSMUSG00000024098	Twsg1			72249	ENSMUSG00000085416	1700019G24Rik
241633	ENSMUSG00000060131	Atp8b4																	65964	ENSMUSG00000004085	Map3k20			72258	ENSMUSG00000033854	Kcnk10
241727	ENSMUSG00000027457	Snph																	65967	ENSMUSG00000033216	Eefsec			72259	ENSMUSG00000097424	1700030M09Rik
241915	ENSMUSG00000037652	Phc3																	66059	ENSMUSG00000042747	Krtcap2			72263	ENSMUSG00000099869	1700030F04Rik
242109	ENSMUSG00000050064	Zfp697																	66070	ENSMUSG00000004096	Cwc15			72313	ENSMUSG00000070733	Fryl
242126	ENSMUSG00000033147	Slc22a15																	66094	ENSMUSG00000035215	Lsm7			72326	ENSMUSG00000073236	2500004C02Rik
242151	ENSMUSG00000042861	Kcna10																	66101	ENSMUSG00000060288	Ppih			72350	ENSMUSG00000045064	Zc2hc1c
242253	ENSMUSG00000043020	Wdr63																	66109	ENSMUSG00000020577	Tspan13			723815	ENSMUSG00000065441	Mir128-2
242297	ENSMUSG00000049119	Fam110b																	66176	ENSMUSG00000015542	Nat9			723847	ENSMUSG00000065481	Mir346
242341	ENSMUSG00000028238	Atp6v0d2																	66177	ENSMUSG00000084786	Ubl5			723876	ENSMUSG00000070084	Mir486
242425	ENSMUSG00000039809	Gabbr2																	66214	ENSMUSG00000022018	Rgcc			723892	ENSMUSG00000093011	Mir100
242466	ENSMUSG00000060206	Zfp462																	66223	ENSMUSG00000052962	Mrpl35			723893	ENSMUSG00000065519	Mir10a
242481	ENSMUSG00000090053	Palm2																	66249	ENSMUSG00000020116	Pno1			723924	ENSMUSG00000065583	Mir218-2
242484	ENSMUSG00000052117	D630039A03Rik																	66253	ENSMUSG00000019806	Aig1			72429	ENSMUSG00000070972	Dnajc25
242523	ENSMUSG00000043753	Dmrta1																	66256	ENSMUSG00000041355	Ssr2			72433	ENSMUSG00000030559	Rab38
242662	ENSMUSG00000032890	Rims3																	66268	ENSMUSG00000010607	Pigyl			72495	ENSMUSG00000085236	2610206C17Rik
242687	ENSMUSG00000028868	Wasf2																	66279	ENSMUSG00000032121	Tmem218			72512	ENSMUSG00000024349	Tmem173
242860	ENSMUSG00000039968	Rsbn1l																	66317	ENSMUSG00000061559	Wdr61			72519	ENSMUSG00000028221	Tmem55a
243078	ENSMUSG00000049537	Tecrl																	66329	ENSMUSG00000021384	Susd3			72536	ENSMUSG00000033450	Tagap
243272	ENSMUSG00000038095	Sbno1																	66355	ENSMUSG00000000253	Gmpr			72555	ENSMUSG00000022494	Shisa9
243308	ENSMUSG00000056014	A430033K04Rik																	66383	ENSMUSG00000025825	Iscu			72654	ENSMUSG00000019659	Ccdc12
243339	ENSMUSG00000043388	Tmem130																	66395	ENSMUSG00000069833	Ahnak			72661	ENSMUSG00000052584	Serp2
243574	ENSMUSG00000030031	Kbtbd8																	66403	ENSMUSG00000019857	Asf1a			72726	ENSMUSG00000036430	Tbcc
243653	ENSMUSG00000033082	Clec1a																	66405	ENSMUSG00000042814	Mcts2			72739	ENSMUSG00000021327	Zkscan3
243655	ENSMUSG00000050241	Klre1																	66412	ENSMUSG00000042659	Arrdc4			72745	ENSMUSG00000035762	Tmem161b
243813	ENSMUSG00000043432	Leng9																	66421	ENSMUSG00000036873	2410004B18Rik			72747	ENSMUSG00000024424	Ttc39c
243819	ENSMUSG00000052296	Ppp6r1																	66437	ENSMUSG00000019054	Fis1			72748	ENSMUSG00000038422	Hdhd3
243911	ENSMUSG00000036915	Kirrel2																	665037	ENSMUSG00000072683	Gm7457			72754	ENSMUSG00000040964	Arhgef10l
244049	ENSMUSG00000032776	Mctp2																	665113	ENSMUSG00000027692	Tnik			72780	ENSMUSG00000019880	Rspo3
244091	ENSMUSG00000038663	Fsd2																	66526	ENSMUSG00000028619	Tceanc2			72891	ENSMUSG00000031362	Xlr4c
244141	ENSMUSG00000018995	Nars2																	665270	ENSMUSG00000029134	Plb1			72930	ENSMUSG00000024500	Ppp2r2b
244152	ENSMUSG00000049580	Tsku																	66548	ENSMUSG00000043822	Adamtsl5			73010	ENSMUSG00000044067	Gpr22
244180	ENSMUSG00000044265	Olfm5																	66568	ENSMUSG00000028133	Rwdd3			73086	ENSMUSG00000021180	Rps6ka5
244238	ENSMUSG00000048965	Mrgpre																	66569	ENSMUSG00000061666	Gdpd1			73094	ENSMUSG00000028524	Sgip1
244416	ENSMUSG00000046794	Ppp1r3b																	66599	ENSMUSG00000010362	Rdm1			73182	ENSMUSG00000028073	Pear1
244421	ENSMUSG00000039633	Lonrf1																	66601	ENSMUSG00000020839	Tmigd1			73204	ENSMUSG00000085622	3110056K07Rik
244551	ENSMUSG00000056155	Nanos3																	66607	ENSMUSG00000024678	Ms4a4d			73229	ENSMUSG00000035868	Zfp983
244608	ENSMUSG00000036598	Ccdc113																	66629	ENSMUSG00000022200	Golph3			73274	ENSMUSG00000032745	Gpbp1
244646	ENSMUSG00000048827	Pkd1l3																	666331	ENSMUSG00000086617	LOC666331			73301	ENSMUSG00000037101	Ttc29
244667	ENSMUSG00000043051	Disc1																	66637	ENSMUSG00000014980	Tsen15			73326	ENSMUSG00000086796	4932702P03Rik
244745	ENSMUSG00000043067	Dpy19l1																	66642	ENSMUSG00000027649	Ctnnbl1			73363	ENSMUSG00000044854	1700056E22Rik
244958	ENSMUSG00000042761	Mrap2																	666907	ENSMUSG00000101389	Ms4a4a			73375	ENSMUSG00000086007	1700057H21Rik
245007	ENSMUSG00000040433	Zbtb38																	666927	ENSMUSG00000078575	Gm12887			73408	ENSMUSG00000107408	1700065L07Rik
245350	ENSMUSG00000083307	AA414768																	666927	ENSMUSG00000116479	Gm12887			73438	ENSMUSG00000085580	1700061F12Rik
245386	ENSMUSG00000036502	Tmem255a																	66694	ENSMUSG00000038462	Uqcrfs1			73469	ENSMUSG00000035696	Rnf38
245536	ENSMUSG00000090141	Gm614																	66695	ENSMUSG00000021388	Aspn			735261	ENSMUSG00000105333	Mir684-2
245596	ENSMUSG00000034551	Hdx																	66701	ENSMUSG00000051346	Spryd4			735264	ENSMUSG00000076387	Mir671
245607	ENSMUSG00000072966	Gprasp2																	66705	ENSMUSG00000024136	Dnase1l2			735265	ENSMUSG00000105814	Mir703
245684	ENSMUSG00000025658	Cnksr2																	66713	ENSMUSG00000020152	Actr2			73532	ENSMUSG00000032566	1700080E11Rik
245695	ENSMUSG00000051224	Tceanc																	66725	ENSMUSG00000036273	Lrrk2			73567	ENSMUSG00000074343	Gldnos
245902	ENSMUSG00000034303	Ccdc15																	667370	ENSMUSG00000062488	Ifit3b			73608	ENSMUSG00000001672	Marveld3
246103	ENSMUSG00000021738	Atxn7																	66752	ENSMUSG00000097908	4933404O12Rik			73639	ENSMUSG00000107014	1700126H18Rik
246293	ENSMUSG00000029312	Klhl8																	667666	ENSMUSG00000066007	Zfp600			73666	ENSMUSG00000025872	Thoc3
246782	ENSMUSG00000042709	Atpaf2																	667666	ENSMUSG00000115945	Zfp600			73747	ENSMUSG00000044991	1110034G24Rik
252838	ENSMUSG00000041272	Tox																	66773	ENSMUSG00000091897	Gm17019			73748	ENSMUSG00000056880	Gadl1
252903	ENSMUSG00000054702	Ap1s3																	667823	ENSMUSG00000060441	Trim5			73754	ENSMUSG00000037214	Thap1
252967	ENSMUSG00000022236	Ropn1l																	66789	ENSMUSG00000039887	Alg14			73784	ENSMUSG00000115474	4930430F21Rik
257630	ENSMUSG00000041872	Il17f																	66811	ENSMUSG00000027225	Duoxa2			73806	ENSMUSG00000086923	4930406D18Rik
257632	ENSMUSG00000055994	Nod2																	66812	ENSMUSG00000063849	Ppcdc			73808	ENSMUSG00000030976	Tex36
257883	ENSMUSG00000071185	Olfr1357																	66813	ENSMUSG00000030200	Bcl2l14			73833	ENSMUSG00000030590	Fam98c
257886	ENSMUSG00000044061	Olfr225																	668208	ENSMUSG00000070908	Gm13288			73872	ENSMUSG00000086066	4930423M02Rik
258055	ENSMUSG00000050366	Olfr524																	668218	ENSMUSG00000098112	Bin2			73914	ENSMUSG00000020227	Irak3
258219	ENSMUSG00000043827	Olfr94																	66822	ENSMUSG00000038365	Fbxo25			73959	ENSMUSG00000102699	4930433B08Rik
258297	ENSMUSG00000045559	Olfr827																	66841	ENSMUSG00000027809	Etfdh			73962	ENSMUSG00000085405	4930441J16Rik
258503	ENSMUSG00000063660	Olfr98																	668433	ENSMUSG00000087279	4930544D05Rik			73990	ENSMUSG00000112654	4930455C13Rik
258569	ENSMUSG00000045479	Olfr459																	66855	ENSMUSG00000001472	Tcf25			74032	ENSMUSG00000034308	Sdr42e1
258675	ENSMUSG00000067529	Olfr1423																	66870	ENSMUSG00000036371	Serbp1			74059	ENSMUSG00000086025	4933406G16Rik
259004	ENSMUSG00000060663	Olfr175-ps1																	66873	ENSMUSG00000043496	Tril			74076	ENSMUSG00000097494	4933406C10Rik
259041	ENSMUSG00000042849	Olfr1414																	66881	ENSMUSG00000029998	Pcyox1			74103	ENSMUSG00000053702	Nebl
259172	ENSMUSG00000034739	Mfrp																	668917	ENSMUSG00000083674	Zfp133-ps			74117	ENSMUSG00000026341	Actr3
260305	ENSMUSG00000039577	Nphp4																	66902	ENSMUSG00000062937	Mtap			74156	ENSMUSG00000021620	Acot12
260409	ENSMUSG00000036533	Cdc42ep3																	66915	ENSMUSG00000073616	Cops9			74161	ENSMUSG00000087382	Ctcflos
26360	ENSMUSG00000004105	Angptl2																	66922	ENSMUSG00000055723	Rras2			74194	ENSMUSG00000017144	Rnd3
26367	ENSMUSG00000054385	Ceacam2																	66932	ENSMUSG00000047417	Rexo1			74211	ENSMUSG00000032300	1700017B05Rik
263764	ENSMUSG00000050967	Creg2																	66938	ENSMUSG00000073758	Sh3d21			74244	ENSMUSG00000030314	Atg7
26384	ENSMUSG00000052102	Gnpda1																	66945	ENSMUSG00000021577	Sdha			74246	ENSMUSG00000028671	Gale
26390	ENSMUSG00000033902	Mapkbp1																	66960	ENSMUSG00000026767	Mindy3			74251	ENSMUSG00000037904	Ankrd9
26401	ENSMUSG00000021754	Map3k1																	66971	ENSMUSG00000027487	Cdk5rap1			74268	ENSMUSG00000003604	Aven
26406	ENSMUSG00000020700	Map3k3																	66979	ENSMUSG00000030042	Pole4			74284	ENSMUSG00000071265	1700086L19Rik
26409	ENSMUSG00000028284	Map3k7																	67009	ENSMUSG00000030555	Ttc23			74318	ENSMUSG00000059325	Hopx
26414	ENSMUSG00000046709	Mapk10																	67025	ENSMUSG00000059291	Rpl11			74333	ENSMUSG00000086213	A330040F15Rik
26419	ENSMUSG00000021936	Mapk8																	67030	ENSMUSG00000004018	Fancl			74365	ENSMUSG00000016239	Lonrf3
26428	ENSMUSG00000026761	Orc4																	67036	ENSMUSG00000018882	Mrpl45			74392	ENSMUSG00000033444	Specc1l
26445	ENSMUSG00000028837	Psmb2																	67037	ENSMUSG00000028066	Pmf1			74413	ENSMUSG00000021187	Tc2n
26462	ENSMUSG00000075704	Txnrd2																	67043	ENSMUSG00000031357	Syap1			74424	ENSMUSG00000030650	Tmc5
26462	ENSMUSG00000099282	Txnrd2																	67074	ENSMUSG00000034602	Mon2			74427	ENSMUSG00000021890	Eaf1
26556	ENSMUSG00000007617	Homer1																	67080	ENSMUSG00000043629	1700019D03Rik			74438	ENSMUSG00000041216	Clvs1
26558	ENSMUSG00000003573	Homer3																	67103	ENSMUSG00000028378	Ptgr1			74521	ENSMUSG00000021209	Ppp4r4
266690	ENSMUSG00000032872	Cyb5r4																	67109	ENSMUSG00000046792	Zfp787			74533	ENSMUSG00000027439	Gzf1
266744	ENSMUSG00000050217	Lgsn																	67150	ENSMUSG00000030788	Rnf141			74624	ENSMUSG00000104956	4930429D17Rik
267019	ENSMUSG00000008683	Rps15a																	67151	ENSMUSG00000029440	Psmd9			74667	ENSMUSG00000115304	4930434J06Rik
268294	ENSMUSG00000019826	Zbtb24																	67153	ENSMUSG00000021932	Rnaseh2b			74689	ENSMUSG00000100518	4930440C22Rik
268297	ENSMUSG00000044770	Scml4																	67168	ENSMUSG00000033446	Lpar6			74718	ENSMUSG00000027534	Snx16
268396	ENSMUSG00000040711	Sh3pxd2b																	67188	ENSMUSG00000097787	2700046G09Rik			74735	ENSMUSG00000039853	Trim14
268564	ENSMUSG00000033454	Zbtb1																	67198	ENSMUSG00000038305	Spats2l			74757	ENSMUSG00000106219	5830416I19Rik
268566	ENSMUSG00000047454	Gphn																	67229	ENSMUSG00000039449	Prpf18			74772	ENSMUSG00000036622	Atp13a2
268595	ENSMUSG00000094910	D430019H16Rik																	67230	ENSMUSG00000057894	Zfp329			74951	ENSMUSG00000111303	4930502A04Rik
26877	ENSMUSG00000034780	B3galt1																	67245	ENSMUSG00000020134	Peli1			74959	ENSMUSG00000086454	Platr14
26878	ENSMUSG00000033849	B3galt2																	67252	ENSMUSG00000021373	Cap2			74987	ENSMUSG00000079525	Cldn34d
268782	ENSMUSG00000089678	Agxt2																	67255	ENSMUSG00000059878	Zfp422			74996	ENSMUSG00000059263	Usp47
268783	ENSMUSG00000039458	Mtmr12																	67263	ENSMUSG00000032846	Zswim6			75033	ENSMUSG00000043289	Mei4
268822	ENSMUSG00000022550	Adck5																	672763	ENSMUSG00000087362	Gm13710			75040	ENSMUSG00000020562	Efcab10
268880	ENSMUSG00000047434	Xxylt1																	67279	ENSMUSG00000020801	Med31			75050	ENSMUSG00000060176	Kif27
268890	ENSMUSG00000061080	Lsamp																	67282	ENSMUSG00000020056	Washc3			75051	ENSMUSG00000070883	Ccdc173
268903	ENSMUSG00000048490	Nrip1																	67313	ENSMUSG00000041605	5730559C18Rik			75095	ENSMUSG00000106741	4930513D17Rik
268949	ENSMUSG00000073408	Dpcr1																	67317	ENSMUSG00000028451	1700022I11Rik			75139	ENSMUSG00000114472	Gm38397
268980	ENSMUSG00000024077	Strn																	67332	ENSMUSG00000020180	Snrpd3			75148	ENSMUSG00000112157	4930545H06Rik
269023	ENSMUSG00000052713	Zfp608																	67341	ENSMUSG00000085111	Ascl4			751543	ENSMUSG00000076064	Mir690
269152	ENSMUSG00000026494	Kif26b																	67373	ENSMUSG00000029882	2210010C04Rik			751558	ENSMUSG00000076147	Mir694
269198	ENSMUSG00000073664	Nbeal1																	67390	ENSMUSG00000038046	Mrm3			75159	ENSMUSG00000100589	4930533P14Rik
26920	ENSMUSG00000057110	Cntrl																	67425	ENSMUSG00000006154	Eps8l1			75170	ENSMUSG00000093528	Nrg3os
26921	ENSMUSG00000026074	Map4k4																	67440	ENSMUSG00000024234	Mtpap			75205	ENSMUSG00000108803	4930533N22Rik
26934	ENSMUSG00000023015	Racgap1																	67448	ENSMUSG00000026748	Plxdc2			75216	ENSMUSG00000061533	Cep128
269346	ENSMUSG00000027219	Slc28a2																	67458	ENSMUSG00000001576	Ergic1			75253	ENSMUSG00000099724	4930554C24Rik
269356	ENSMUSG00000074796	Slc4a11																	67468	ENSMUSG00000003948	Mmd			75259	ENSMUSG00000096971	4930556M19Rik
269389	ENSMUSG00000074607	Tox2																	67475	ENSMUSG00000057069	Ero1lb			75302	ENSMUSG00000037486	Asxl2
26939	ENSMUSG00000030880	Polr3e																	67507	ENSMUSG00000026931	1700019N19Rik			75370	ENSMUSG00000097387	4930563E18Rik
26941	ENSMUSG00000020733	Slc9a3r1																	67525	ENSMUSG00000041000	Trim62			75381	ENSMUSG00000100777	4930598F16Rik
269585	ENSMUSG00000061894	Zscan20																	67581	ENSMUSG00000022749	Tbc1d23			75394	ENSMUSG00000087341	0610040F04Rik
269589	ENSMUSG00000028860	Sytl1																	67603	ENSMUSG00000019960	Dusp6			75471	ENSMUSG00000028287	1700009N14Rik
269593	ENSMUSG00000001089	Luzp1																	67621	ENSMUSG00000028545	Bend5			75493	ENSMUSG00000101565	1700003L19Rik
269615	ENSMUSG00000029055	Plch2																	67646	ENSMUSG00000060491	4930522H14Rik			75501	ENSMUSG00000092599	1700010K23Rik
269630	ENSMUSG00000073147	5031425E22Rik																	67652	ENSMUSG00000028264	Spaca1			75508	ENSMUSG00000086348	1700017J07Rik
26965	ENSMUSG00000029686	Cul1																	67671	ENSMUSG00000057322	Rpl38			75563	ENSMUSG00000042707	Dnali1
269683	ENSMUSG00000085271	E130006D01Rik																	67685	ENSMUSG00000092192	Dyx1c1			75599	ENSMUSG00000051375	Pcdh1
269774	ENSMUSG00000057230	Aak1																	67711	ENSMUSG00000030750	Nsmce1			75622	ENSMUSG00000053184	Spaca3
26987	ENSMUSG00000026254	Eif4e2																	67729	ENSMUSG00000032718	Mansc1			75636	ENSMUSG00000099983	1700022E09Rik
27007	ENSMUSG00000030149	Klrk1																	67739	ENSMUSG00000081534	Slc48a1			75677	ENSMUSG00000038064	Cldn22
27008	ENSMUSG00000033039	Micall1																	67745	ENSMUSG00000055159	4930583K01Rik			75690	ENSMUSG00000070604	Vsig10l
270110	ENSMUSG00000051495	Irf2bp2																	67759	ENSMUSG00000016495	Plgrkt			75712	ENSMUSG00000025933	Tmem14a
270162	ENSMUSG00000041986	Elmod1																	67781	ENSMUSG00000001016	Ilf2			75782	ENSMUSG00000032258	Lca5
270201	ENSMUSG00000054792	Klhl18																	67795	ENSMUSG00000071573	Rnls			75813	ENSMUSG00000112832	4930484H19Rik
27027	ENSMUSG00000000244	Tspan32																	67819	ENSMUSG00000022365	Derl1			75826	ENSMUSG00000022855	Senp2
27049	ENSMUSG00000003382	Etv3																	67855	ENSMUSG00000033508	Asprv1			75836	ENSMUSG00000085664	Atxn7l1os2
27053	ENSMUSG00000029752	Asns																	67859	ENSMUSG00000036731	Cysrt1			75914	ENSMUSG00000033769	Exoc6b
27058	ENSMUSG00000026511	Srp9																	67865	ENSMUSG00000030844	Rgs10			75965	ENSMUSG00000021969	Zdhhc20
27061	ENSMUSG00000002015	Bcap31																	67866	ENSMUSG00000023336	Wfdc1			76003	ENSMUSG00000086259	Tmem150cos
270672	ENSMUSG00000031303	Map3k15																	67880	ENSMUSG00000039450	Dcxr			76166	ENSMUSG00000073733	Rsg1
271127	ENSMUSG00000049538	Adamts16																	67884	ENSMUSG00000020284	1810043G02Rik			76183	ENSMUSG00000032297	Celf6
271221	ENSMUSG00000034959	Rubcnl																	67889	ENSMUSG00000026889	Rbm18			76199	ENSMUSG00000018076	Med13l
27140	ENSMUSG00000040610	Tlx3																	67899	ENSMUSG00000039163	Cmc1			76251	ENSMUSG00000021470	Ercc6l2
271424	ENSMUSG00000024210	Ip6k3																	67916	ENSMUSG00000028517	Plpp3			76273	ENSMUSG00000053253	Ndfip2
271981	ENSMUSG00000028030	Tbck																	68033	ENSMUSG00000045438	Cox19			76299	ENSMUSG00000028343	Erp44
272009	ENSMUSG00000054679	Srsf12																	68039	ENSMUSG00000025723	Nmb			76408	ENSMUSG00000020865	Abcc3
272027	ENSMUSG00000035495	Tstd2																	68043	ENSMUSG00000021951	Eef1akmt1			76421	ENSMUSG00000089798	1700028K03Rik
27215	ENSMUSG00000039285	Azi2																	68127	ENSMUSG00000050538	B230217C12Rik			76483	ENSMUSG00000002279	Lmf1
27219	ENSMUSG00000017868	Sgk2																	68146	ENSMUSG00000022911	Arl13b			76501	ENSMUSG00000027163	Commd9
272396	ENSMUSG00000030515	Tarsl2																	68151	ENSMUSG00000028173	Wls			76510	ENSMUSG00000047921	Trappc9
272551	ENSMUSG00000031821	Gins2																	68178	ENSMUSG00000032232	Cgnl1			76524	ENSMUSG00000032245	Cln6
272589	ENSMUSG00000037287	Tbcel																	68197	ENSMUSG00000030647	Ndufc2			76527	ENSMUSG00000031750	Il34
272667	ENSMUSG00000079711	Smok4a																	68198	ENSMUSG00000002416	Ndufb2			76612	ENSMUSG00000015980	Lrrc27
272790	ENSMUSG00000031224	Magee2																	68205	ENSMUSG00000069020	Urm1			76612	ENSMUSG00000111011	Lrrc27
27359	ENSMUSG00000031255	Sytl4																	68212	ENSMUSG00000020225	Tmbim4			76627	ENSMUSG00000042888	Prr30
27374	ENSMUSG00000023110	Prmt5																	68214	ENSMUSG00000025069	Gsto2			76633	ENSMUSG00000063458	Lrmda
27386	ENSMUSG00000021010	Npas3																	68235	ENSMUSG00000038065	Mturn			76650	ENSMUSG00000032802	Srxn1
27387	ENSMUSG00000059013	Sh2d3c																	68279	ENSMUSG00000011008	Mcoln2			76654	ENSMUSG00000026839	Upp2
27392	ENSMUSG00000056536	Pign																	68332	ENSMUSG00000074211	Sdhaf1			76737	ENSMUSG00000023272	Creld2
27397	ENSMUSG00000030879	Mrpl17																	68404	ENSMUSG00000039114	Nrn1			76789	ENSMUSG00000033186	Mzt1
27402	ENSMUSG00000010914	Pdhx																	68427	ENSMUSG00000002105	Slc39a13			76826	ENSMUSG00000035142	Nubpl
27405	ENSMUSG00000029299	Abcg3																	68498	ENSMUSG00000030351	Tspan11			76829	ENSMUSG00000027560	Dok5
27418	ENSMUSG00000025609	Mkln1																	68501	ENSMUSG00000059586	Nsmce2			76916	ENSMUSG00000002846	Timmdc1
276891	ENSMUSG00000055546	Timd4																	68537	ENSMUSG00000022370	Mrpl13			76938	ENSMUSG00000037197	Rbm17
276905	ENSMUSG00000057219	Armc7																	68552	ENSMUSG00000037822	Smim14			76987	ENSMUSG00000025421	Hdhd2
277360	ENSMUSG00000039621	Prex1																	68553	ENSMUSG00000032572	Col6a4			77358	ENSMUSG00000094447	9430069I07Rik
278507	ENSMUSG00000044177	Wfikkn2																	68581	ENSMUSG00000021248	Tmed10			77442	ENSMUSG00000112041	9530020I12Rik
27984	ENSMUSG00000040659	Efhd2																	68592	ENSMUSG00000028821	Syf2			77446	ENSMUSG00000075254	Heg1
28006	ENSMUSG00000024104	Washc2																	68614	ENSMUSG00000037353	Letmd1			77538	ENSMUSG00000112227	C330004P14Rik
28042	ENSMUSG00000075703	Selenoi																	68626	ENSMUSG00000020549	Elac2			77543	ENSMUSG00000102674	8030442B05Rik
280645	ENSMUSG00000026156	B3gat2																	68691	ENSMUSG00000026004	Kansl1l			77569	ENSMUSG00000037736	Limch1
28071	ENSMUSG00000020561	Twistnb																	68703	ENSMUSG00000039852	Rere			77579	ENSMUSG00000020900	Myh10
28077	ENSMUSG00000021598	Med10																	68718	ENSMUSG00000014470	Rnf166			77590	ENSMUSG00000030930	Chst15
28078	ENSMUSG00000017064	Prl5a1																	68732	ENSMUSG00000021338	Carmil1			77594	ENSMUSG00000097632	4930552P12Rik
28114	ENSMUSG00000021595	Nsun2																	68750	ENSMUSG00000039087	Rreb1			77673	ENSMUSG00000067773	Defb41
28169	ENSMUSG00000001211	Agpat3																	68764	ENSMUSG00000035860	Cdhr3			77675	ENSMUSG00000113769	5033406O09Rik
28193	ENSMUSG00000019873	Reep3																	68770	ENSMUSG00000039987	Phtf2			77682	ENSMUSG00000079602	9230102O04Rik
28250	ENSMUSG00000030237	Slco1a4																	68776	ENSMUSG00000024218	Taf11			77721	ENSMUSG00000027374	Mrps5
282663	ENSMUSG00000051029	Serpinb1b																	68790	ENSMUSG00000097336	Fendrr			77727	ENSMUSG00000025573	6030468B19Rik
286940	ENSMUSG00000025278	Flnb																	68794	ENSMUSG00000068699	Flnc			77762	ENSMUSG00000100217	9930111H07Rik
29807	ENSMUSG00000029735	Tpk1																	68875	ENSMUSG00000042066	Tmcc2			77835	ENSMUSG00000086262	A930031H19Rik
29809	ENSMUSG00000026721	Rabgap1l																	68888	ENSMUSG00000030048	Gkn3			77866	ENSMUSG00000086782	E130102H24Rik
29812	ENSMUSG00000027634	Ndrg3																	68939	ENSMUSG00000049907	Rasl11b			78004	ENSMUSG00000045725	Prr15
29819	ENSMUSG00000025920	Stau2																	68994	ENSMUSG00000094732	1500015L24Rik			78062	ENSMUSG00000083193	4930595D18Rik
29846	ENSMUSG00000110970	Olfr156																	69010	ENSMUSG00000035048	Anapc13			78100	ENSMUSG00000041124	Msantd4
29857	ENSMUSG00000022610	Mapk12																	69034	ENSMUSG00000095789	Nupr1l			78156	ENSMUSG00000108669	4930441H08Rik
29863	ENSMUSG00000019990	Pde7b																	69051	ENSMUSG00000026520	Pycr2			78178	ENSMUSG00000045095	4930511A08Rik
30923	ENSMUSG00000044518	Foxe3																	69053	ENSMUSG00000022507	1810013L24Rik			78229	ENSMUSG00000104900	4930596I21Rik
30925	ENSMUSG00000015314	Slamf6																	69073	ENSMUSG00000037600	Kdf1			78255	ENSMUSG00000026594	Ralgps2
30927	ENSMUSG00000006587	Snai3																	69090	ENSMUSG00000044475	Ascc1			78266	ENSMUSG00000019338	Zfp687
30936	ENSMUSG00000028386	Slc46a2																	69125	ENSMUSG00000020515	Cnot8			78286	ENSMUSG00000052512	Nav2
30942	ENSMUSG00000017688	Hnf4g																	69168	ENSMUSG00000015943	Bola1			78443	ENSMUSG00000085900	A930041C12Rik
30943	ENSMUSG00000024124	Prss30																	69181	ENSMUSG00000028630	Dyrk2			78455	ENSMUSG00000020721	Helz
30952	ENSMUSG00000056494	Cngb3																	69183	ENSMUSG00000046491	C1qtnf2			78469	ENSMUSG00000037689	Tmem247
30959	ENSMUSG00000032101	Ddx25																	69193	ENSMUSG00000099370	Platr10			78491	ENSMUSG00000086745	Tspan2os
317717	ENSMUSG00000034473	Sec22a																	69202	ENSMUSG00000030122	Ptms			78618	ENSMUSG00000049076	Acap2
317757	ENSMUSG00000043505	Gimap5																	69226	ENSMUSG00000024535	Snx24			78619	ENSMUSG00000073176	Zfp449
319150	ENSMUSG00000069267	Hist1h3b																	69237	ENSMUSG00000021149	Gtpbp4			78653	ENSMUSG00000045160	Bola3
319183	ENSMUSG00000069300	Hist1h2bj																	69274	ENSMUSG00000047409	Ctdspl			78749	ENSMUSG00000043336	Filip1l
319192	ENSMUSG00000063954	Hist2h2aa2																	69288	ENSMUSG00000019944	Rhobtb1			78772	ENSMUSG00000053461	Hhipl2
319200	ENSMUSG00000047678	Gpr82																	69334	ENSMUSG00000102069	1700012I11Rik			78934	ENSMUSG00000070315	4930581F22Rik
319263	ENSMUSG00000051285	Pcmtd1																	69338	ENSMUSG00000085944	1700003D09Rik			791417	ENSMUSG00000068062	Gm14164
319370	ENSMUSG00000050628	Ubald2																	69399	ENSMUSG00000032666	1700025G04Rik			79263	ENSMUSG00000045409	Trim39
319387	ENSMUSG00000037605	Adgrl3																	69428	ENSMUSG00000015962	1700016C15Rik			80285	ENSMUSG00000022906	Parp9
319415	ENSMUSG00000044499	Hs3st5																	69491	ENSMUSG00000098144	1700029N11Rik			80291	ENSMUSG00000029401	Rilpl2
319448	ENSMUSG00000033487	Fndc3a																	69543	ENSMUSG00000078144	Capns2			80707	ENSMUSG00000004637	Wwox
319454	ENSMUSG00000085081	Rptoros																	69553	ENSMUSG00000074577	Ripor3			80744	ENSMUSG00000027014	Cwc22
319466	ENSMUSG00000114189	9330199G10Rik																	69635	ENSMUSG00000021559	Dapk1			80750	ENSMUSG00000031652	N4bp1
319467	ENSMUSG00000114961	A930002C04Rik																	69662	ENSMUSG00000050705	2310061I04Rik			80859	ENSMUSG00000035356	Nfkbiz
319487	ENSMUSG00000096960	A230028O05Rik																	69672	ENSMUSG00000021497	Txndc15			80877	ENSMUSG00000028080	Lrba
319493	ENSMUSG00000074497	A430078G23Rik																	69718	ENSMUSG00000060733	Ipmk			80913	ENSMUSG00000020594	Pum2
319530	ENSMUSG00000039238	Zfp750																	69726	ENSMUSG00000055067	Smyd3			80976	ENSMUSG00000027220	Syt13
319581	ENSMUSG00000039814	Xkr5																	69731	ENSMUSG00000044709	Gemin7			81535	ENSMUSG00000021054	Sgpp1
319622	ENSMUSG00000095115	Itpripl2																	69745	ENSMUSG00000024854	Pold4			81703	ENSMUSG00000034271	Jdp2
319625	ENSMUSG00000035473	Galm																	69745	ENSMUSG00000097508	Pold4			83396	ENSMUSG00000014303	Glis2
319701	ENSMUSG00000044966	Fbxo48																	69774	ENSMUSG00000024677	Ms4a6b			83435	ENSMUSG00000002733	Plekha3
319707	ENSMUSG00000101581	C430002N11Rik																	69812	ENSMUSG00000085042	Abhd11os			83770	ENSMUSG00000028738	Tas1r2
319710	ENSMUSG00000048285	Frmd6																	69836	ENSMUSG00000009646	Pla2g12b			83921	ENSMUSG00000024754	Tmem2
319711	ENSMUSG00000097585	E230029C05Rik																	69852	ENSMUSG00000006642	Tcf23			84652	ENSMUSG00000028995	Fam126a
319742	ENSMUSG00000070305	Mpzl3																	69895	ENSMUSG00000104960	Snhg8			84653	ENSMUSG00000023781	Hes7
319783	ENSMUSG00000097756	A730056A06Rik																	69902	ENSMUSG00000028741	Mrto4			89867	ENSMUSG00000026589	Sec16b
319803	ENSMUSG00000114213	A430090L17Rik																	69912	ENSMUSG00000040034	Nup43			93671	ENSMUSG00000008845	Cd163
319818	ENSMUSG00000089809	A930011G23Rik																	69912	ENSMUSG00000116037	Nup43			93708	ENSMUSG00000102543	Pcdhgc5
319845	ENSMUSG00000035919	Bbs9																	69926	ENSMUSG00000033987	Dnah17			93742	ENSMUSG00000025812	Pard3
319876	ENSMUSG00000034903	Cobll1																	69982	ENSMUSG00000053030	Spink2			94043	ENSMUSG00000028563	Tm2d1
319880	ENSMUSG00000020023	Tmcc3																	69993	ENSMUSG00000004633	Chn2			94061	ENSMUSG00000029486	Mrpl1
319934	ENSMUSG00000038371	Sbf2																	70061	ENSMUSG00000040127	Sdr9c7			94063	ENSMUSG00000024683	Mrpl16
319953	ENSMUSG00000022442	Ttll1																	70231	ENSMUSG00000014959	Gorasp2			94190	ENSMUSG00000031214	Ophn1
319960	ENSMUSG00000074136	4930513N10Rik																	70238	ENSMUSG00000014074	Rnf168			94214	ENSMUSG00000058297	Spock2
319981	ENSMUSG00000107667	C530044C16Rik																	70248	ENSMUSG00000069565	Dazap1			98365	ENSMUSG00000026548	Slamf9
319983	ENSMUSG00000097098	9330111N05Rik																	70292	ENSMUSG00000029094	Afap1			98402	ENSMUSG00000036206	Sh3bp4
319997	ENSMUSG00000052760	A630001G21Rik																	70315	ENSMUSG00000067567	Hdac8			98415	ENSMUSG00000026434	Nucks1
320011	ENSMUSG00000037470	Uggt1																	70316	ENSMUSG00000030869	Ndufab1			98488	ENSMUSG00000041303	Gtf3c3
320118	ENSMUSG00000048520	Fbxl13																	70348	ENSMUSG00000032415	Ube2cbp			98660	ENSMUSG00000007097	Atp1a2
320119	ENSMUSG00000089872	Rps6kc1																	70351	ENSMUSG00000061950	Ppp4r1			98682	ENSMUSG00000041439	Mfsd6
320127	ENSMUSG00000038665	Dgki																	70354	ENSMUSG00000035093	Secisbp2l			98711	ENSMUSG00000025921	Rdh10
320150	ENSMUSG00000035798	Zdhhc17																	70359	ENSMUSG00000007610	Gtpbp3			98732	ENSMUSG00000039318	Rab3gap2
320204	ENSMUSG00000039958	Etfbkmt																	70369	ENSMUSG00000049792	Bag5			98741	ENSMUSG00000092083	Kcnb2
320209	ENSMUSG00000035842	Ddx11																	70371	ENSMUSG00000086379	1700026D11Rik			98845	ENSMUSG00000025504	Eps8l2
320297	ENSMUSG00000097182	A830009L08Rik																	70382	ENSMUSG00000016940	Kctd2			98952	ENSMUSG00000039157	Fam102a
320299	ENSMUSG00000022837	Iqcb1																	70383	ENSMUSG00000042148	Cox10			99470	ENSMUSG00000052539	Magi3
320365	ENSMUSG00000056602	Fry																	70426	ENSMUSG00000039179	Tekt5			99526	ENSMUSG00000039701	Usp53
320407	ENSMUSG00000043932	Klri2																	70461	ENSMUSG00000030527	Crtc3			99662	ENSMUSG00000040600	Eps8l3
320460	ENSMUSG00000045648	Vwc2l																	70481	ENSMUSG00000054383	Pnma1			99738	ENSMUSG00000027895	Kcnc4
320479	ENSMUSG00000107385	C330024D21Rik																	70487	ENSMUSG00000099170	5730403I07Rik			99889	ENSMUSG00000074513	Arfip1
320482	ENSMUSG00000086484	Nron																	70544	ENSMUSG00000004945	Tmem242			99889	ENSMUSG00000102805	Arfip1
320495	ENSMUSG00000064065	Ipcef1																	70717	ENSMUSG00000029659	Medag
320502	ENSMUSG00000044086	Lmod3																	70762	ENSMUSG00000028078	Dclk2
320522	ENSMUSG00000044243	Bhlha9																	70804	ENSMUSG00000049940	Pgrmc2
320554	ENSMUSG00000027175	Tcp11l1																	70835	ENSMUSG00000045027	Prss22
320615	ENSMUSG00000034973	Dopey1																	70839	ENSMUSG00000036353	P2ry12
320626	ENSMUSG00000090191	9230105E05Rik																	70840	ENSMUSG00000019834	Slc22a16
320664	ENSMUSG00000074570	Cass4																	70858	ENSMUSG00000114136	4921511I17Rik
320683	ENSMUSG00000045639	Zfp629																	70874	ENSMUSG00000044544	4921513I03Rik
320701	ENSMUSG00000046500	Fam19a4																	70882	ENSMUSG00000037683	Armc3
320717	ENSMUSG00000038582	Pptc7																	70892	ENSMUSG00000036745	Ttll7
320720	ENSMUSG00000027086	Fastkd1																	70898	ENSMUSG00000089707	Slain1os
320722	ENSMUSG00000091636	Akain1																	70900	ENSMUSG00000049902	4921517D22Rik
320769	ENSMUSG00000050114	Prdx6b																	70909	ENSMUSG00000026734	4921504E06Rik
320770	ENSMUSG00000101013	A630072M18Rik																	70928	ENSMUSG00000033368	Trim69
320790	ENSMUSG00000041235	Chd7																	70935	ENSMUSG00000058643	Speer4f1
320872	ENSMUSG00000085089	Arhgap15os																	70970	ENSMUSG00000106589	4931419H13Rik
320910	ENSMUSG00000025321	Itgb8																	71004	ENSMUSG00000074580	4931440P22Rik
320975	ENSMUSG00000085316	D330050G23Rik																	71020	ENSMUSG00000023935	Spats1
320982	ENSMUSG00000049866	Arl4c																	71027	ENSMUSG00000022753	Tmem30c
321019	ENSMUSG00000051212	Gpr183																	71033	ENSMUSG00000085820	4933406K04Rik
327744	ENSMUSG00000087177	E130307A14Rik																	71046	ENSMUSG00000013158	4933405L10Rik
327766	ENSMUSG00000060044	Tmem26																	71067	ENSMUSG00000112500	4933411E08Rik
327900	ENSMUSG00000044949	Ubtd2																	71085	ENSMUSG00000025154	Arhgap19
328059	ENSMUSG00000020600	Slc7a15																	71088	ENSMUSG00000071749	4933412E24Rik
328092	ENSMUSG00000020956	Dtd2																	71093	ENSMUSG00000037621	Atoh8
328235	ENSMUSG00000089815	Gm5083																	71161	ENSMUSG00000086446	Prkag2os1
328365	ENSMUSG00000007817	Zmiz1																	71175	ENSMUSG00000022141	Nipbl
328699	ENSMUSG00000074991	Gabrr3																	71196	ENSMUSG00000111843	4933432G23Rik
328759	ENSMUSG00000091631	Vmn2r95																	71207	ENSMUSG00000020029	Nudt4
329002	ENSMUSG00000041258	Zfp236																	71307	ENSMUSG00000038408	1700018A04Rik
329003	ENSMUSG00000058881	Zfp516																	71338	ENSMUSG00000048399	Tprg
329152	ENSMUSG00000042807	Hecw2																	71354	ENSMUSG00000028391	Wdr31
329154	ENSMUSG00000052331	Ankrd44																	71368	ENSMUSG00000108322	5430431A17Rik
329165	ENSMUSG00000026782	Abi2																	71375	ENSMUSG00000033713	Foxn3
329178	ENSMUSG00000055567	Unc80																	71388	ENSMUSG00000020703	5530401A14Rik
329252	ENSMUSG00000042793	Lgr6																	71452	ENSMUSG00000020864	Ankrd40
329253	ENSMUSG00000086264	Gm15850																	71510	ENSMUSG00000086070	8430436N08Rik
329260	ENSMUSG00000056268	Dennd1b																	71514	ENSMUSG00000028820	Sfpq
329274	ENSMUSG00000015484	Fam163a																	71520	ENSMUSG00000004837	Grap
329387	ENSMUSG00000087461	C230014O12Rik																	71532	ENSMUSG00000070476	Fam217b
329562	ENSMUSG00000006462	A530013C23Rik																	71648	ENSMUSG00000026672	Optn
329650	ENSMUSG00000056476	Med12l																	71661	ENSMUSG00000109644	0610005C13Rik
329693	ENSMUSG00000048031	Fcrl5																	71670	ENSMUSG00000024866	Acy3
329716	ENSMUSG00000046317	BC107364																	71683	ENSMUSG00000090523	Gypc
329731	ENSMUSG00000055865	Fam19a3																	71685	ENSMUSG00000024064	Galnt14
329738	ENSMUSG00000049565	Aknad1																	71703	ENSMUSG00000049047	Armcx3
[truncated: 1,362 more rows]
