# Supplementary material for: Interleukin 2 modulates thymic-derived regulatory T cell epigenetic landscape
Source: Nat Commun. 2018 Dec 18;9:5368. doi: 10.1038/s41467-018-07806-6 (PMC6299086; doi:10.1038/s41467-018-07806-6)
Supplement: Supplementary file 6 — Supplementary Data 3 [file 41467_2018_7806_MOESM6_ESM.xlsx]

## Sheet: Sup Table 3 (Fig 3e&Sup 3d)
Thymic REVIGO GO analysis 20k TSS										Thymic REVIGO GO analysis_all																				Lymph node REVIGO GO analysis 20k TSS										Lymph node REVIGO GO analysis_all
term_ID	description.x	plot_size.x	log10_p_value.x	Group.x	description.y	plot_size.y	log10_p_value.y	Group.y		term_ID	description.x	frequency_%.x	plot_X.x	plot_Y.x	plot_size.x	log10_p_value.x	uniqueness.x	dispensability.x	frequency.x	description.y	frequency_%.y	plot_X.y	plot_Y.y	plot_size.y	log10_p_value.y	uniqueness.y	dispensability.y	frequency.y		term_ID	description.x	plot_size.x	log10_p_value.x	Group.x	description.y	plot_size.y	log10_p_value.y	Group.y		term_ID	description.x	frequency_%.x	plot_X.x	plot_Y.x	plot_size.x	log10_p_value.x	uniqueness.x	dispensability.x	frequency.x
GO:0000209	protein polyubiquitination	2.25	-2.6224	WT	NA	NA	NA	MUT		GO:0000082	G1/S transition of mitotic cell cycle	0.788	0.488	0.313	2.223	-3.6766	0.901	0.631	0.788	NA	NA	NA	NA	NA	NA	NA	NA	NA		GO:0000209	protein polyubiquitination	2.25	-2.6224	WT	NA	NA	NA	MUT		GO:0001501	skeletal system development	2.317	7.74	1.858	2.689	-3.4741	0.806	0.326	2.317
GO:0001501	NA	NA	NA	WT	skeletal system development	2.689	-2.4837	MUT		GO:0000209	protein polyubiquitination	0.84	-1.941	6.601	2.25	-3.9453	0.927	0.333	0.84	NA	NA	NA	NA	NA	NA	NA	NA	NA		GO:0001501	NA	NA	NA	WT	skeletal system development	2.689	-2.4837	MUT		GO:0001503	ossification	1.838	6.73	2.39	2.589	-6.2709	0.849	0.231	1.838
GO:0001503	ossification	2.589	-2.2266	WT	NA	NA	NA	MUT		GO:0001503	ossification	1.838	7.565	3.182	2.589	-4.2351	0.839	0.216	1.838	NA	NA	NA	NA	NA	NA	NA	NA	NA		GO:0001503	ossification	2.589	-2.2266	WT	NA	NA	NA	MUT		GO:0001525	angiogenesis	1.99	7.251	2.085	2.623	-10.4003	0.781	0.036	1.99
GO:0001525	angiogenesis	2.623	-4.167	WT	NA	NA	NA	MUT		GO:0001525	angiogenesis	1.99	7.502	1.431	2.623	-6.5813	0.765	0.29	1.99	angiogenesis	1.99	-7.494	0.129	2.623	-5.3824	0.775	0.32	1.99		GO:0001525	angiogenesis	2.623	-4.167	WT	NA	NA	NA	MUT		GO:0001655	urogenital system development	1.657	6.844	1.978	2.544	-3.4447	0.813	0.308	1.657
GO:0001667	ameboidal-type cell migration	2.517	-4.3469	WT	NA	NA	NA	MUT		GO:0001654	eye development	1.819	7.159	0.735	2.584	-3.4943	0.783	0.398	1.819	NA	NA	NA	NA	NA	NA	NA	NA	NA		GO:0001667	ameboidal-type cell migration	2.517	-4.3469	WT	NA	NA	NA	MUT		GO:0001667	ameboidal-type cell migration	1.558	-0.38	-3.612	2.517	-7.0347	0.847	0.669	1.558
GO:0001763	morphogenesis of a branching structure	2.369	-2.571	WT	NA	NA	NA	MUT		GO:0001655	urogenital system development	1.657	6.93	0.953	2.544	-4.8547	0.802	0.308	1.657	NA	NA	NA	NA	NA	NA	NA	NA	NA		GO:0001763	morphogenesis of a branching structure	2.369	-2.571	WT	NA	NA	NA	MUT		GO:0001764	neuron migration	0.755	6.539	-1.007	2.204	-3.3441	0.739	0.614	0.755
GO:0001773	myeloid dendritic cell activation	1.544	-2.6681	WT	NA	NA	NA	MUT		GO:0001667	ameboidal-type cell migration	1.558	-1.944	-1.902	2.517	-8.2852	0.843	0.669	1.558	ameboidal-type cell migration	1.558	1.807	-4.249	2.517	-2.6295	0.88	0.669	1.558		GO:0001773	myeloid dendritic cell activation	1.544	-2.6681	WT	NA	NA	NA	MUT		GO:0001779	natural killer cell differentiation	0.138	5.688	-3.656	1.477	-4.1615	0.616	0.613	0.138
GO:0001779	natural killer cell differentiation	1.477	-2.8715	WT	NA	NA	NA	MUT		GO:0001763	morphogenesis of a branching structure	1.106	6.914	1.535	2.369	-4.6977	0.814	0.453	1.106	NA	NA	NA	NA	NA	NA	NA	NA	NA		GO:0001779	natural killer cell differentiation	1.477	-2.8715	WT	NA	NA	NA	MUT		GO:0001819	positive regulation of cytokine production	1.733	5.488	-0.722	2.563	-7.2927	0.683	0.261	1.733
GO:0001819	positive regulation of cytokine production	2.563	-10.2302	WT	NA	NA	NA	MUT		GO:0001779	natural killer cell differentiation	0.138	5.843	-3.773	1.477	-4.241	0.646	0.547	0.138	NA	NA	NA	NA	NA	NA	NA	NA	NA		GO:0001819	positive regulation of cytokine production	2.563	-10.2302	WT	NA	NA	NA	MUT		GO:0001906	cell killing	0.499	1.3	1.718	2.025	-3.6137	0.994	0	0.499
GO:0001894	tissue homeostasis	2.322	-2.656	WT	NA	NA	NA	MUT		GO:0001822	kidney development	1.372	7.935	0.942	2.462	-4.5448	0.774	0.384	1.372	NA	NA	NA	NA	NA	NA	NA	NA	NA		GO:0001894	tissue homeostasis	2.322	-2.656	WT	NA	NA	NA	MUT		GO:0001952	regulation of cell-matrix adhesion	0.442	0.162	-5.088	1.973	-3.4209	0.802	0.691	0.442
GO:0001912	NA	NA	NA	WT	positive regulation of leukocyte mediated cytotoxicity	1.643	-2.8514	MUT		GO:0001894	tissue homeostasis	0.992	5.484	0.063	2.322	-5.2739	0.791	0.534	0.992	NA	NA	NA	NA	NA	NA	NA	NA	NA		GO:0001912	NA	NA	NA	WT	positive regulation of leukocyte mediated cytotoxicity	1.643	-2.8514	MUT		GO:0002228	natural killer cell mediated immunity	0.261	-1.278	-6.674	1.748	-4.128	0.718	0.488	0.261
GO:0001933	NA	NA	NA	WT	negative regulation of protein phosphorylation	2.597	-2.0855	MUT		GO:0002064	epithelial cell development	1.087	6.755	-1.716	2.362	-3.6308	0.776	0.646	1.087	epithelial cell development	1.087	-7.511	1.197	2.362	-2.8182	0.79	0.646	1.087		GO:0001933	NA	NA	NA	WT	negative regulation of protein phosphorylation	2.597	-2.0855	MUT		GO:0002262	myeloid cell homeostasis	0.722	0.087	-7.333	2.185	-4.2379	0.738	0.515	0.722
GO:0002274	myeloid leukocyte activation	2.223	-3.1588	WT	NA	NA	NA	MUT		GO:0002262	myeloid cell homeostasis	0.722	1.952	-6.758	2.185	-5.5009	0.755	0.515	0.722	NA	NA	NA	NA	NA	NA	NA	NA	NA		GO:0002274	myeloid leukocyte activation	2.223	-3.1588	WT	NA	NA	NA	MUT		GO:0002683	negative regulation of immune system process	1.852	0.536	-7.407	2.592	-11.2234	0.649	0.663	1.852
GO:0002444	NA	NA	NA	WT	myeloid leukocyte mediated immunity	1.908	-2.5707	MUT		GO:0002274	myeloid leukocyte activation	0.788	1.81	-7.457	2.223	-3.3339	0.718	0.612	0.788	NA	NA	NA	NA	NA	NA	NA	NA	NA		GO:0002444	NA	NA	NA	WT	myeloid leukocyte mediated immunity	1.908	-2.5707	MUT		GO:0002697	regulation of immune effector process	1.491	0.197	-7.541	2.498	-5.6264	0.657	0.646	1.491
GO:0002507	tolerance induction	1.431	-2.2843	WT	NA	NA	NA	MUT		GO:0002643	regulation of tolerance induction	0.09	5.747	-3.61	1.301	-3.6841	0.662	0.509	0.09	NA	NA	NA	NA	NA	NA	NA	NA	NA		GO:0002507	tolerance induction	1.431	-2.2843	WT	NA	NA	NA	MUT		GO:0002819	regulation of adaptive immune response	0.708	-2.921	-5.281	2.176	-4.8406	0.641	0.619	0.708
GO:0002643	regulation of tolerance induction	1.301	-2.6927	WT	NA	NA	NA	MUT		GO:0002683	negative regulation of immune system process	1.852	1.171	-7.258	2.592	-7.5743	0.699	0.614	1.852	negative regulation of immune system process	1.852	0.059	-7.697	2.592	-6.0235	0.65	0.655	1.852		GO:0002643	regulation of tolerance induction	1.301	-2.6927	WT	NA	NA	NA	MUT		GO:0002833	positive regulation of response to biotic stimulus	0.218	-4.878	2.966	1.672	-3.4856	0.823	0.48	0.218
GO:0002683	negative regulation of immune system process	2.592	-3.7452	WT	negative regulation of immune system process	2.592	-4.7559	MUT		GO:0002697	regulation of immune effector process	1.491	2.119	-7.436	2.498	-5.4794	0.712	0.655	1.491	regulation of immune effector process	1.491	-0.604	-8.121	2.498	-7.2297	0.649	0.484	1.491		GO:0002683	negative regulation of immune system process	2.592	-3.7452	WT	negative regulation of immune system process	2.592	-4.7559	MUT		GO:0003012	muscle system process	1.643	4.866	2.374	2.54	-3.396	0.904	0.44	1.643
GO:0002695	NA	NA	NA	WT	negative regulation of leukocyte activation	2.182	-4.7559	MUT		GO:0002706	regulation of lymphocyte mediated immunity	0.636	2.079	-7.434	2.13	-4.8719	0.727	0.695	0.636	NA	NA	NA	NA	NA	NA	NA	NA	NA		GO:0002695	NA	NA	NA	WT	negative regulation of leukocyte activation	2.182	-4.7559	MUT		GO:0003013	circulatory system process	1.942	5.022	2.505	2.613	-3.4152	0.902	0.158	1.942
GO:0002697	regulation of immune effector process	2.498	-4.5584	WT	regulation of immune effector process	2.498	-5.3587	MUT		GO:0002822	regulation of adaptive immune response based on somatic recombination of immune receptors built from immunoglobulin superfamily domains	0.651	1.17	-7.377	2.14	-4.7612	0.706	0.549	0.651	regulation of adaptive immune response based on somatic recombination of immune receptors built from immunoglobulin superfamily domains	0.651	0.182	-7.757	2.14	-5.6393	0.644	0.581	0.651		GO:0002697	regulation of immune effector process	2.498	-4.5584	WT	regulation of immune effector process	2.498	-5.3587	MUT		GO:0003205	cardiac chamber development	0.845	7.329	1.592	2.253	-4.8778	0.794	0.668	0.845
GO:0002706	regulation of lymphocyte mediated immunity	2.13	-4.2818	WT	NA	NA	NA	MUT		GO:0003013	circulatory system process	1.942	4.328	4.253	2.613	-3.9182	0.9	0.143	1.942	circulatory system process	1.942	-5.215	1.075	2.613	-3.276	0.899	0.155	1.942		GO:0002706	regulation of lymphocyte mediated immunity	2.13	-4.2818	WT	NA	NA	NA	MUT		GO:0006470	protein dephosphorylation	1.163	-3.673	-0.544	2.391	-3.365	0.896	0.41	1.163
GO:0002791	NA	NA	NA	WT	regulation of peptide secretion	2.301	-3.8814	MUT		GO:0003151	outflow tract morphogenesis	0.361	7.504	0.597	1.886	-3.3815	0.79	0.66	0.361	NA	NA	NA	NA	NA	NA	NA	NA	NA		GO:0002791	NA	NA	NA	WT	regulation of peptide secretion	2.301	-3.8814	MUT		GO:0006816	calcium ion transport	1.752	-0.462	-6.052	2.568	-3.7178	0.953	0.24	1.752
GO:0002822	regulation of adaptive immune response based on somatic recombination of immune receptors built from immunoglobulin superfamily domains	2.14	-3.3146	WT	regulation of adaptive immune response based on somatic recombination of immune receptors built from immunoglobulin superfamily domains	2.14	-2.4622	MUT		GO:0003231	cardiac ventricle development	0.646	7.733	0.786	2.137	-4.7285	0.787	0.648	0.646	NA	NA	NA	NA	NA	NA	NA	NA	NA		GO:0002822	regulation of adaptive immune response based on somatic recombination of immune receptors built from immunoglobulin superfamily domains	2.14	-3.3146	WT	regulation of adaptive immune response based on somatic recombination of immune receptors built from immunoglobulin superfamily domains	2.14	-2.4622	MUT		GO:0007157	heterophilic cell-cell adhesion via plasma membrane cell adhesion molecules	0.237	0.019	-4.071	1.708	-4.0651	0.862	0.609	0.237
GO:0003007	NA	NA	NA	WT	heart morphogenesis	2.405	-2.3102	MUT		GO:0006470	protein dephosphorylation	1.163	-2.464	6.55	2.391	-3.4877	0.914	0.4	1.163	NA	NA	NA	NA	NA	NA	NA	NA	NA		GO:0003007	NA	NA	NA	WT	heart morphogenesis	2.405	-2.3102	MUT		GO:0007162	negative regulation of cell adhesion	1.092	0.674	-5.116	2.364	-9.8604	0.748	0.607	1.092
GO:0003013	NA	NA	NA	WT	circulatory system process	2.613	-2.9833	MUT		GO:0007159	leukocyte cell-cell adhesion	2.327	0.07	1.402	2.691	-20.065	0.804	0	2.327	NA	NA	NA	NA	NA	NA	NA	NA	NA		GO:0003013	NA	NA	NA	WT	circulatory system process	2.613	-2.9833	MUT		GO:0007163	establishment or maintenance of cell polarity	0.845	1.333	1.446	2.253	-4.9613	0.912	0.091	0.845
GO:0003151	outflow tract morphogenesis	1.886	-2.8024	WT	NA	NA	NA	MUT		GO:0007162	negative regulation of cell adhesion	1.092	-2.116	-5.07	2.364	-10.1199	0.764	0.613	1.092	negative regulation of cell adhesion	1.092	2.369	-4.088	2.364	-3.8053	0.776	0.607	1.092		GO:0003151	outflow tract morphogenesis	1.886	-2.8024	WT	NA	NA	NA	MUT		GO:0007249	I-kappaB kinase/NF-kappaB signaling	1.14	-2.814	7.286	2.382	-5.6778	0.825	0.472	1.14
GO:0003231	cardiac ventricle development	2.137	-3.9059	WT	NA	NA	NA	MUT		GO:0007249	I-kappaB kinase/NF-kappaB signaling	1.14	-6.115	-1.245	2.382	-4.5149	0.849	0.472	1.14	NA	NA	NA	NA	NA	NA	NA	NA	NA		GO:0003231	cardiac ventricle development	2.137	-3.9059	WT	NA	NA	NA	MUT		GO:0007264	small GTPase mediated signal transduction	2.009	-3.104	7.212	2.627	-6.6041	0.815	0.47	2.009
GO:0006874	cellular calcium ion homeostasis	2.573	-2.6088	WT	NA	NA	NA	MUT		GO:0007264	small GTPase mediated signal transduction	2.009	-6.127	-2.054	2.627	-10.6768	0.84	0.064	2.009	small GTPase mediated signal transduction	2.009	4.344	-0.343	2.627	-4.1783	0.862	0.204	2.009		GO:0006874	cellular calcium ion homeostasis	2.573	-2.6088	WT	NA	NA	NA	MUT		GO:0007369	gastrulation	0.893	7.862	2.359	2.276	-3.8158	0.818	0.657	0.893
GO:0006887	NA	NA	NA	WT	exocytosis	2.49	-2.0997	MUT		GO:0007265	Ras protein signal transduction	1.425	-6.199	-1.774	2.479	-7.6826	0.839	0.485	1.425	Ras protein signal transduction	1.425	4.125	-0.407	2.479	-3.0329	0.865	0.485	1.425		GO:0006887	NA	NA	NA	WT	exocytosis	2.49	-2.0997	MUT		GO:0007517	muscle organ development	1.724	7.109	1.777	2.561	-5.1363	0.793	0.395	1.724
GO:0006906	vesicle fusion	2.17	-2.3305	WT	NA	NA	NA	MUT		GO:0007517	muscle organ development	1.724	7.306	0.568	2.561	-3.5769	0.784	0.395	1.724	muscle organ development	1.724	-7.229	-0.255	2.561	-3.688	0.793	0.395	1.724		GO:0006906	vesicle fusion	2.17	-2.3305	WT	NA	NA	NA	MUT		GO:0009100	glycoprotein metabolic process	1.653	-3.037	-0.339	2.543	-3.2011	0.942	0.153	1.653
GO:0007162	NA	NA	NA	WT	negative regulation of cell adhesion	2.364	-2.8914	MUT		GO:0008015	blood circulation	1.918	4.267	4.06	2.607	-3.4943	0.9	0.448	1.918	NA	NA	NA	NA	NA	NA	NA	NA	NA		GO:0007162	NA	NA	NA	WT	negative regulation of cell adhesion	2.364	-2.8914	MUT		GO:0009611	response to wounding	2.303	-3.026	4.325	2.687	-4.3113	0.911	0.378	2.303
GO:0007219	Notch signaling pathway	2.241	-4.024	WT	NA	NA	NA	MUT		GO:0008643	carbohydrate transport	0.708	-3.168	-2.426	2.176	-3.6066	0.887	0.281	0.708	NA	NA	NA	NA	NA	NA	NA	NA	NA		GO:0007219	Notch signaling pathway	2.241	-4.024	WT	NA	NA	NA	MUT		GO:0009991	response to extracellular stimulus	2.104	-2.118	5.36	2.647	-4.6467	0.914	0.486	2.104
GO:0007249	I-kappaB kinase/NF-kappaB signaling	2.382	-2.1982	WT	NA	NA	NA	MUT		GO:0009100	glycoprotein metabolic process	1.653	-2.102	5.93	2.543	-5.5367	0.95	0.683	1.653	NA	NA	NA	NA	NA	NA	NA	NA	NA		GO:0007249	I-kappaB kinase/NF-kappaB signaling	2.382	-2.1982	WT	NA	NA	NA	MUT		GO:0010508	positive regulation of autophagy	0.442	-3.044	-2.972	1.973	-3.9864	0.864	0.245	0.442
GO:0007264	small GTPase mediated signal transduction	2.627	-4.5998	WT	NA	NA	NA	MUT		GO:0009101	glycoprotein biosynthetic process	1.463	-2.302	5.786	2.49	-5.4477	0.95	0.147	1.463	NA	NA	NA	NA	NA	NA	NA	NA	NA		GO:0007264	small GTPase mediated signal transduction	2.627	-4.5998	WT	NA	NA	NA	MUT		GO:0014706	striated muscle tissue development	1.823	6.74	1.421	2.585	-3.365	0.865	0.558	1.823
GO:0007265	Ras protein signal transduction	2.479	-3.6347	WT	NA	NA	NA	MUT		GO:0010631	epithelial cell migration	1.097	4.977	0.955	2.365	-5.8776	0.758	0.641	1.097	NA	NA	NA	NA	NA	NA	NA	NA	NA		GO:0007265	Ras protein signal transduction	2.479	-3.6347	WT	NA	NA	NA	MUT		GO:0016051	carbohydrate biosynthetic process	0.836	-1.641	2.806	2.248	-4.2818	0.915	0.092	0.836
GO:0007389	NA	NA	NA	WT	pattern specification process	2.662	-2.2638	MUT		GO:0014706	striated muscle tissue development	1.823	6.426	-1.409	2.585	-4.2664	0.857	0.558	1.823	striated muscle tissue development	1.823	-7.428	1.057	2.585	-2.6317	0.857	0.558	1.823		GO:0007389	NA	NA	NA	WT	pattern specification process	2.662	-2.2638	MUT		GO:0016311	dephosphorylation	1.933	-3.44	1.138	2.611	-3.3157	0.905	0.437	1.933
GO:0008277	NA	NA	NA	WT	regulation of G-protein coupled receptor protein signaling pathway	1.964	-2.178	MUT		GO:0016055	Wnt signaling pathway	1.847	-5.883	-2.963	2.591	-4.9912	0.837	0.218	1.847	NA	NA	NA	NA	NA	NA	NA	NA	NA		GO:0008277	NA	NA	NA	WT	regulation of G-protein coupled receptor protein signaling pathway	1.964	-2.178	MUT		GO:0016601	Rac protein signal transduction	0.161	-1.939	6.702	1.544	-3.4816	0.845	0.698	0.161
GO:0008593	regulation of Notch signaling pathway	1.851	-3.3435	WT	NA	NA	NA	MUT		GO:0016311	dephosphorylation	1.933	-3.451	6.037	2.611	-4.0073	0.917	0.425	1.933	NA	NA	NA	NA	NA	NA	NA	NA	NA		GO:0008593	regulation of Notch signaling pathway	1.851	-3.3435	WT	NA	NA	NA	MUT		GO:0018105	peptidyl-serine phosphorylation	1.439	-4.294	-0.923	2.483	-3.7234	0.87	0.665	1.439
GO:0009615	response to virus	2.42	-2.5949	WT	response to virus	2.42	-2.6013	MUT		GO:0016358	dendrite development	1.03	7.094	-0.474	2.338	-8.606	0.727	0.265	1.03	NA	NA	NA	NA	NA	NA	NA	NA	NA		GO:0009615	response to virus	2.42	-2.5949	WT	response to virus	2.42	-2.6013	MUT		GO:0018108	peptidyl-tyrosine phosphorylation	1.619	-4.341	-0.98	2.534	-9.2883	0.863	0.569	1.619
GO:0010001	glial cell differentiation	2.299	-2.1491	WT	NA	NA	NA	MUT		GO:0018105	peptidyl-serine phosphorylation	1.439	-2.654	6.819	2.483	-5.8183	0.889	0.665	1.439	NA	NA	NA	NA	NA	NA	NA	NA	NA		GO:0010001	glial cell differentiation	2.299	-2.1491	WT	NA	NA	NA	MUT		GO:0018209	peptidyl-serine modification	1.534	-5.557	-1.245	2.511	-4.3767	0.894	0.67	1.534
GO:0010517	regulation of phospholipase activity	1.653	-2.2271	WT	NA	NA	NA	MUT		GO:0018107	peptidyl-threonine phosphorylation	0.513	-2.581	6.828	2.037	-3.9993	0.899	0.592	0.513	NA	NA	NA	NA	NA	NA	NA	NA	NA		GO:0010517	regulation of phospholipase activity	1.653	-2.2271	WT	NA	NA	NA	MUT		GO:0018212	peptidyl-tyrosine modification	1.629	-5.565	-1.261	2.537	-9.4586	0.893	0.675	1.629
GO:0010721	negative regulation of cell development	2.467	-2.8252	WT	NA	NA	NA	MUT		GO:0018108	peptidyl-tyrosine phosphorylation	1.619	-2.648	6.862	2.534	-10.6347	0.883	0	1.619	peptidyl-tyrosine phosphorylation	1.619	3.064	5.555	2.534	-4.9519	0.917	0.149	1.619		GO:0010721	negative regulation of cell development	2.467	-2.8252	WT	NA	NA	NA	MUT		GO:0019216	regulation of lipid metabolic process	1.349	-3.875	0.816	2.455	-3.4799	0.863	0.311	1.349
GO:0010742	NA	NA	NA	WT	macrophage derived foam cell differentiation	1.415	-2.6531	MUT		GO:0018209	peptidyl-serine modification	1.534	-2.643	7.144	2.511	-5.8018	0.91	0.67	1.534	NA	NA	NA	NA	NA	NA	NA	NA	NA		GO:0010742	NA	NA	NA	WT	macrophage derived foam cell differentiation	1.415	-2.6531	MUT		GO:0019221	cytokine-mediated signaling pathway	1.861	-3.212	6.898	2.594	-4.9071	0.832	0.427	1.861
GO:0010869	NA	NA	NA	WT	regulation of receptor biosynthetic process	1.279	-2.6013	MUT		GO:0018210	peptidyl-threonine modification	0.532	-2.611	7.215	2.053	-4.259	0.919	0.594	0.532	NA	NA	NA	NA	NA	NA	NA	NA	NA		GO:0010869	NA	NA	NA	WT	regulation of receptor biosynthetic process	1.279	-2.6013	MUT		GO:0022612	gland morphogenesis	0.698	7.887	1.659	2.17	-3.553	0.801	0.429	0.698
GO:0010888	NA	NA	NA	WT	negative regulation of lipid storage	1.362	-2.1721	MUT		GO:0018212	peptidyl-tyrosine modification	1.629	-2.65	7.157	2.537	-10.4066	0.91	0.675	1.629	peptidyl-tyrosine modification	1.629	3.677	6.318	2.537	-5.1827	0.93	0.675	1.629		GO:0010888	NA	NA	NA	WT	negative regulation of lipid storage	1.362	-2.1721	MUT		GO:0030010	establishment of cell polarity	0.56	0.715	0.71	2.076	-4.9206	0.915	0.087	0.56
GO:0014706	striated muscle tissue development	2.585	-2.8074	WT	NA	NA	NA	MUT		GO:0030335	positive regulation of cell migration	1.866	-3.321	-5.37	2.595	-13.1733	0.739	0.24	1.866	positive regulation of cell migration	1.866	4.747	-4.898	2.595	-5.3346	0.781	0.261	1.866		GO:0014706	striated muscle tissue development	2.585	-2.8074	WT	NA	NA	NA	MUT		GO:0030278	regulation of ossification	0.95	6.957	0.507	2.303	-3.5278	0.779	0.421	0.95
GO:0016055	Wnt signaling pathway	2.591	-2.571	WT	NA	NA	NA	MUT		GO:0030851	granulocyte differentiation	0.166	6.195	-3.605	1.556	-4.3648	0.671	0.557	0.166	NA	NA	NA	NA	NA	NA	NA	NA	NA		GO:0016055	Wnt signaling pathway	2.591	-2.571	WT	NA	NA	NA	MUT		GO:0030335	positive regulation of cell migration	1.866	-3.336	-5.706	2.595	-9.9667	0.749	0.1	1.866
GO:0016358	dendrite development	2.338	-3.0041	WT	NA	NA	NA	MUT		GO:0030900	forebrain development	1.933	7.926	1.033	2.611	-4.3375	0.769	0.478	1.933	NA	NA	NA	NA	NA	NA	NA	NA	NA		GO:0016358	dendrite development	2.338	-3.0041	WT	NA	NA	NA	MUT		GO:0030856	regulation of epithelial cell differentiation	0.632	7.486	1.198	2.127	-3.3833	0.71	0.607	0.632
GO:0018105	peptidyl-serine phosphorylation	2.483	-3.1481	WT	NA	NA	NA	MUT		GO:0031098	stress-activated protein kinase signaling cascade	1.102	-4.782	-1.082	2.367	-7.9315	0.84	0.47	1.102	NA	NA	NA	NA	NA	NA	NA	NA	NA		GO:0018105	peptidyl-serine phosphorylation	2.483	-3.1481	WT	NA	NA	NA	MUT		GO:0030900	forebrain development	1.933	7.716	1.624	2.611	-4.5042	0.783	0.401	1.933
GO:0018108	peptidyl-tyrosine phosphorylation	2.534	-5.8784	WT	peptidyl-tyrosine phosphorylation	2.534	-3.8558	MUT		GO:0031346	positive regulation of cell projection organization	1.52	-1.538	-5.051	2.507	-7.5379	0.756	0.596	1.52	NA	NA	NA	NA	NA	NA	NA	NA	NA		GO:0018108	peptidyl-tyrosine phosphorylation	2.534	-5.8784	WT	peptidyl-tyrosine phosphorylation	2.534	-3.8558	MUT		GO:0031098	stress-activated protein kinase signaling cascade	1.102	-3.053	6.029	2.367	-7.3737	0.805	0.346	1.102
GO:0018209	peptidyl-serine modification	2.511	-2.8764	WT	NA	NA	NA	MUT		GO:0031349	positive regulation of defense response	1.311	-3.707	-4.92	2.442	-6.0091	0.812	0.626	1.311	positive regulation of defense response	1.311	5.143	-1.905	2.442	-4.5348	0.807	0.494	1.311		GO:0018209	peptidyl-serine modification	2.511	-2.8764	WT	NA	NA	NA	MUT		GO:0031294	lymphocyte costimulation	0.142	-1.12	-7.349	1.491	-3.3447	0.631	0.615	0.142
GO:0018212	peptidyl-tyrosine modification	2.537	-5.7471	WT	peptidyl-tyrosine modification	2.537	-3.8042	MUT		GO:0031589	cell-substrate adhesion	1.396	-0.172	0.867	2.47	-4.2087	0.876	0.632	1.396	cell-substrate adhesion	1.396	1.037	-2.999	2.47	-2.9682	0.879	0.625	1.396		GO:0018212	peptidyl-tyrosine modification	2.537	-5.7471	WT	peptidyl-tyrosine modification	2.537	-3.8042	MUT		GO:0031331	positive regulation of cellular catabolic process	0.969	-5.755	-3.021	2.312	-4.0035	0.824	0.268	0.969
GO:0019216	NA	NA	NA	WT	regulation of lipid metabolic process	2.455	-2.2779	MUT		GO:0032103	positive regulation of response to external stimulus	1.178	-1.992	-4.492	2.396	-3.8166	0.828	0.249	1.178	positive regulation of response to external stimulus	1.178	4.369	-1.304	2.396	-5.5333	0.807	0.246	1.178		GO:0019216	NA	NA	NA	WT	regulation of lipid metabolic process	2.455	-2.2779	MUT		GO:0031343	positive regulation of cell killing	0.228	-3.636	-3.323	1.69	-6.4655	0.856	0.208	0.228
GO:0019221	NA	NA	NA	WT	cytokine-mediated signaling pathway	2.594	-2.4041	MUT		GO:0032535	regulation of cellular component size	1.577	0.509	-4.266	2.522	-3.529	0.829	0.371	1.577	NA	NA	NA	NA	NA	NA	NA	NA	NA		GO:0019221	NA	NA	NA	WT	cytokine-mediated signaling pathway	2.594	-2.4041	MUT		GO:0031346	positive regulation of cell projection organization	1.52	-3.212	-4.188	2.507	-3.6907	0.795	0.648	1.52
GO:0019915	NA	NA	NA	WT	lipid storage	1.869	-2.0887	MUT		GO:0032609	interferon-gamma production	0.522	6.324	3.706	2.045	-13.4856	0.803	0.183	0.522	NA	NA	NA	NA	NA	NA	NA	NA	NA		GO:0019915	NA	NA	NA	WT	lipid storage	1.869	-2.0887	MUT		GO:0031349	positive regulation of defense response	1.311	-5.318	3.066	2.442	-8.3867	0.76	0.252	1.311
GO:0022407	regulation of cell-cell adhesion	2.561	-13.3053	WT	NA	NA	NA	MUT		GO:0032613	interleukin-10 production	0.228	5.915	3.775	1.69	-3.8867	0.816	0.605	0.228	NA	NA	NA	NA	NA	NA	NA	NA	NA		GO:0022407	regulation of cell-cell adhesion	2.561	-13.3053	WT	NA	NA	NA	MUT		GO:0031663	lipopolysaccharide-mediated signaling pathway	0.237	-2.754	6.046	1.708	-4.9836	0.841	0.387	0.237
GO:0030101	natural killer cell activation	1.94	-2.2249	WT	NA	NA	NA	MUT		GO:0032623	interleukin-2 production	0.275	6.071	3.809	1.771	-6.4842	0.813	0.615	0.275	NA	NA	NA	NA	NA	NA	NA	NA	NA		GO:0030101	natural killer cell activation	1.94	-2.2249	WT	NA	NA	NA	MUT		GO:0031668	cellular response to extracellular stimulus	1.03	-2.455	6.006	2.338	-6.6402	0.887	0.017	1.03
GO:0030335	positive regulation of cell migration	2.595	-6.7312	WT	NA	NA	NA	MUT		GO:0032633	interleukin-4 production	0.161	5.703	3.739	1.544	-5.4164	0.821	0.587	0.161	interleukin-4 production	0.161	-5.223	-1.333	1.544	-2.3367	0.844	0.654	0.161		GO:0030335	positive regulation of cell migration	2.595	-6.7312	WT	NA	NA	NA	MUT		GO:0032103	positive regulation of response to external stimulus	1.178	-4.598	3.762	2.396	-6.1748	0.771	0.494	1.178
GO:0030900	forebrain development	2.611	-3.0732	WT	NA	NA	NA	MUT		GO:0032634	interleukin-5 production	0.085	5.388	3.738	1.279	-3.4342	0.83	0.557	0.085	NA	NA	NA	NA	NA	NA	NA	NA	NA		GO:0030900	forebrain development	2.611	-3.0732	WT	NA	NA	NA	MUT		GO:0032535	regulation of cellular component size	1.577	0.627	-3.096	2.522	-3.9627	0.867	0.371	1.577
GO:0031331	NA	NA	NA	WT	positive regulation of cellular catabolic process	2.312	-2.6351	MUT		GO:0032653	regulation of interleukin-10 production	0.204	5.785	3.231	1.643	-3.7791	0.759	0.599	0.204	NA	NA	NA	NA	NA	NA	NA	NA	NA		GO:0031331	NA	NA	NA	WT	positive regulation of cellular catabolic process	2.312	-2.6351	MUT		GO:0032623	interleukin-2 production	0.275	5.006	1.355	1.771	-4.0476	0.831	0.689	0.275
GO:0031346	positive regulation of cell projection organization	2.507	-3.199	WT	NA	NA	NA	MUT		GO:0032663	regulation of interleukin-2 production	0.252	5.889	3.213	1.732	-6.0341	0.755	0.61	0.252	NA	NA	NA	NA	NA	NA	NA	NA	NA		GO:0031346	positive regulation of cell projection organization	2.507	-3.199	WT	NA	NA	NA	MUT		GO:0032633	interleukin-4 production	0.161	4.819	1.326	1.544	-4.8246	0.838	0.654	0.161
GO:0032011	NA	NA	NA	WT	ARF protein signal transduction	1.23	-2.2661	MUT		GO:0032673	regulation of interleukin-4 production	0.128	5.518	3.078	1.447	-3.5464	0.77	0.576	0.128	NA	NA	NA	NA	NA	NA	NA	NA	NA		GO:0032011	NA	NA	NA	WT	ARF protein signal transduction	1.23	-2.2661	MUT		GO:0032673	regulation of interleukin-4 production	0.128	5.147	0.545	1.447	-5.5007	0.782	0.662	0.128
GO:0032012	NA	NA	NA	WT	regulation of ARF protein signal transduction	1.23	-2.2661	MUT		GO:0032674	regulation of interleukin-5 production	0.081	5.325	3.056	1.255	-3.6841	0.777	0.554	0.081	NA	NA	NA	NA	NA	NA	NA	NA	NA		GO:0032012	NA	NA	NA	WT	regulation of ARF protein signal transduction	1.23	-2.2661	MUT		GO:0032872	regulation of stress-activated MAPK cascade	0.945	-5.031	3.805	2.301	-6.0895	0.666	0.626	0.945
GO:0032103	positive regulation of response to external stimulus	2.396	-2.4255	WT	NA	NA	NA	MUT		GO:0032872	regulation of stress-activated MAPK cascade	0.945	-4.661	3.995	2.301	-6.2928	0.735	0.599	0.945	NA	NA	NA	NA	NA	NA	NA	NA	NA		GO:0032103	positive regulation of response to external stimulus	2.396	-2.4255	WT	NA	NA	NA	MUT		GO:0032956	regulation of actin cytoskeleton organization	1.396	1.694	-1.753	2.47	-3.6481	0.859	0.097	1.396
GO:0032386	NA	NA	NA	WT	regulation of intracellular transport	2.692	-2.2673	MUT		GO:0032970	regulation of actin filament-based process	1.558	1.33	2.292	2.517	-7.8118	0.845	0.078	1.558	regulation of actin filament-based process	1.558	-2.002	-1.629	2.517	-3.7603	0.86	0.098	1.558		GO:0032386	NA	NA	NA	WT	regulation of intracellular transport	2.692	-2.2673	MUT		GO:0033002	muscle cell proliferation	0.784	-0.194	0.083	2.22	-9.3018	0.896	0.486	0.784
GO:0032496	NA	NA	NA	WT	response to lipopolysaccharide	2.497	-3.1179	MUT		GO:0033002	muscle cell proliferation	0.784	-2.729	2.493	2.22	-5.7568	0.905	0.486	0.784	muscle cell proliferation	0.784	-0.745	0.407	2.22	-3.414	0.904	0.486	0.784		GO:0032496	NA	NA	NA	WT	response to lipopolysaccharide	2.497	-3.1179	MUT		GO:0034113	heterotypic cell-cell adhesion	0.228	0.001	-3.694	1.69	-3.3157	0.825	0.661	0.228
GO:0032535	regulation of cellular component size	2.522	-2.4958	WT	NA	NA	NA	MUT		GO:0034330	cell junction organization	0.954	-1.032	-1.232	2.305	-4.8243	0.882	0.217	0.954	cell junction organization	0.954	0.374	0.423	2.305	-3.0176	0.904	0.199	0.954		GO:0032535	regulation of cellular component size	2.522	-2.4958	WT	NA	NA	NA	MUT		GO:0034405	response to fluid shear stress	0.152	-2.676	3.917	1.519	-3.715	0.93	0.283	0.152
GO:0032609	NA	NA	NA	WT	interferon-gamma production	2.045	-2.5924	MUT		GO:0038127	ERBB signaling pathway	0.484	-4.298	-1.533	2.013	-3.89	0.877	0.411	0.484	NA	NA	NA	NA	NA	NA	NA	NA	NA		GO:0032609	NA	NA	NA	WT	interferon-gamma production	2.045	-2.5924	MUT		GO:0038061	NIK/NF-kappaB signaling	0.304	-2.003	6.51	1.813	-3.6037	0.845	0.384	0.304
GO:0032613	interleukin-10 production	1.69	-3.616	WT	NA	NA	NA	MUT		GO:0042063	gliogenesis	1.244	8.109	1.108	2.42	-4.1069	0.758	0.547	1.244	NA	NA	NA	NA	NA	NA	NA	NA	NA		GO:0032613	interleukin-10 production	1.69	-3.616	WT	NA	NA	NA	MUT		GO:0042063	gliogenesis	1.244	7.997	1.614	2.42	-3.6935	0.774	0.594	1.244
GO:0032620	interleukin-17 production	1.491	-2.152	WT	NA	NA	NA	MUT		GO:0042088	T-helper 1 type immune response	0.18	1.792	-7.757	1.591	-4.205	0.812	0.699	0.18	T-helper 1 type immune response	0.18	-0.478	-8.28	1.591	-2.6618	0.757	0.699	0.18		GO:0032620	interleukin-17 production	1.491	-2.152	WT	NA	NA	NA	MUT		GO:0042092	type 2 immune response	0.161	0.136	-7.721	1.544	-3.2928	0.771	0.379	0.161
GO:0032633	interleukin-4 production	1.544	-5.0966	WT	NA	NA	NA	MUT		GO:0042176	regulation of protein catabolic process	1.529	-2.893	6.323	2.509	-4.9178	0.867	0.248	1.529	NA	NA	NA	NA	NA	NA	NA	NA	NA		GO:0032633	interleukin-4 production	1.544	-5.0966	WT	NA	NA	NA	MUT		GO:0042107	cytokine metabolic process	0.546	-4.26	-1.022	2.064	-4.3728	0.943	0.225	0.546
GO:0032651	regulation of interleukin-1 beta production	1.633	-2.4523	WT	NA	NA	NA	MUT		GO:0042326	negative regulation of phosphorylation	2.037	-4.348	4.408	2.633	-8.3276	0.802	0.522	2.037	NA	NA	NA	NA	NA	NA	NA	NA	NA		GO:0032651	regulation of interleukin-1 beta production	1.633	-2.4523	WT	NA	NA	NA	MUT		GO:0042110	T cell activation	2.142	0.048	-7.413	2.655	-19.7955	0.579	0	2.142
GO:0032653	regulation of interleukin-10 production	1.643	-3.3472	WT	NA	NA	NA	MUT		GO:0043254	regulation of protein complex assembly	1.719	-0.457	-1.492	2.56	-7.5379	0.836	0.079	1.719	NA	NA	NA	NA	NA	NA	NA	NA	NA		GO:0032653	regulation of interleukin-10 production	1.643	-3.3472	WT	NA	NA	NA	MUT		GO:0042982	amyloid precursor protein metabolic process	0.152	-3.272	-0.494	1.519	-3.3976	0.948	0.198	0.152
GO:0032660	regulation of interleukin-17 production	1.415	-2.1884	WT	NA	NA	NA	MUT		GO:0043393	regulation of protein binding	0.874	-1.209	3.503	2.267	-4.8491	0.916	0.443	0.874	NA	NA	NA	NA	NA	NA	NA	NA	NA		GO:0032660	regulation of interleukin-17 production	1.415	-2.1884	WT	NA	NA	NA	MUT		GO:0042987	amyloid precursor protein catabolic process	0.114	-3.218	-0.441	1.398	-3.4213	0.95	0.192	0.114
GO:0032673	regulation of interleukin-4 production	1.447	-3.9641	WT	NA	NA	NA	MUT		GO:0044770	cell cycle phase transition	1.638	1.073	2.068	2.539	-4.1941	0.891	0.095	1.638	NA	NA	NA	NA	NA	NA	NA	NA	NA		GO:0032673	regulation of interleukin-4 production	1.447	-3.9641	WT	NA	NA	NA	MUT		GO:0043122	regulation of I-kappaB kinase/NF-kappaB signaling	1.035	-3.716	6.663	2.34	-3.9731	0.79	0.536	1.035
GO:0032674	regulation of interleukin-5 production	1.255	-2.0466	WT	NA	NA	NA	MUT		GO:0045165	cell fate commitment	1.239	6.737	-2.149	2.418	-4.049	0.81	0.307	1.239	cell fate commitment	1.239	-7.397	1.75	2.418	-2.4595	0.824	0.307	1.239		GO:0032674	regulation of interleukin-5 production	1.255	-2.0466	WT	NA	NA	NA	MUT		GO:0043393	regulation of protein binding	0.874	-1.347	-0.961	2.267	-5.7332	0.895	0.412	0.874
GO:0032799	NA	NA	NA	WT	low-density lipoprotein receptor particle metabolic process	1.114	-2.5386	MUT		GO:0045444	fat cell differentiation	1.064	6.864	-2.271	2.352	-5.554	0.813	0.301	1.064	fat cell differentiation	1.064	-7.583	1.68	2.352	-3.3584	0.826	0.094	1.064		GO:0032799	NA	NA	NA	WT	low-density lipoprotein receptor particle metabolic process	1.114	-2.5386	MUT		GO:0043491	protein kinase B signaling	0.784	-2.585	7.11	2.22	-3.6513	0.831	0.423	0.784
GO:0032800	NA	NA	NA	WT	receptor biosynthetic process	1.38	-2.8566	MUT		GO:0045598	regulation of fat cell differentiation	0.579	6.287	-2.329	2.09	-3.4877	0.764	0.399	0.579	regulation of fat cell differentiation	0.579	-6.838	1.65	2.09	-2.7874	0.783	0.283	0.579		GO:0032800	NA	NA	NA	WT	receptor biosynthetic process	1.38	-2.8566	MUT		GO:0045136	development of secondary sexual characteristics	0.052	4.524	1.738	1.079	-3.3973	0.919	0.565	0.052
GO:0032970	regulation of actin filament-based process	2.517	-5.8571	WT	NA	NA	NA	MUT		GO:0045666	positive regulation of neuron differentiation	1.534	6.674	-0.371	2.511	-5.2479	0.628	0.605	1.534	NA	NA	NA	NA	NA	NA	NA	NA	NA		GO:0032970	regulation of actin filament-based process	2.517	-5.8571	WT	NA	NA	NA	MUT		GO:0045444	fat cell differentiation	1.064	7.297	1.145	2.352	-7.5336	0.82	0.221	1.064
GO:0033002	muscle cell proliferation	2.22	-2.2185	WT	NA	NA	NA	MUT		GO:0045786	negative regulation of cell cycle	1.99	-0.907	-3.507	2.623	-3.9968	0.824	0.614	1.99	NA	NA	NA	NA	NA	NA	NA	NA	NA		GO:0033002	muscle cell proliferation	2.22	-2.2185	WT	NA	NA	NA	MUT		GO:0045577	regulation of B cell differentiation	0.147	5.83	-3.323	1.505	-4.6822	0.545	0.616	0.147
GO:0033273	NA	NA	NA	WT	response to vitamin	1.944	-2.0025	MUT		GO:0045862	positive regulation of proteolysis	1.401	-3.846	5.385	2.471	-4.4048	0.807	0.447	1.401	positive regulation of proteolysis	1.401	5.352	4.384	2.471	-3.0878	0.81	0.284	1.401		GO:0033273	NA	NA	NA	WT	response to vitamin	1.944	-2.0025	MUT		GO:0045598	regulation of fat cell differentiation	0.579	6.598	0.286	2.09	-3.9364	0.771	0.422	0.579
GO:0033574	response to testosterone	1.643	-2.6927	WT	NA	NA	NA	MUT		GO:0046777	protein autophosphorylation	1.097	-2.55	6.495	2.365	-7.5718	0.899	0.53	1.097	protein autophosphorylation	1.097	2.542	5.062	2.365	-2.4118	0.924	0.53	1.097		GO:0033574	response to testosterone	1.643	-2.6927	WT	NA	NA	NA	MUT		GO:0045786	negative regulation of cell cycle	1.99	1.012	-2.441	2.623	-3.8767	0.836	0.101	1.99
GO:0034329	NA	NA	NA	WT	cell junction assembly	2.21	-2.2653	MUT		GO:0048015	phosphatidylinositol-mediated signaling	0.646	-6.443	-1.143	2.137	-3.4877	0.857	0.442	0.646	NA	NA	NA	NA	NA	NA	NA	NA	NA		GO:0034329	NA	NA	NA	WT	cell junction assembly	2.21	-2.2653	MUT		GO:0045862	positive regulation of proteolysis	1.401	-5.848	-2.571	2.471	-4.2154	0.776	0.483	1.401
GO:0035162	embryonic hemopoiesis	1.462	-2.0966	WT	NA	NA	NA	MUT		GO:0048511	rhythmic process	1.558	1.689	3.912	2.517	-3.3311	0.994	0	1.558	NA	NA	NA	NA	NA	NA	NA	NA	NA		GO:0035162	embryonic hemopoiesis	1.462	-2.0966	WT	NA	NA	NA	MUT		GO:0048511	rhythmic process	1.558	2.254	1.939	2.517	-3.8812	0.994	0	1.558
GO:0035315	hair cell differentiation	1.69	-2.0502	WT	NA	NA	NA	MUT		GO:0048538	thymus development	0.266	6.425	-3.599	1.756	-3.8641	0.695	0.57	0.266	thymus development	0.266	-5.483	-5.329	1.756	-2.5219	0.666	0.457	0.266		GO:0035315	hair cell differentiation	1.69	-2.0502	WT	NA	NA	NA	MUT		GO:0048568	embryonic organ development	2.298	8.126	1.765	2.686	-4.6475	0.781	0.41	2.298
GO:0035335	peptidyl-tyrosine dephosphorylation	1.991	-2.1884	WT	NA	NA	NA	MUT		GO:0048568	embryonic organ development	2.298	8.168	1.121	2.686	-5.8549	0.772	0.41	2.298	embryonic organ development	2.298	-8.34	-0.12	2.686	-4.6853	0.773	0.41	2.298		GO:0035335	peptidyl-tyrosine dephosphorylation	1.991	-2.1884	WT	NA	NA	NA	MUT		GO:0048608	reproductive structure development	2.222	7.888	1.993	2.671	-3.6301	0.805	0.319	2.222
GO:0035458	cellular response to interferon-beta	1.591	-2.1487	WT	NA	NA	NA	MUT		GO:0048608	reproductive structure development	2.222	8.059	1.608	2.671	-3.9584	0.796	0.319	2.222	reproductive structure development	2.222	-8.18	0.117	2.671	-3.3628	0.81	0.325	2.222		GO:0035458	cellular response to interferon-beta	1.591	-2.1487	WT	NA	NA	NA	MUT		GO:0048638	regulation of developmental growth	1.486	6.475	0.563	2.497	-3.9484	0.791	0.231	1.486
GO:0035690	NA	NA	NA	WT	cellular response to drug	1.881	-2.2703	MUT		GO:0048638	regulation of developmental growth	1.486	6.031	-1.853	2.497	-5.7028	0.779	0.441	1.486	NA	NA	NA	NA	NA	NA	NA	NA	NA		GO:0035690	NA	NA	NA	WT	cellular response to drug	1.881	-2.2703	MUT		GO:0048660	regulation of smooth muscle cell proliferation	0.513	-0.172	-0.138	2.037	-8.3827	0.847	0.464	0.513
GO:0035872	nucleotide-binding domain	leucine rich repeat containing receptor signaling pathway	1.114	-2.0965	WT	NA	NA	NA		GO:0048660	regulation of smooth muscle cell proliferation	0.513	-2.172	1.578	2.037	-3.6375	0.86	0.464	0.513	regulation of smooth muscle cell proliferation	0.513	-0.416	0.186	2.037	-3.3966	0.861	0.464	0.513		GO:0035872	nucleotide-binding domain	leucine rich repeat containing receptor signaling pathway	1.114	-2.0965	WT	NA	NA	NA		GO:0048732	gland development	2.265	7.075	1.811	2.679	-5.862	0.787	0.364	2.265
GO:0038127	ERBB signaling pathway	2.013	-2.088	WT	NA	NA	NA	MUT		GO:0048732	gland development	2.265	7.287	0.748	2.679	-7.2052	0.778	0.363	2.265	gland development	2.265	-7.145	-0.138	2.679	-5.6979	0.793	0.233	2.265		GO:0038127	ERBB signaling pathway	2.013	-2.088	WT	NA	NA	NA	MUT		GO:0048762	mesenchymal cell differentiation	0.883	7.565	1.713	2.272	-6.4376	0.753	0.296	0.883
GO:0042063	gliogenesis	2.42	-2.0099	WT	NA	NA	NA	MUT		GO:0048762	mesenchymal cell differentiation	0.883	7.864	0.454	2.272	-4.9569	0.751	0.512	0.883	mesenchymal cell differentiation	0.883	-7.758	0.304	2.272	-2.8642	0.758	0.512	0.883		GO:0042063	gliogenesis	2.42	-2.0099	WT	NA	NA	NA	MUT		GO:0048771	tissue remodeling	0.803	5.756	1.848	2.23	-5.6563	0.86	0.209	0.803
GO:0042088	T-helper 1 type immune response	1.591	-2.152	WT	NA	NA	NA	MUT		GO:0048771	tissue remodeling	0.803	6.793	2.694	2.23	-3.4508	0.851	0.191	0.803	tissue remodeling	0.803	-5.984	-1.044	2.23	-3.2867	0.867	0.206	0.803		GO:0042088	T-helper 1 type immune response	1.591	-2.152	WT	NA	NA	NA	MUT		GO:0048863	stem cell differentiation	0.864	6.691	0.949	2.262	-4.8138	0.824	0.295	0.864
GO:0042110	NA	NA	NA	WT	T cell activation	2.655	-6.3894	MUT		GO:0048871	multicellular organismal homeostasis	1.586	5.553	0.193	2.525	-4.4935	0.781	0.563	1.586	multicellular organismal homeostasis	1.586	-5.19	-0.44	2.525	-5.2577	0.799	0.223	1.586		GO:0042110	NA	NA	NA	WT	T cell activation	2.655	-6.3894	MUT		GO:0048864	stem cell development	0.337	6.461	0.949	1.857	-4.8632	0.822	0.268	0.337
GO:0042176	regulation of protein catabolic process	2.509	-2.6581	WT	NA	NA	NA	MUT		GO:0048872	homeostasis of number of cells	1.372	1.384	-3.569	2.462	-10.2334	0.898	0.052	1.372	homeostasis of number of cells	1.372	-1.527	0.18	2.462	-4.7319	0.901	0.563	1.372		GO:0042176	regulation of protein catabolic process	2.509	-2.6581	WT	NA	NA	NA	MUT		GO:0048872	homeostasis of number of cells	1.372	0.298	-2.351	2.462	-6.9914	0.922	0.057	1.372
GO:0043112	NA	NA	NA	WT	receptor metabolic process	2.21	-3.584	MUT		GO:0050673	epithelial cell proliferation	1.733	-2.673	2.16	2.563	-3.8589	0.897	0.532	1.733	epithelial cell proliferation	1.733	-0.661	0.377	2.563	-3.5012	0.896	0.532	1.733		GO:0043112	NA	NA	NA	WT	receptor metabolic process	2.21	-3.584	MUT		GO:0050673	epithelial cell proliferation	1.733	-0.192	-0.07	2.563	-7.0319	0.887	0.533	1.733
GO:0043254	regulation of protein complex assembly	2.56	-4.8744	WT	NA	NA	NA	MUT		GO:0050678	regulation of epithelial cell proliferation	1.429	-2.815	2.226	2.48	-3.4218	0.849	0.551	1.429	regulation of epithelial cell proliferation	1.429	-0.632	0.393	2.48	-2.487	0.85	0.533	1.429		GO:0043254	regulation of protein complex assembly	2.56	-4.8744	WT	NA	NA	NA	MUT		GO:0050678	regulation of epithelial cell proliferation	1.429	-0.248	-0.068	2.48	-6.7692	0.834	0.52	1.429
GO:0043303	NA	NA	NA	WT	mast cell degranulation	1.643	-4.1361	MUT		GO:0050708	regulation of protein secretion	1.861	-3.093	-2.925	2.594	-9.3164	0.759	0.481	1.861	NA	NA	NA	NA	NA	NA	NA	NA	NA		GO:0043303	NA	NA	NA	WT	mast cell degranulation	1.643	-4.1361	MUT		GO:0050852	T cell receptor signaling pathway	0.404	-5.519	-2.197	1.934	-8.0653	0.606	0.558	0.404
GO:0043484	NA	NA	NA	WT	regulation of RNA splicing	2.041	-2.4697	MUT		GO:0050852	T cell receptor signaling pathway	0.404	-0.274	-6.772	1.934	-3.9257	0.667	0.614	0.404	T cell receptor signaling pathway	0.404	1.507	-7.07	1.934	-3.3966	0.625	0.614	0.404		GO:0043484	NA	NA	NA	WT	regulation of RNA splicing	2.041	-2.4697	MUT		GO:0050866	negative regulation of cell activation	0.793	1.804	-6.459	2.225	-8.0729	0.691	0.67	0.793
GO:0045066	regulatory T cell differentiation	1.447	-2.638	WT	NA	NA	NA	MUT		GO:0050866	negative regulation of cell activation	0.793	-0.985	-6.908	2.225	-7.4045	0.725	0.694	0.793	NA	NA	NA	NA	NA	NA	NA	NA	NA		GO:0045066	regulatory T cell differentiation	1.447	-2.638	WT	NA	NA	NA	MUT		GO:0050900	leukocyte migration	1.41	-0.411	-7.498	2.474	-8.5227	0.678	0.661	1.41
GO:0045088	regulation of innate immune response	2.364	-5.6249	WT	regulation of innate immune response	2.364	-2.6703	MUT		GO:0051051	negative regulation of transport	2.17	-2.986	-4.943	2.661	-4.4935	0.8	0.588	2.17	negative regulation of transport	2.17	2.777	-5.064	2.661	-4.9519	0.844	0.491	2.17		GO:0045088	regulation of innate immune response	2.364	-5.6249	WT	regulation of innate immune response	2.364	-2.6703	MUT		GO:0051056	regulation of small GTPase mediated signal transduction	1.064	-3.612	6.374	2.352	-5.7564	0.784	0.437	1.064
GO:0045165	cell fate commitment	2.418	-3.199	WT	NA	NA	NA	MUT		GO:0051098	regulation of binding	1.534	-0.902	3.254	2.511	-6.6462	0.912	0.477	1.534	NA	NA	NA	NA	NA	NA	NA	NA	NA		GO:0045165	cell fate commitment	2.418	-3.199	WT	NA	NA	NA	MUT		GO:0051090	regulation of sequence-specific DNA binding transcription factor activity	1.615	-2.993	-1.042	2.533	-3.9627	0.842	0.443	1.615
GO:0045453	NA	NA	NA	WT	bone resorption	1.785	-2.9029	MUT		GO:0051235	maintenance of location	1.372	-1.648	-5.837	2.462	-3.8861	0.868	0.365	1.372	NA	NA	NA	NA	NA	NA	NA	NA	NA		GO:0045453	NA	NA	NA	WT	bone resorption	1.785	-2.9029	MUT		GO:0051098	regulation of binding	1.534	-1.331	-0.847	2.511	-7.7905	0.892	0.441	1.534
GO:0045648	positive regulation of erythrocyte differentiation	1.342	-4.5061	WT	NA	NA	NA	MUT		GO:0051250	negative regulation of lymphocyte activation	0.608	0.907	-7.452	2.111	-7.3932	0.643	0.545	0.608	NA	NA	NA	NA	NA	NA	NA	NA	NA		GO:0045648	positive regulation of erythrocyte differentiation	1.342	-4.5061	WT	NA	NA	NA	MUT		GO:0051345	positive regulation of hydrolase activity	3.69	-1.645	-1.104	2.891	-7.7585	0.868	0.569	3.69
GO:0045655	regulation of monocyte differentiation	1.255	-2.4571	WT	NA	NA	NA	MUT		GO:0051345	positive regulation of hydrolase activity	3.69	-1.295	4.661	2.891	-7.2178	0.897	0.065	3.69	positive regulation of hydrolase activity	3.69	0.341	4.368	2.891	-5.6126	0.891	0.48	3.69		GO:0045655	regulation of monocyte differentiation	1.255	-2.4571	WT	NA	NA	NA	MUT		GO:0051896	regulation of protein kinase B signaling	0.655	-3.72	6.579	2.143	-3.2206	0.801	0.51	0.655
GO:0045744	NA	NA	NA	WT	negative regulation of G-protein coupled receptor protein signaling pathway	1.568	-2.0613	MUT		GO:0051489	regulation of filopodium assembly	0.19	-0.605	-1.365	1.613	-3.534	0.829	0.672	0.19	NA	NA	NA	NA	NA	NA	NA	NA	NA		GO:0045744	NA	NA	NA	WT	negative regulation of G-protein coupled receptor protein signaling pathway	1.568	-2.0613	MUT		GO:0051961	negative regulation of nervous system development	1.306	7.185	-0.225	2.441	-4.8266	0.693	0.546	1.306
GO:0045862	positive regulation of proteolysis	2.471	-2.3684	WT	NA	NA	NA	MUT		GO:0060249	anatomical structure homeostasis	1.629	1.354	-3.658	2.537	-3.8526	0.897	0.591	1.629	anatomical structure homeostasis	1.629	-1.502	0.202	2.537	-3.7021	0.899	0.575	1.629		GO:0045862	positive regulation of proteolysis	2.471	-2.3684	WT	NA	NA	NA	MUT		GO:0060326	cell chemotaxis	1.173	-3.392	4.091	2.394	-4.1948	0.786	0.646	1.173
GO:0045913	NA	NA	NA	WT	positive regulation of carbohydrate metabolic process	1.869	-2.187	MUT		GO:0060485	mesenchyme development	1.144	8.196	0.768	2.384	-3.9419	0.777	0.527	1.144	mesenchyme development	1.144	-8.324	-0.024	2.384	-3.7102	0.784	0.527	1.144		GO:0045913	NA	NA	NA	WT	positive regulation of carbohydrate metabolic process	1.869	-2.187	MUT		GO:0060485	mesenchyme development	1.144	8.03	1.646	2.384	-5.3529	0.787	0.488	1.144
GO:0046777	protein autophosphorylation	2.365	-4.3744	WT	NA	NA	NA	MUT		GO:0060537	muscle tissue development	1.918	7.708	-1.754	2.607	-3.6841	0.856	0.564	1.918	muscle tissue development	1.918	-8.227	1.014	2.607	-2.8732	0.856	0.564	1.918		GO:0046777	protein autophosphorylation	2.365	-4.3744	WT	NA	NA	NA	MUT		GO:0060562	epithelial tube morphogenesis	1.752	7.667	2.195	2.568	-4.7117	0.787	0.527	1.752
GO:0048284	organelle fusion	2.286	-2.0849	WT	NA	NA	NA	MUT		GO:0060562	epithelial tube morphogenesis	1.752	7.804	1.824	2.568	-5.4815	0.77	0.479	1.752	epithelial tube morphogenesis	1.752	-8.058	0.371	2.568	-5.2605	0.765	0.479	1.752		GO:0048284	organelle fusion	2.286	-2.0849	WT	NA	NA	NA	MUT		GO:0061448	connective tissue development	1.225	6.383	1.382	2.413	-3.2999	0.87	0.531	1.225
GO:0048568	embryonic organ development	2.686	-3.2012	WT	embryonic organ development	2.686	-2.2867	MUT		GO:0061458	reproductive system development	2.246	7.074	1.026	2.676	-4.0038	0.796	0.324	2.246	reproductive system development	2.246	-7.076	0.101	2.676	-3.2901	0.81	0.325	2.246		GO:0048568	embryonic organ development	2.686	-3.2012	WT	embryonic organ development	2.686	-2.2867	MUT		GO:0061458	reproductive system development	2.246	6.932	2.006	2.676	-3.5074	0.807	0.324	2.246
GO:0048638	regulation of developmental growth	2.497	-2.2036	WT	NA	NA	NA	MUT		GO:0061515	myeloid cell development	0.318	6.189	-3.175	1.833	-3.6424	0.655	0.659	0.318	NA	NA	NA	NA	NA	NA	NA	NA	NA		GO:0048638	regulation of developmental growth	2.497	-2.2036	WT	NA	NA	NA	MUT		GO:0061564	axon development	2.104	6.951	0.521	2.647	-4.1913	0.743	0.522	2.104
GO:0048660	NA	NA	NA	WT	regulation of smooth muscle cell proliferation	2.037	-2.0613	MUT		GO:0061756	leukocyte adhesion to vascular endothelial cell	0.119	0.059	1.705	1.415	-3.9993	0.839	0.625	0.119	NA	NA	NA	NA	NA	NA	NA	NA	NA		GO:0048660	NA	NA	NA	WT	regulation of smooth muscle cell proliferation	2.037	-2.0613	MUT		GO:0070661	leukocyte proliferation	1.41	0	-0.148	2.474	-10.4582	0.89	0.035	1.41
GO:0048732	gland development	2.679	-3.6376	WT	gland development	2.679	-2.6351	MUT		GO:0070661	leukocyte proliferation	1.41	-3.117	2.751	2.474	-10.78	0.899	0.035	1.41	leukocyte proliferation	1.41	-0.884	0.495	2.474	-8.8391	0.898	0.035	1.41		GO:0048732	gland development	2.679	-3.6376	WT	gland development	2.679	-2.6351	MUT		GO:0071496	cellular response to external stimulus	1.32	-1.718	4.748	2.446	-4.2572	0.918	0.501	1.32
GO:0048762	mesenchymal cell differentiation	2.272	-3.1372	WT	NA	NA	NA	MUT		GO:0070663	regulation of leukocyte proliferation	1.007	-3.184	2.742	2.328	-10.7651	0.824	0.499	1.007	NA	NA	NA	NA	NA	NA	NA	NA	NA		GO:0048762	mesenchymal cell differentiation	2.272	-3.1372	WT	NA	NA	NA	MUT		GO:0071887	leukocyte apoptotic process	0.527	-0.167	3.381	2.049	-4.7949	0.901	0.5	0.527
GO:0048771	tissue remodeling	2.23	-2.0514	WT	NA	NA	NA	MUT		GO:0070838	divalent metal ion transport	1.999	-3.023	-2.523	2.625	-5.8482	0.905	0.244	1.999	NA	NA	NA	NA	NA	NA	NA	NA	NA		GO:0048771	tissue remodeling	2.23	-2.0514	WT	NA	NA	NA	MUT		GO:0071900	regulation of protein serine/threonine kinase activity	1.994	-5.181	-1.716	2.624	-10.8973	0.774	0.018	1.994
GO:0048871	multicellular organismal homeostasis	2.525	-2.0966	WT	multicellular organismal homeostasis	2.525	-3.9299	MUT		GO:0071559	response to transforming growth factor beta	0.935	-1.218	0.591	2.297	-4.8491	0.943	0.547	0.935	NA	NA	NA	NA	NA	NA	NA	NA	NA		GO:0048871	multicellular organismal homeostasis	2.525	-2.0966	WT	multicellular organismal homeostasis	2.525	-3.9299	MUT		GO:0072593	reactive oxygen species metabolic process	1.064	0.82	0.635	2.352	-4.1558	0.954	0.101	1.064
GO:0048872	homeostasis of number of cells	2.462	-5.0038	WT	NA	NA	NA	MUT		GO:0071900	regulation of protein serine/threonine kinase activity	1.994	-2.997	6.358	2.624	-7.5818	0.807	0.656	1.994	regulation of protein serine/threonine kinase activity	1.994	4.174	5.613	2.624	-3.414	0.836	0.569	1.994		GO:0048872	homeostasis of number of cells	2.462	-5.0038	WT	NA	NA	NA	MUT		GO:0072657	protein localization to membrane	1.933	-0.151	-4.235	2.611	-4.4281	0.868	0.58	1.933
GO:0050663	NA	NA	NA	WT	cytokine secretion	2.262	-4.4391	MUT		GO:0072507	divalent inorganic cation homeostasis	1.985	1.453	-3.39	2.622	-4.2837	0.89	0.589	1.985	NA	NA	NA	NA	NA	NA	NA	NA	NA		GO:0050663	NA	NA	NA	WT	cytokine secretion	2.262	-4.4391	MUT		GO:0090130	tissue migration	1.14	5.393	1.318	2.382	-4.8778	0.856	0.218	1.14
GO:0050852	T cell receptor signaling pathway	1.934	-4.0486	WT	NA	NA	NA	MUT		GO:0072657	protein localization to membrane	1.933	-2.889	-3.574	2.611	-7.3751	0.801	0.493	1.933	NA	NA	NA	NA	NA	NA	NA	NA	NA		GO:0050852	T cell receptor signaling pathway	1.934	-4.0486	WT	NA	NA	NA	MUT		GO:0090257	regulation of muscle system process	0.897	4.701	0.281	2.279	-4.2957	0.797	0.418	0.897
GO:0050866	negative regulation of cell activation	2.225	-4.4103	WT	NA	NA	NA	MUT		GO:0090130	tissue migration	1.14	5.883	2.156	2.382	-5.6269	0.846	0.198	1.14	NA	NA	NA	NA	NA	NA	NA	NA	NA		GO:0050866	negative regulation of cell activation	2.225	-4.4103	WT	NA	NA	NA	MUT		GO:0090287	regulation of cellular response to growth factor stimulus	1.144	-3.847	5.866	2.384	-3.3976	0.821	0.507	1.144
GO:0050900	NA	NA	NA	WT	leukocyte migration	2.474	-2.0613	MUT		GO:0097191	extrinsic apoptotic signaling pathway	1.083	-4.512	-1.638	2.36	-3.3339	0.845	0.449	1.083	extrinsic apoptotic signaling pathway	1.083	2.69	0.691	2.36	-5.1344	0.833	0.094	1.083		GO:0050900	NA	NA	NA	WT	leukocyte migration	2.474	-2.0613	MUT		GO:0097529	myeloid leukocyte migration	0.779	-0.283	-7.208	2.217	-5.3991	0.691	0.616	0.779
GO:0051051	negative regulation of transport	2.661	-2.384	WT	negative regulation of transport	2.661	-3.4	MUT		GO:0198738	cell-cell signaling by wnt	1.852	-3.813	-0.926	2.592	-4.9089	0.882	0.66	1.852	NA	NA	NA	NA	NA	NA	NA	NA	NA		GO:0051051	negative regulation of transport	2.661	-2.384	WT	negative regulation of transport	2.661	-3.4	MUT		GO:0097581	lamellipodium organization	0.356	1.347	-1.53	1.881	-3.7865	0.901	0.549	0.356
GO:0051090	NA	NA	NA	WT	regulation of sequence-specific DNA binding transcription factor activity	2.533	-3.3395	MUT		GO:1901653	cellular response to peptide	1.263	-4.778	-0.362	2.427	-5.8328	0.913	0.163	1.263	NA	NA	NA	NA	NA	NA	NA	NA	NA		GO:0051090	NA	NA	NA	WT	regulation of sequence-specific DNA binding transcription factor activity	2.533	-3.3395	MUT		GO:1901653	cellular response to peptide	1.263	-2.352	6.173	2.427	-4.688	0.905	0.578	1.263
GO:0051091	NA	NA	NA	WT	positive regulation of sequence-specific DNA binding transcription factor activity	2.322	-2.0855	MUT		GO:1901888	regulation of cell junction assembly	0.328	-0.431	-1.409	1.845	-4.7478	0.823	0.646	0.328	NA	NA	NA	NA	NA	NA	NA	NA	NA		GO:0051091	NA	NA	NA	WT	positive regulation of sequence-specific DNA binding transcription factor activity	2.322	-2.0855	MUT		GO:1903320	regulation of protein modification by small protein conjugation or removal	1.035	-5.318	-1.649	2.34	-3.6506	0.828	0.565	1.035
GO:0051098	regulation of binding	2.511	-2.8428	WT	NA	NA	NA	MUT		GO:1902905	positive regulation of supramolecular fiber organization	0.793	-0.946	-3.959	2.225	-4.4048	0.769	0.608	0.793	NA	NA	NA	NA	NA	NA	NA	NA	NA		GO:0051098	regulation of binding	2.511	-2.8428	WT	NA	NA	NA	MUT		GO:1903409	reactive oxygen species biosynthetic process	0.399	0.268	1.066	1.929	-3.6675	0.946	0.188	0.399
GO:0051222	positive regulation of protein transport	2.666	-6.6537	WT	positive regulation of protein transport	2.666	-3.6761	MUT		GO:1903708	positive regulation of hemopoiesis	0.869	5.833	-3.016	2.265	-18.038	0.544	0.033	0.869	NA	NA	NA	NA	NA	NA	NA	NA	NA		GO:0051222	positive regulation of protein transport	2.666	-6.6537	WT	positive regulation of protein transport	2.666	-3.6761	MUT		GO:1903706	regulation of hemopoiesis	1.653	6.215	-2.812	2.543	-18.5713	0.532	0.49	1.653
GO:0051235	maintenance of location	2.462	-2.3757	WT	NA	NA	NA	MUT		GO:1990778	protein localization to cell periphery	1.121	-3.089	-2.391	2.375	-6.3307	0.917	0.58	1.121	protein localization to cell periphery	1.121	2.163	-5.553	2.375	-2.5048	0.947	0.541	1.121		GO:0051235	maintenance of location	2.462	-2.3757	WT	NA	NA	NA	MUT		GO:1990778	protein localization to cell periphery	1.121	-0.252	-5.195	2.375	-5.5374	0.957	0.227	1.121
GO:0051345	positive regulation of hydrolase activity	2.891	-2.8074	WT	positive regulation of hydrolase activity	2.891	-3.1623	MUT		GO:0001501	NA	NA	NA	NA	NA	NA	NA	NA	NA	skeletal system development	2.317	-8.054	0.164	2.689	-5.1559	0.809	0.327	2.317		GO:0051345	positive regulation of hydrolase activity	2.891	-2.8074	WT	positive regulation of hydrolase activity	2.891	-3.1623	MUT		GO:2000106	regulation of leukocyte apoptotic process	0.437	-0.544	2.486	1.968	-4.0802	0.873	0.543	0.437
GO:0051961	negative regulation of nervous system development	2.441	-3.3658	WT	NA	NA	NA	MUT		GO:0001562	NA	NA	NA	NA	NA	NA	NA	NA	NA	response to protozoan	0.161	1.619	-0.716	1.544	-2.8075	0.947	0.559	0.161		GO:0051961	negative regulation of nervous system development	2.441	-3.3658	WT	NA	NA	NA	MUT		GO:2001233	regulation of apoptotic signaling pathway	1.857	-4.307	6.289	2.593	-4.9768	0.77	0.444	1.857
GO:0060249	anatomical structure homeostasis	2.537	-2.8508	WT	NA	NA	NA	MUT		GO:0001819	NA	NA	NA	NA	NA	NA	NA	NA	NA	positive regulation of cytokine production	1.733	-5.216	-1.691	2.563	-5.8015	0.692	0.036	1.733		GO:0060249	anatomical structure homeostasis	2.537	-2.8508	WT	NA	NA	NA	MUT		GO:0001505	NA	NA	NA	NA	NA	NA	NA	NA	NA
GO:0060416	NA	NA	NA	WT	response to growth hormone	1.519	-2.8558	MUT		GO:0001906	NA	NA	NA	NA	NA	NA	NA	NA	NA	cell killing	0.499	-1.705	-1.383	2.025	-2.7302	0.994	0	0.499		GO:0060416	NA	NA	NA	WT	response to growth hormone	1.519	-2.8558	MUT		GO:0001763	NA	NA	NA	NA	NA	NA	NA	NA	NA
GO:0060485	mesenchyme development	2.384	-2.7478	WT	NA	NA	NA	MUT		GO:0001912	NA	NA	NA	NA	NA	NA	NA	NA	NA	positive regulation of leukocyte mediated cytotoxicity	0.204	5.238	-1.771	1.643	-3.8889	0.875	0.204	0.204		GO:0060485	mesenchyme development	2.384	-2.7478	WT	NA	NA	NA	MUT		GO:0001822	NA	NA	NA	NA	NA	NA	NA	NA	NA
GO:0060537	muscle tissue development	2.607	-2.5436	WT	NA	NA	NA	MUT		GO:0001933	NA	NA	NA	NA	NA	NA	NA	NA	NA	negative regulation of protein phosphorylation	1.871	5.474	4.028	2.597	-3.2916	0.82	0.67	1.871		GO:0060537	muscle tissue development	2.607	-2.5436	WT	NA	NA	NA	MUT		GO:0001910	NA	NA	NA	NA	NA	NA	NA	NA	NA
GO:0060562	epithelial tube morphogenesis	2.568	-4.0318	WT	NA	NA	NA	MUT		GO:0002444	NA	NA	NA	NA	NA	NA	NA	NA	NA	myeloid leukocyte mediated immunity	0.38	-0.513	-8.453	1.908	-2.8495	0.75	0.658	0.38		GO:0060562	epithelial tube morphogenesis	2.568	-4.0318	WT	NA	NA	NA	MUT		GO:0001933	NA	NA	NA	NA	NA	NA	NA	NA	NA
GO:0060563	neuroepithelial cell differentiation	1.82	-3.3253	WT	NA	NA	NA	MUT		GO:0002695	NA	NA	NA	NA	NA	NA	NA	NA	NA	negative regulation of leukocyte activation	0.717	0.05	-7.658	2.182	-5.6284	0.599	0.693	0.717		GO:0060563	neuroepithelial cell differentiation	1.82	-3.3253	WT	NA	NA	NA	MUT		GO:0002064	NA	NA	NA	NA	NA	NA	NA	NA	NA
GO:0060996	dendritic spine development	1.94	-2.3566	WT	NA	NA	NA	MUT		GO:0002831	NA	NA	NA	NA	NA	NA	NA	NA	NA	regulation of response to biotic stimulus	0.57	3.408	-2.778	2.083	-2.3395	0.867	0.623	0.57		GO:0060996	dendritic spine development	1.94	-2.3566	WT	NA	NA	NA	MUT		GO:0002274	NA	NA	NA	NA	NA	NA	NA	NA	NA
GO:0061515	myeloid cell development	1.833	-2.4255	WT	NA	NA	NA	MUT		GO:0003007	NA	NA	NA	NA	NA	NA	NA	NA	NA	heart morphogenesis	1.201	-8.462	-0.292	2.405	-4.2452	0.779	0.696	1.201		GO:0061515	myeloid cell development	1.833	-2.4255	WT	NA	NA	NA	MUT		GO:0002695	NA	NA	NA	NA	NA	NA	NA	NA	NA
GO:0070231	NA	NA	NA	WT	T cell apoptotic process	1.771	-2.3793	MUT		GO:0003158	NA	NA	NA	NA	NA	NA	NA	NA	NA	endothelium development	0.575	-7.165	1.139	2.086	-2.6846	0.865	0.601	0.575		GO:0070231	NA	NA	NA	WT	T cell apoptotic process	1.771	-2.3793	MUT		GO:0003007	NA	NA	NA	NA	NA	NA	NA	NA	NA
GO:0070232	regulation of T cell apoptotic process	1.633	-2.6927	WT	NA	NA	NA	MUT		GO:0006874	NA	NA	NA	NA	NA	NA	NA	NA	NA	cellular calcium ion homeostasis	1.771	-2.788	0.963	2.573	-3.1159	0.843	0.583	1.771		GO:0070232	regulation of T cell apoptotic process	1.633	-2.6927	WT	NA	NA	NA	MUT		GO:0006109	NA	NA	NA	NA	NA	NA	NA	NA	NA
GO:0070372	regulation of ERK1 and ERK2 cascade	2.396	-2.2266	WT	NA	NA	NA	MUT		GO:0007160	NA	NA	NA	NA	NA	NA	NA	NA	NA	cell-matrix adhesion	0.85	0.847	-3.415	2.255	-2.7191	0.881	0.589	0.85		GO:0070372	regulation of ERK1 and ERK2 cascade	2.396	-2.2266	WT	NA	NA	NA	MUT		GO:0006836	NA	NA	NA	NA	NA	NA	NA	NA	NA
GO:0070431	nucleotide-binding oligomerization domain containing 2 signaling pathway	1.041	-2.2524	WT	NA	NA	NA	MUT		GO:0007369	NA	NA	NA	NA	NA	NA	NA	NA	NA	gastrulation	0.893	-8.354	0.61	2.276	-3.2916	0.801	0.657	0.893		GO:0070431	nucleotide-binding oligomerization domain containing 2 signaling pathway	1.041	-2.2524	WT	NA	NA	NA	MUT		GO:0006874	NA	NA	NA	NA	NA	NA	NA	NA	NA
GO:0070527	platelet aggregation	1.732	-2.2886	WT	NA	NA	NA	MUT		GO:0007389	NA	NA	NA	NA	NA	NA	NA	NA	NA	pattern specification process	2.175	-8.5	0.601	2.662	-2.7212	0.819	0.29	2.175		GO:0070527	platelet aggregation	1.732	-2.2886	WT	NA	NA	NA	MUT		GO:0006929	NA	NA	NA	NA	NA	NA	NA	NA	NA
GO:0070661	leukocyte proliferation	2.474	-6.828	WT	leukocyte proliferation	2.474	-2.6703	MUT		GO:0008277	NA	NA	NA	NA	NA	NA	NA	NA	NA	regulation of G-protein coupled receptor protein signaling pathway	0.432	3.577	-1.917	1.964	-2.534	0.857	0.316	0.432		GO:0070661	leukocyte proliferation	2.474	-6.828	WT	leukocyte proliferation	2.474	-2.6703	MUT		GO:0006979	NA	NA	NA	NA	NA	NA	NA	NA	NA
GO:0070838	divalent metal ion transport	2.625	-4.0488	WT	NA	NA	NA	MUT		GO:0009301	NA	NA	NA	NA	NA	NA	NA	NA	NA	snRNA transcription	0.043	1.237	3.249	1	-2.4382	0.961	0.256	0.043		GO:0070838	divalent metal ion transport	2.625	-4.0488	WT	NA	NA	NA	MUT		GO:0007050	NA	NA	NA	NA	NA	NA	NA	NA	NA
GO:0072643	NA	NA	NA	WT	interferon-gamma secretion	1.279	-3.8814	MUT		GO:0009952	NA	NA	NA	NA	NA	NA	NA	NA	NA	anterior/posterior pattern specification	1.059	-6.857	0.345	2.35	-2.3702	0.829	0.265	1.059		GO:0072643	NA	NA	NA	WT	interferon-gamma secretion	1.279	-3.8814	MUT		GO:0007159	NA	NA	NA	NA	NA	NA	NA	NA	NA
GO:0090077	NA	NA	NA	WT	foam cell differentiation	1.431	-2.588	MUT		GO:0010657	NA	NA	NA	NA	NA	NA	NA	NA	NA	muscle cell apoptotic process	0.271	0.776	2.329	1.763	-2.894	0.903	0.442	0.271		GO:0090077	NA	NA	NA	WT	foam cell differentiation	1.431	-2.588	MUT		GO:0007189	NA	NA	NA	NA	NA	NA	NA	NA	NA
GO:0090130	tissue migration	2.382	-2.0598	WT	NA	NA	NA	MUT		GO:0010660	NA	NA	NA	NA	NA	NA	NA	NA	NA	regulation of muscle cell apoptotic process	0.247	0.906	2.253	1.724	-2.7345	0.877	0.438	0.247		GO:0090130	tissue migration	2.382	-2.0598	WT	NA	NA	NA	MUT		GO:0007229	NA	NA	NA	NA	NA	NA	NA	NA	NA
GO:0090175	regulation of establishment of planar polarity	1.591	-2.8074	WT	NA	NA	NA	MUT		GO:0010742	NA	NA	NA	NA	NA	NA	NA	NA	NA	macrophage derived foam cell differentiation	0.119	-6.107	1.948	1.415	-3.2867	0.852	0.243	0.119		GO:0090175	regulation of establishment of planar polarity	1.591	-2.8074	WT	NA	NA	NA	MUT		GO:0007626	NA	NA	NA	NA	NA	NA	NA	NA	NA
GO:0097191	extrinsic apoptotic signaling pathway	2.36	-3.1229	WT	extrinsic apoptotic signaling pathway	2.36	-4.033	MUT		GO:0010869	NA	NA	NA	NA	NA	NA	NA	NA	NA	regulation of receptor biosynthetic process	0.085	2.548	4.582	1.279	-2.7542	0.909	0.25	0.085		GO:0097191	extrinsic apoptotic signaling pathway	2.36	-3.1229	WT	extrinsic apoptotic signaling pathway	2.36	-4.033	MUT		GO:0008544	NA	NA	NA	NA	NA	NA	NA	NA	NA
GO:0198738	cell-cell signaling by wnt	2.592	-2.5267	WT	NA	NA	NA	MUT		GO:0016032	NA	NA	NA	NA	NA	NA	NA	NA	NA	viral process	1.263	-2.462	-1.548	2.427	-2.752	0.965	0.58	1.263		GO:0198738	cell-cell signaling by wnt	2.592	-2.5267	WT	NA	NA	NA	MUT		GO:0009636	NA	NA	NA	NA	NA	NA	NA	NA	NA
GO:1901652	response to peptide	2.609	-2.4255	WT	NA	NA	NA	MUT		GO:0016570	NA	NA	NA	NA	NA	NA	NA	NA	NA	histone modification	2.127	3.251	5.004	2.652	-2.4066	0.914	0.372	2.127		GO:1901652	response to peptide	2.609	-2.4255	WT	NA	NA	NA	MUT		GO:0010631	NA	NA	NA	NA	NA	NA	NA	NA	NA
GO:1902041	regulation of extrinsic apoptotic signaling pathway via death domain receptors	1.699	-2.299	WT	NA	NA	NA	MUT		GO:0019216	NA	NA	NA	NA	NA	NA	NA	NA	NA	regulation of lipid metabolic process	1.349	4.152	5.531	2.455	-3.0878	0.881	0.234	1.349		GO:1902041	regulation of extrinsic apoptotic signaling pathway via death domain receptors	1.699	-2.299	WT	NA	NA	NA	MUT		GO:0016049	NA	NA	NA	NA	NA	NA	NA	NA	NA
GO:1903322	positive regulation of protein modification by small protein conjugation or removal	2.111	-2.7911	WT	NA	NA	NA	MUT		GO:0019218	NA	NA	NA	NA	NA	NA	NA	NA	NA	regulation of steroid metabolic process	0.38	4.047	5.501	1.908	-2.5896	0.894	0.551	0.38		GO:1903322	positive regulation of protein modification by small protein conjugation or removal	2.111	-2.7911	WT	NA	NA	NA	MUT		GO:0018958	NA	NA	NA	NA	NA	NA	NA	NA	NA
GO:1903522	NA	NA	NA	WT	regulation of blood circulation	2.31	-3.3969	MUT		GO:0019915	NA	NA	NA	NA	NA	NA	NA	NA	NA	lipid storage	0.347	1.672	-4.966	1.869	-2.3646	0.892	0.319	0.347		GO:1903522	NA	NA	NA	WT	regulation of blood circulation	2.31	-3.3969	MUT		GO:0019827	NA	NA	NA	NA	NA	NA	NA	NA	NA
GO:1903672	positive regulation of sprouting angiogenesis	1.176	-2.8074	WT	NA	NA	NA	MUT		GO:0030318	NA	NA	NA	NA	NA	NA	NA	NA	NA	melanocyte differentiation	0.123	-6.631	1.926	1.431	-2.5257	0.856	0.244	0.123		GO:1903672	positive regulation of sprouting angiogenesis	1.176	-2.8074	WT	NA	NA	NA	MUT		GO:0019932	NA	NA	NA	NA	NA	NA	NA	NA	NA
GO:1903708	positive regulation of hemopoiesis	2.265	-14.3929	WT	positive regulation of hemopoiesis	2.265	-3.3972	MUT		GO:0030879	NA	NA	NA	NA	NA	NA	NA	NA	NA	mammary gland development	0.712	-7.848	-0.448	2.179	-2.3183	0.813	0.681	0.712		GO:1903708	positive regulation of hemopoiesis	2.265	-14.3929	WT	positive regulation of hemopoiesis	2.265	-3.3972	MUT		GO:0019933	NA	NA	NA	NA	NA	NA	NA	NA	NA
GO:1904019	NA	NA	NA	WT	epithelial cell apoptotic process	1.959	-2.1843	MUT		GO:0031294	NA	NA	NA	NA	NA	NA	NA	NA	NA	lymphocyte costimulation	0.142	0.875	-7.8	1.491	-3.5922	0.636	0.615	0.142		GO:1904019	NA	NA	NA	WT	epithelial cell apoptotic process	1.959	-2.1843	MUT		GO:0021872	NA	NA	NA	NA	NA	NA	NA	NA	NA
GO:1904035	NA	NA	NA	WT	regulation of epithelial cell apoptotic process	1.826	-2.0687	MUT		GO:0031331	NA	NA	NA	NA	NA	NA	NA	NA	NA	positive regulation of cellular catabolic process	0.969	6.042	2.817	2.312	-3.0593	0.842	0.395	0.969		GO:1904035	NA	NA	NA	WT	regulation of epithelial cell apoptotic process	1.826	-2.0687	MUT		GO:0021953	NA	NA	NA	NA	NA	NA	NA	NA	NA
GO:1904467	NA	NA	NA	WT	regulation of tumor necrosis factor secretion	0.954	-2.0687	MUT		GO:0032496	NA	NA	NA	NA	NA	NA	NA	NA	NA	response to lipopolysaccharide	1.486	3.48	1.299	2.497	-3.6606	0.917	0.474	1.486		GO:1904467	NA	NA	NA	WT	regulation of tumor necrosis factor secretion	0.954	-2.0687	MUT		GO:0021954	NA	NA	NA	NA	NA	NA	NA	NA	NA
GO:1905475	regulation of protein localization to membrane	2.079	-3.219	WT	NA	NA	NA	MUT		GO:0032715	NA	NA	NA	NA	NA	NA	NA	NA	NA	negative regulation of interleukin-6 production	0.199	-4.89	-2.544	1.633	-3.1958	0.762	0.69	0.199		GO:1905475	regulation of protein localization to membrane	2.079	-3.219	WT	NA	NA	NA	MUT		GO:0030032	NA	NA	NA	NA	NA	NA	NA	NA	NA
GO:1905476	negative regulation of protein localization to membrane	1.447	-2.3205	WT	NA	NA	NA	MUT		GO:0032800	NA	NA	NA	NA	NA	NA	NA	NA	NA	receptor biosynthetic process	0.109	1.53	5.348	1.38	-2.8287	0.958	0.697	0.109		GO:1905476	negative regulation of protein localization to membrane	1.447	-2.3205	WT	NA	NA	NA	MUT		GO:0030111	NA	NA	NA	NA	NA	NA	NA	NA	NA
GO:1990774	NA	NA	NA	WT	tumor necrosis factor secretion	0.954	-2.0687	MUT		GO:0033627	NA	NA	NA	NA	NA	NA	NA	NA	NA	cell adhesion mediated by integrin	0.247	0.952	-3.103	1.724	-3.3484	0.896	0.515	0.247		GO:1990774	NA	NA	NA	WT	tumor necrosis factor secretion	0.954	-2.0687	MUT		GO:0030330	NA	NA	NA	NA	NA	NA	NA	NA	NA
GO:1990778	protein localization to cell periphery	2.375	-2.2333	WT	NA	NA	NA	MUT		GO:0033628	NA	NA	NA	NA	NA	NA	NA	NA	NA	regulation of cell adhesion mediated by integrin	0.166	0.994	-3.065	1.556	-2.4121	0.838	0.629	0.166		GO:1990778	protein localization to cell periphery	2.375	-2.2333	WT	NA	NA	NA	MUT		GO:0031099	NA	NA	NA	NA	NA	NA	NA	NA	NA
GO:2000027	regulation of organ morphogenesis	2.286	-3.3253	WT	NA	NA	NA	MUT		GO:0034329	NA	NA	NA	NA	NA	NA	NA	NA	NA	cell junction assembly	0.765	0.166	0.373	2.21	-3.7926	0.884	0.09	0.765		GO:2000027	regulation of organ morphogenesis	2.286	-3.3253	WT	NA	NA	NA	MUT		GO:0031214	NA	NA	NA	NA	NA	NA	NA	NA	NA
GO:2000378	NA	NA	NA	WT	negative regulation of reactive oxygen species metabolic process	1.716	-2.2638	MUT		GO:0034612	NA	NA	NA	NA	NA	NA	NA	NA	NA	response to tumor necrosis factor	0.888	1.959	1.384	2.274	-2.4615	0.939	0.688	0.888		GO:2000378	NA	NA	NA	WT	negative regulation of reactive oxygen species metabolic process	1.716	-2.2638	MUT		GO:0031589	NA	NA	NA	NA	NA	NA	NA	NA	NA
GO:2000736	regulation of stem cell differentiation	1.681	-2.1944	WT	NA	NA	NA	MUT		GO:0035690	NA	NA	NA	NA	NA	NA	NA	NA	NA	cellular response to drug	0.356	2.364	1.061	1.881	-2.572	0.934	0.368	0.356		GO:2000736	regulation of stem cell differentiation	1.681	-2.1944	WT	NA	NA	NA	MUT		GO:0032011	NA	NA	NA	NA	NA	NA	NA	NA	NA
										GO:0035743	NA	NA	NA	NA	NA	NA	NA	NA	NA	CD4-positive, alpha-beta T cell cytokine production	0.057	-3.35	-6.749	1.114	-4.1763	0.663	0.635	0.057												GO:0032012	NA	NA	NA	NA	NA	NA	NA	NA	NA
										GO:0042107	NA	NA	NA	NA	NA	NA	NA	NA	NA	cytokine metabolic process	0.546	2.867	5.46	2.064	-2.8793	0.961	0.22	0.546												GO:0032610	NA	NA	NA	NA	NA	NA	NA	NA	NA
										GO:0042110	NA	NA	NA	NA	NA	NA	NA	NA	NA	T cell activation	2.142	-0.04	-7.746	2.655	-14.434	0.58	0	2.142												GO:0034103	NA	NA	NA	NA	NA	NA	NA	NA	NA
										GO:0042133	NA	NA	NA	NA	NA	NA	NA	NA	NA	neurotransmitter metabolic process	0.128	-2.503	0.633	1.447	-2.6615	0.917	0.29	0.128												GO:0034329	NA	NA	NA	NA	NA	NA	NA	NA	NA
										GO:0042832	NA	NA	NA	NA	NA	NA	NA	NA	NA	defense response to protozoan	0.142	2.093	-0.523	1.491	-2.5776	0.941	0.553	0.142												GO:0034330	NA	NA	NA	NA	NA	NA	NA	NA	NA
										GO:0043112	NA	NA	NA	NA	NA	NA	NA	NA	NA	receptor metabolic process	0.765	2.173	4.509	2.21	-3.0878	0.958	0.136	0.765												GO:0042060	NA	NA	NA	NA	NA	NA	NA	NA	NA
										GO:0043299	NA	NA	NA	NA	NA	NA	NA	NA	NA	leukocyte degranulation	0.309	0.153	-7.39	1.82	-3.1526	0.674	0.644	0.309												GO:0042176	NA	NA	NA	NA	NA	NA	NA	NA	NA
										GO:0043484	NA	NA	NA	NA	NA	NA	NA	NA	NA	regulation of RNA splicing	0.518	3.504	4.955	2.041	-3.1461	0.899	0.319	0.518												GO:0042417	NA	NA	NA	NA	NA	NA	NA	NA	NA
										GO:0043900	NA	NA	NA	NA	NA	NA	NA	NA	NA	regulation of multi-organism process	1.192	-1.067	-1.262	2.401	-3.5922	0.921	0.065	1.192												GO:0042692	NA	NA	NA	NA	NA	NA	NA	NA	NA
										GO:0045446	NA	NA	NA	NA	NA	NA	NA	NA	NA	endothelial cell differentiation	0.484	-7.901	1.11	2.013	-2.7632	0.805	0.696	0.484												GO:0042770	NA	NA	NA	NA	NA	NA	NA	NA	NA
										GO:0045453	NA	NA	NA	NA	NA	NA	NA	NA	NA	bone resorption	0.285	-5.07	-0.066	1.785	-4.5779	0.813	0.475	0.285												GO:0043010	NA	NA	NA	NA	NA	NA	NA	NA	NA
										GO:0045576	NA	NA	NA	NA	NA	NA	NA	NA	NA	mast cell activation	0.29	-0.571	-8.074	1.792	-4.1538	0.689	0.628	0.29												GO:0043087	NA	NA	NA	NA	NA	NA	NA	NA	NA
										GO:0048537	NA	NA	NA	NA	NA	NA	NA	NA	NA	mucosal-associated lymphoid tissue development	0.062	-5.646	-5.247	1.146	-2.5776	0.687	0.412	0.062												GO:0043254	NA	NA	NA	NA	NA	NA	NA	NA	NA
										GO:0048541	NA	NA	NA	NA	NA	NA	NA	NA	NA	Peyer's patch development	0.062	-5.661	-5.246	1.146	-2.5776	0.687	0.347	0.062												GO:0043434	NA	NA	NA	NA	NA	NA	NA	NA	NA
										GO:0048863	NA	NA	NA	NA	NA	NA	NA	NA	NA	stem cell differentiation	0.864	-7.067	1.777	2.262	-2.6547	0.83	0.295	0.864												GO:0043502	NA	NA	NA	NA	NA	NA	NA	NA	NA
										GO:0050900	NA	NA	NA	NA	NA	NA	NA	NA	NA	leukocyte migration	1.41	0.463	-7.957	2.474	-3.6598	0.693	0.661	1.41												GO:0044331	NA	NA	NA	NA	NA	NA	NA	NA	NA
										GO:0051048	NA	NA	NA	NA	NA	NA	NA	NA	NA	negative regulation of secretion	0.964	2.709	-5.134	2.31	-3.6288	0.818	0.542	0.964												GO:0044403	NA	NA	NA	NA	NA	NA	NA	NA	NA
										GO:0051090	NA	NA	NA	NA	NA	NA	NA	NA	NA	regulation of sequence-specific DNA binding transcription factor activity	1.615	3.199	5.063	2.533	-5.7638	0.871	0.067	1.615												GO:0045088	NA	NA	NA	NA	NA	NA	NA	NA	NA
										GO:0051091	NA	NA	NA	NA	NA	NA	NA	NA	NA	positive regulation of sequence-specific DNA binding transcription factor activity	0.992	4.268	3.74	2.322	-4.4743	0.827	0.598	0.992												GO:0045666	NA	NA	NA	NA	NA	NA	NA	NA	NA
										GO:0051656	NA	NA	NA	NA	NA	NA	NA	NA	NA	establishment of organelle localization	1.776	1.82	-4.005	2.574	-2.7716	0.944	0	1.776												GO:0045785	NA	NA	NA	NA	NA	NA	NA	NA	NA
										GO:0055123	NA	NA	NA	NA	NA	NA	NA	NA	NA	digestive system development	0.689	-7.97	-0.159	2.164	-2.8052	0.83	0.281	0.689												GO:0045913	NA	NA	NA	NA	NA	NA	NA	NA	NA
										GO:0060416	NA	NA	NA	NA	NA	NA	NA	NA	NA	response to growth hormone	0.152	2.256	3.112	1.519	-3.0473	0.938	0.611	0.152												GO:0046635	NA	NA	NA	NA	NA	NA	NA	NA	NA
										GO:0061053	NA	NA	NA	NA	NA	NA	NA	NA	NA	somite development	0.446	-8.028	0.443	1.978	-2.6334	0.807	0.607	0.446												GO:0046651	NA	NA	NA	NA	NA	NA	NA	NA	NA
										GO:0061448	NA	NA	NA	NA	NA	NA	NA	NA	NA	connective tissue development	1.225	-7.203	1.018	2.413	-2.4847	0.862	0.531	1.225												GO:0046683	NA	NA	NA	NA	NA	NA	NA	NA	NA
										GO:0070231	NA	NA	NA	NA	NA	NA	NA	NA	NA	T cell apoptotic process	0.275	0.872	2.209	1.771	-4.9519	0.895	0.443	0.275												GO:0046777	NA	NA	NA	NA	NA	NA	NA	NA	NA
										GO:0070371	NA	NA	NA	NA	NA	NA	NA	NA	NA	ERK1 and ERK2 cascade	1.239	4.595	4.643	2.418	-4.114	0.805	0.537	1.239												GO:0050805	NA	NA	NA	NA	NA	NA	NA	NA	NA
										GO:0071356	NA	NA	NA	NA	NA	NA	NA	NA	NA	cellular response to tumor necrosis factor	0.807	3.872	1.629	2.233	-2.6224	0.922	0.144	0.807												GO:0050890	NA	NA	NA	NA	NA	NA	NA	NA	NA
										GO:0071560	NA	NA	NA	NA	NA	NA	NA	NA	NA	cellular response to transforming growth factor beta stimulus	0.926	3.251	1.3	2.292	-2.5401	0.917	0.451	0.926												GO:0050918	NA	NA	NA	NA	NA	NA	NA	NA	NA
										GO:0072538	NA	NA	NA	NA	NA	NA	NA	NA	NA	T-helper 17 type immune response	0.109	-0.701	-7.868	1.38	-2.6224	0.766	0.669	0.109												GO:0051092	NA	NA	NA	NA	NA	NA	NA	NA	NA
										GO:0072643	NA	NA	NA	NA	NA	NA	NA	NA	NA	interferon-gamma secretion	0.085	-4.357	-3.901	1.279	-4.699	0.78	0.617	0.085												GO:0051216	NA	NA	NA	NA	NA	NA	NA	NA	NA
										GO:0072659	NA	NA	NA	NA	NA	NA	NA	NA	NA	protein localization to plasma membrane	1.054	2.712	-3.956	2.348	-2.5278	0.857	0.463	1.054												GO:0051258	NA	NA	NA	NA	NA	NA	NA	NA	NA
										GO:0090077	NA	NA	NA	NA	NA	NA	NA	NA	NA	foam cell differentiation	0.123	-6.94	2.053	1.431	-3.1613	0.856	0.244	0.123												GO:0060021	NA	NA	NA	NA	NA	NA	NA	NA	NA
										GO:0090257	NA	NA	NA	NA	NA	NA	NA	NA	NA	regulation of muscle system process	0.897	-4.591	0.735	2.279	-4.2142	0.8	0.418	0.897												GO:0060537	NA	NA	NA	NA	NA	NA	NA	NA	NA
										GO:0097028	NA	NA	NA	NA	NA	NA	NA	NA	NA	dendritic cell differentiation	0.185	-5.545	-4.894	1.602	-2.8075	0.651	0.676	0.185												GO:0060560	NA	NA	NA	NA	NA	NA	NA	NA	NA
										GO:0097531	NA	NA	NA	NA	NA	NA	NA	NA	NA	mast cell migration	0.062	0.452	-7.635	1.146	-2.5776	0.763	0.479	0.062												GO:0060759	NA	NA	NA	NA	NA	NA	NA	NA	NA
										GO:1901652	NA	NA	NA	NA	NA	NA	NA	NA	NA	response to peptide	1.923	3.199	1.612	2.609	-3.1526	0.926	0.611	1.923												GO:0070372	NA	NA	NA	NA	NA	NA	NA	NA	NA
										GO:1902105	NA	NA	NA	NA	NA	NA	NA	NA	NA	regulation of leukocyte differentiation	1.258	-5.67	-4.46	2.425	-7.1995	0.513	0.625	1.258												GO:0070741	NA	NA	NA	NA	NA	NA	NA	NA	NA
										GO:1902903	NA	NA	NA	NA	NA	NA	NA	NA	NA	regulation of supramolecular fiber organization	1.372	0.531	0.08	2.462	-2.7971	0.852	0.212	1.372												GO:0070997	NA	NA	NA	NA	NA	NA	NA	NA	NA
										GO:1903320	NA	NA	NA	NA	NA	NA	NA	NA	NA	regulation of protein modification by small protein conjugation or removal	1.035	4.087	5.764	2.34	-2.4066	0.866	0.447	1.035												GO:0071353	NA	NA	NA	NA	NA	NA	NA	NA	NA
										GO:1903322	NA	NA	NA	NA	NA	NA	NA	NA	NA	positive regulation of protein modification by small protein conjugation or removal	0.608	5.244	4.24	2.111	-2.3183	0.823	0.623	0.608												GO:0071354	NA	NA	NA	NA	NA	NA	NA	NA	NA
										GO:1904019	NA	NA	NA	NA	NA	NA	NA	NA	NA	epithelial cell apoptotic process	0.427	1.029	1.234	1.959	-3.1098	0.9	0.462	0.427												GO:0071875	NA	NA	NA	NA	NA	NA	NA	NA	NA
										GO:1904035	NA	NA	NA	NA	NA	NA	NA	NA	NA	regulation of epithelial cell apoptotic process	0.313	0.958	1.327	1.826	-2.5715	0.875	0.448	0.313												GO:0072678	NA	NA	NA	NA	NA	NA	NA	NA	NA
										GO:2000378	NA	NA	NA	NA	NA	NA	NA	NA	NA	negative regulation of reactive oxygen species metabolic process	0.242	3.893	1.282	1.716	-2.5776	0.883	0.193	0.242												GO:0098727	NA	NA	NA	NA	NA	NA	NA	NA	NA
																																								GO:1901214	NA	NA	NA	NA	NA	NA	NA	NA	NA
																																								GO:1902905	NA	NA	NA	NA	NA	NA	NA	NA	NA
																																								GO:1903708	NA	NA	NA	NA	NA	NA	NA	NA	NA
																																								GO:1904019	NA	NA	NA	NA	NA	NA	NA	NA	NA
																																								GO:2000322	NA	NA	NA	NA	NA	NA	NA	NA	NA
																																								GO:2000351	NA	NA	NA	NA	NA	NA	NA	NA	NA
																																								GO:2000377	NA	NA	NA	NA	NA	NA	NA	NA	NA
[truncated: 9 more columns]
