# Supplementary material for: Interleukin 2 modulates thymic-derived regulatory T cell epigenetic landscape
Source: Nat Commun. 2018 Dec 18;9:5368. doi: 10.1038/s41467-018-07806-6 (PMC6299086; doi:10.1038/s41467-018-07806-6)
Supplement: Supplementary file 7 — Supplementary Data 4 [file 41467_2018_7806_MOESM7_ESM.xlsx]

## Sheet: Sup Table 4 (Fig. 4c)
												Transcript Cluster ID	Il2ramut/mut Tregs Bi-weight Avg Signal (log2)	WT Tregs Bi-weight Avg Signal (log2)	Fold Change (linear) (MUT Tregs vs. WT Tregs)	ANOVA p-value (MUT Tregs vs. WT Tregs)	FDR p-value (MUT Tregs vs. WT Tregs)	Gene Symbol	Description	Group	TC Comment
												TC1400002120.mm.1	10.26	7.16	8.62	3e-06	0.155653	Gzmb	granzyme B	Coding
												TC0100000298.mm.1	11.41	8.87	5.82	0.000201	0.295861	Il1rl1	interleukin 1 receptor-like 1	Coding
												TC0200004493.mm.1	8.06	5.56	5.65	0.001195	0.329013	Frmd5	FERM domain containing 5	Multiple_Complex
												TC1700001227.mm.1	8.07	5.69	5.2	0.003833	0.362162	Gm11096	predicted gene 11096 [Source:MGI Symbol;Acc:MGI:3779332]	Coding
												TC0X00003327.mm.1	9.61	7.24	5.15	0.000576	0.296828	Car5b	carbonic anhydrase 5b, mitochondrial	Multiple_Complex
												TC0600003062.mm.1	10.91	8.57	5.1	0.000857	0.307957	Klrg1	killer cell lectin-like receptor subfamily G, member 1	Coding
												TC1300000144.mm.1	9.89	7.79	4.28	0.00759	0.401908	Tcrg-C3	T cell receptor gamma, constant 3	Coding
												TC0500000171.mm.1	9.48	7.41	4.21	0.000173	0.295861	Fgl2	fibrinogen-like protein 2	Coding
												TC0100000719.mm.1	6.29	4.27	4.06	0.00888	0.407591	Daw1	dynein assembly factor with WDR repeat domains 1	Multiple_Complex
												TC0100001167.mm.1	8.29	6.4	3.71	0.00678	0.399211	Il10	interleukin 10	Coding
												TC1400000350.mm.1	7.8	5.98	3.53	0.002563	0.341278	1810011H11Rik	RIKEN cDNA 1810011H11 gene	Coding
												TC1400001655.mm.1	7.89	6.08	3.49	0.009559	0.407591	Il17rb	interleukin 17 receptor B	Coding
												TC0X00001715.mm.1	11.56	9.82	3.33	0.003336	0.353105	Gm21887	predicted gene, 21887 [Source:MGI Symbol;Acc:MGI:5434051]	Coding
												TC0900001674.mm.1	10.53	8.8	3.32	0.005126	0.37665	Ccr2	chemokine (C-C motif) receptor 2	Coding
												TC1600000553.mm.1	9.61	7.89	3.29	0.000142	0.295861	Cd80	CD80 antigen; CD80 antigen (Cd80), mRNA.	Multiple_Complex
												TC0800002566.mm.1	11.43	9.77	3.15	4.3e-05	0.295861	Rln3	relaxin 3; Synthetic construct Mus musculus clone IMAGE:100063880, MGC:193347 relaxin 3 (Rln3) mRNA, encodes complete protein.	Coding
												TC0700004451.mm.1	10.73	9.09	3.13	0.005979	0.385858	Mki67	antigen identified by monoclonal antibody Ki 67	Multiple_Complex
												TC1000000238.mm.1	6.34	4.74	3.04	0.001675	0.329856			NonCoding
												TC0200004494.mm.1	4.9	3.31	3	0.002971	0.352212			NonCoding
												TC1100003693.mm.1	8.79	7.3	2.82	0.007486	0.401632	Top2a	topoisomerase (DNA) II alpha	Multiple_Complex
												TC0400003270.mm.1	8.1	6.62	2.78	0.000846	0.307957	9630013D21Rik	RIKEN cDNA 9630013D21 gene	NonCoding
												TC1200000553.mm.1	10.74	9.26	2.78	0.003758	0.359258			NonCoding
												TC0300000809.mm.1	10.27	8.9	2.58	4.9e-05	0.295861	S100a6	S100 calcium binding protein A6 (calcyclin)	Coding
												TC1600000663.mm.1	10.07	8.75	2.5	0.000202	0.295861			NonCoding
												TC0100003273.mm.1	8.53	7.22	2.48	9.9e-05	0.295861	Lamc1	laminin, gamma 1; Synthetic construct Mus musculus clone IMAGE:100066245, MGC:195382 laminin, gamma 1 (Lamc1) mRNA, encodes complete protein.	Multiple_Complex
												TC0200002575.mm.1	11.27	9.97	2.46	5.5e-05	0.295861	Arfgef2	ADP-ribosylation factor guanine nucleotide-exchange factor 2 (brefeldin A-inhibited)	Multiple_Complex
												TC1200002251.mm.1	8.93	7.63	2.46	0.002074	0.332902	Lgmn	legumain	Multiple_Complex
												TC0400001593.mm.1	6.62	5.35	2.41	0.004042	0.362706	Ptafr	platelet-activating factor receptor; Synthetic construct Mus musculus clone IMAGE:100064105, MGC:193476 platelet-activating factor receptor (Ptafr) mRNA, encodes complete protein.	Coding
												TC1700000456.mm.1	10.43	9.2	2.35	0.005263	0.37665			NonCoding
												TC0900003169.mm.1	12.43	11.2	2.34	0.00017	0.295861	Ccr4	chemokine (C-C motif) receptor 4	Coding
												TC1700000585.mm.1	10.53	9.32	2.32	0.000198	0.295861	Myo1f	myosin IF	Multiple_Complex
												TC0200004497.mm.1	6.46	5.25	2.31	0.001367	0.329362			NonCoding
												TC0700001432.mm.1	12.21	11.01	2.3	0.000872	0.307957	Pde2a	phosphodiesterase 2A, cGMP-stimulated	Coding
												TC1100000643.mm.1	9.53	8.33	2.3	0.005978	0.385858	Slc36a3os	solute carrier family 36 (proton/amino acid symporter), member 3, opposite strand [Source:MGI Symbol;Acc:MGI:3651340]; novel transcript	NonCoding
												TC1600000662.mm.1	11.14	9.96	2.28	0.001294	0.329362	Cd200r1	CD200 receptor 1	Coding
												TC1300001519.mm.1	7.08	5.91	2.25	0.009324	0.407591	Trgj2	T cell receptor gamma joining 2; T-cell receptor gamma, constant 2; T cell receptor gamma variable 2	Multiple_Complex
												TC1600001805.mm.1	6.29	5.13	2.24	0.000916	0.307957	Crybg3	beta-gamma crystallin domain containing 3	Multiple_Complex
												TC0900002197.mm.1	9.92	8.76	2.23	0.001832	0.329856	Il10ra	interleukin 10 receptor, alpha; Synthetic construct Mus musculus clone IMAGE:100015068, MGC:180356 interleukin 10 receptor, alpha (Il10ra) mRNA, encodes complete protein.	Coding
												TC0100001424.mm.1	7.96	6.82	2.21	0.004542	0.373975	Gm15428	predicted pseudogene 15428 [Source:MGI Symbol;Acc:MGI:3642670]	Multiple_Complex
												TC0200004090.mm.1	10.35	9.21	2.21	0.004269	0.368354	Ptprj	protein tyrosine phosphatase, receptor type, J; Synthetic construct Mus musculus clone IMAGE:100062773, MGC:190956 protein tyrosine phosphatase, receptor type, J (Ptprj) mRNA, encodes complete protein.	Multiple_Complex
												TC1500000658.mm.1	13.12	11.99	2.19	0.000896	0.307957	Lgals1	lectin, galactose binding, soluble 1	Coding
												TC0200003657.mm.1	7.87	6.74	2.18	0.003911	0.362162			NonCoding
												TC0900000918.mm.1	7.74	6.62	2.18	0.001553	0.329856	Anxa2	annexin A2	Multiple_Complex
												TC1800001497.mm.1	9.9	8.77	2.18	0.004615	0.375417			NonCoding
												TC1200000305.mm.1	8.98	7.86	2.17	0.009681	0.410342			NonCoding
												TC1900001283.mm.1	8.41	7.3	2.17	0.0035	0.35418			NonCoding
												TC1300001560.mm.1	5	3.91	2.13	6.5e-05	0.295861	Hist1h1b	histone cluster 1, H1b; Synthetic construct Mus musculus clone IMAGE:100015049, MGC:180350 histone cluster 1, H1b (Hist1h1b) mRNA, encodes complete protein.	Coding
												TC1000002546.mm.1	7.06	5.99	2.1	0.000598	0.296828	Gna15	guanine nucleotide binding protein, alpha 15	Multiple_Complex
												TC0600003221.mm.1	5.07	4	2.09	0.006595	0.399211			NonCoding
												TC0500002580.mm.1	8.65	7.61	2.06	0.001019	0.313966	Tec	tec protein tyrosine kinase; cytoplasmic tyrosine kinase, Dscr28C related (Drosophila); tec protein tyrosine kinase (Tec), transcript variant 2, mRNA.; tec protein tyrosine kinase (Tec), transcript variant 3, mRNA.	Multiple_Complex
												TC1600001633.mm.1	12.73	11.68	2.06	0.000145	0.295861	Tigit	T cell immunoreceptor with Ig and ITIM domains	Coding
												TC0200001346.mm.1	12.03	10.99	2.05	0.002448	0.341278	Gm18953	predicted gene, 18953 [Source:MGI Symbol;Acc:MGI:5011138]	Multiple_Complex
												TC1400000501.mm.1	6.24	5.22	2.03	0.009108	0.407591	Cdkn3	cyclin-dependent kinase inhibitor 3	Coding
												TC0200004093.mm.1	9.34	8.35	1.99	0.006124	0.388986			NonCoding
												TC0700001629.mm.1	7.75	6.75	1.99	0.000234	0.295861	Gm10087	predicted gene 10087	Multiple_Complex
												TC1100003033.mm.1	8.35	7.38	1.96	0.000312	0.295861	Alox8	arachidonate 8-lipoxygenase	Multiple_Complex
												TC0200004092.mm.1	8.41	7.45	1.95	0.008596	0.407591			NonCoding
												TC1200001686.mm.1	5.79	4.83	1.95	0.005194	0.37665	Stxbp6	syntaxin binding protein 6 (amisyn)	Multiple_Complex
												TC1300000177.mm.1	14.29	13.33	1.95	0.008297	0.407546	Hist1h2bn	histone cluster 1, H2bn	Coding
												TC1000002099.mm.1	8.69	7.74	1.93	0.00152	0.329856	Prdm1	PR domain containing 1, with ZNF domain; Synthetic construct Mus musculus clone IMAGE:100069466, MGC:199368 Prdm1 protein (Prdm1) mRNA, encodes complete protein.	Multiple_Complex
												TC0600002250.mm.1	10.15	9.21	1.92	0.000736	0.300944	Osbpl3	oxysterol binding protein-like 3	Multiple_Complex
												TC0700000991.mm.1	9.83	8.9	1.91	0.003867	0.362162	Chsy1	chondroitin sulfate synthase 1	Coding
												TC0200001345.mm.1	7.85	6.93	1.9	0.008828	0.407591	Gm13768	predicted gene 13768 [Source:MGI Symbol;Acc:MGI:3651239]	Pseudogene
												TC0200004091.mm.1	10.25	9.34	1.87	0.003076	0.352212			NonCoding
												TC1900000937.mm.1	10.4	9.5	1.87	0.005163	0.37665	Ccs	copper chaperone for superoxide dismutase	Coding
												TC0700001151.mm.1	6.24	5.34	1.86	0.003322	0.353105	Prc1	protein regulator of cytokinesis 1; protein regulator of cytokinesis 1 (Prc1), mRNA.	Multiple_Complex
												TC1200001638.mm.1	10.51	9.61	1.86	0.005501	0.377489	Ahr	aryl-hydrocarbon receptor; Synthetic construct Mus musculus clone IMAGE:100062087, MGC:190348 aryl-hydrocarbon receptor (Ahr) mRNA, encodes complete protein.	Multiple_Complex
												TC0900000854.mm.1	7.88	6.99	1.85	0.000312	0.295861	2810417H13Rik	RIKEN cDNA 2810417H13 gene	Multiple_Complex
												TC0500003436.mm.1	10.27	9.39	1.84	0.002569	0.341278	Muc3a	mucin 3A, cell surface associated [Source:MGI Symbol;Acc:MGI:3588263]; RIKEN cDNA A630081J09 gene	Coding
												TC1000001387.mm.1	9.98	9.1	1.84	0.001428	0.329362			NonCoding
												TC1000002971.mm.1	9.98	9.1	1.84	0.001428	0.329362			NonCoding
												TC0200001226.mm.1	9.43	8.56	1.83	0.004008	0.362706	Slc43a3	solute carrier family 43, member 3	Multiple_Complex
												TC0700003036.mm.1	5.11	4.23	1.83	0.003625	0.356955	Tph1	tryptophan hydroxylase 1	Multiple_Complex
												TC0900002593.mm.1	6.65	5.78	1.83	0.002085	0.333062	Ccnb2	cyclin B2	Coding
												TC1900000754.mm.1	6.68	5.81	1.83	0.003408	0.353105	4833407H14Rik	RIKEN cDNA 4833407H14 gene [Source:MGI Symbol;Acc:MGI:1921149]; PREDICTED: uncharacterized LOC100503558 (LOC100503558), miscRNA.	NonCoding
												TC0500000494.mm.1	6.82	5.95	1.82	0.00312	0.352212	Ncapg	non-SMC condensin I complex, subunit G; on-SMC condensin I complex, subunit G	Multiple_Complex
												TC0700000992.mm.1	9	8.14	1.82	0.001215	0.329013			NonCoding
												TC1300000284.mm.1	6.65	5.79	1.81	0.003383	0.353105	Gpld1	glycosylphosphatidylinositol specific phospholipase D1	Multiple_Complex
												TC0800000937.mm.1	9.04	8.21	1.79	0.007761	0.403651	Asf1b	anti-silencing function 1B histone chaperone; ASF1 anti-silencing function 1 homolog B (S. cerevisiae)	Multiple_Complex
												TC0900003310.mm.1	10.79	9.95	1.79	0.005766	0.381466	Lztfl1	leucine zipper transcription factor-like 1	Multiple_Complex
												TC0500003256.mm.1	9.5	8.67	1.78	0.003163	0.352945	Rilpl2	Rab interacting lysosomal protein-like 2	Coding
												TC0600002233.mm.1	7.56	6.73	1.78	0.00665	0.399211	Tmem176b	transmembrane protein 176B; transmembrane protein 176B (Tmem176b), transcript variant 4, mRNA.	Multiple_Complex
												TC0800001167.mm.1	13.39	12.56	1.78	0.000725	0.300795	Gm20053	PREDICTED: predicted gene, 20053 (Gm20053), miscRNA.	NonCoding
												TC1700001720.mm.1	3.74	2.92	1.77	0.000926	0.307957			NonCoding
												TC1900001281.mm.1	8.42	7.6	1.77	0.00655	0.399211			NonCoding
												TC0200004094.mm.1	10.53	9.71	1.76	0.009939	0.415403			NonCoding
												TC0200004547.mm.1	6.91	6.1	1.76	0.004	0.362706	Ncaph	non-SMC condensin I complex, subunit H	Multiple_Complex
												TC0200002166.mm.1	7.64	6.83	1.75	0.008464	0.407591	Rin2	Ras and Rab interactor 2	Multiple_Complex
												TC0700003270.mm.1	8.66	7.86	1.75	0.000311	0.295861	Gm25870	predicted gene, 25870 [Source:MGI Symbol;Acc:MGI:5455647]	Small_RNA
												TC0900000966.mm.1	8.25	7.44	1.75	0.006535	0.399211	Mns1	meiosis-specific nuclear structural protein 1	Coding
												TC0400000085.mm.1	6.89	6.09	1.74	0.003239	0.353105	Ccne2	cyclin E2	Multiple_Complex
												TC0500002445.mm.1	6.51	5.73	1.72	0.00344	0.353105			NonCoding
												TC1500000237.mm.1	7.57	6.78	1.72	2.9e-05	0.295861	Matn2	matrilin 2	Multiple_Complex
												TC1500002012.mm.1	8.97	8.19	1.72	0.001277	0.329013	Cerk	ceramide kinase	Multiple_Complex
												TC1600000664.mm.1	7.34	6.56	1.72	0.004688	0.375417	Cd200r4	CD200 receptor 4	Coding
												TC0300001080.mm.1	8.72	7.95	1.71	0.002649	0.341278	Ppm1j	protein phosphatase 1J	Coding
												TC0100001671.mm.1	8.26	7.5	1.7	0.004835	0.375417	Zbtb18	zinc finger and BTB domain containing 18	Coding
												TC0300000161.mm.1	10.56	9.79	1.7	0.000272	0.295861	Tnfsf10	tumor necrosis factor (ligand) superfamily, member 10	Multiple_Complex
												TC0300002594.mm.1	9.62	8.86	1.7	0.000661	0.296828	Cd101	CD101 antigen (Cd101), transcript variant 2, mRNA.; CD101 antigen	Coding
												TC0500000010.mm.1	11.61	10.85	1.7	0.003272	0.353105			NonCoding
												TC0900003012.mm.1	6.95	6.19	1.7	0.004995	0.375417			NonCoding
												TC1100003361.mm.1	8.9	8.13	1.7	0.005664	0.380562	Gm17268	predicted gene, 17268 [Source:MGI Symbol;Acc:MGI:4936902]	Coding
												TC0800000081.mm.1	8.61	7.86	1.69	0.004611	0.375417			NonCoding
												TC1900000756.mm.1	9.84	9.09	1.69	0.000261	0.295861	Dusp5	dual specificity phosphatase 5	Coding
												TC1900000543.mm.1	5.87	5.12	1.68	0.000996	0.313966	Cep55	centrosomal protein 55	Multiple_Complex
												TC0300000582.mm.1	6.44	5.7	1.67	0.008828	0.407591			NonCoding
												TC0400002154.mm.1	10.88	10.15	1.66	0.002091	0.333062			NonCoding
												TC0500000291.mm.1	6.02	5.29	1.66	0.001237	0.329013	Drc1	dynein regulatory complex subunit 1	Coding
												TC0700003593.mm.1	6.08	5.36	1.65	2.4e-05	0.295861	Fes	feline sarcoma oncogene	Coding
												TC1400000179.mm.1	10.24	9.51	1.65	0.002011	0.329856	Adk	adenosine kinase	Multiple_Complex
												TC0400001384.mm.1	6.64	5.93	1.64	0.004884	0.375417	Gm12891	predicted gene 12891 [Source:MGI Symbol;Acc:MGI:3649646]	Multiple_Complex
												TC0900000240.mm.1	11.1	10.39	1.64	0.004925	0.375417	Gm10181	predicted gene 10181 [Source:MGI Symbol;Acc:MGI:3642432]	Coding
												TC0300001976.mm.1	5.94	5.23	1.63	0.000903	0.307957			NonCoding
												TC0X00003337.mm.1	10.55	9.85	1.63	0.007055	0.399211	Gm17604	predicted gene, 17604 [Source:MGI Symbol;Acc:MGI:4937238]	Coding
												TC1300001177.mm.1	12.29	11.58	1.63	0.00927	0.407591	2610204G07Rik	RIKEN cDNA 2610204G07 gene [Source:MGI Symbol;Acc:MGI:1919718]; novel transcript	NonCoding
												TC0400001215.mm.1	5.52	4.83	1.62	0.004373	0.368836	Stil	Scl/Tal1 interrupting locus	Multiple_Complex
												TC0500001006.mm.1	9.99	9.29	1.62	0.001069	0.322078	Ptpn13	protein tyrosine phosphatase, non-receptor type 13; Synthetic construct Mus musculus clone IMAGE:100069511, MGC:199413 protein tyrosine phosphatase, non-receptor type 13 (Ptpn13) mRNA, encodes complete protein.	Multiple_Complex
												TC0200002136.mm.1	8.37	7.68	1.61	0.0016	0.329856	Dstn	destrin	Coding
												TC0300000580.mm.1	7.84	7.15	1.61	0.002031	0.329994	Ppm1l	protein phosphatase 1 (formerly 2C)-like	Multiple_Complex
												TC0900003176.mm.1	9.96	9.28	1.61	3.5e-05	0.295861	Cmtm7	CKLF-like MARVEL transmembrane domain containing 7; CKLF-like MARVEL transmembrane domain containing 7 (Cmtm7), transcript variant 1, mRNA.	Multiple_Complex
												TC1000000171.mm.1	6.79	6.1	1.61	0.001636	0.329856	Sgk1	serum/glucocorticoid regulated kinase 1	Multiple_Complex
												TC0100001617.mm.1	10.87	10.19	1.6	0.004773	0.375417	Tagln2	transgelin 2	Multiple_Complex
												TC0400004050.mm.1	6.9	6.22	1.6	0.004653	0.375417	Slc25a33	solute carrier family 25, member 33	Coding
												TC0800001957.mm.1	7.42	6.74	1.6	0.00787	0.405008			NonCoding
												TC1000001011.mm.1	5.79	5.11	1.6	0.005297	0.37665	1500009L16Rik	RIKEN cDNA 1500009L16 gene	Multiple_Complex
												TC0100001519.mm.1	3.87	3.21	1.59	0.000477	0.296828	Gm24637	predicted gene, 24637 [Source:MGI Symbol;Acc:MGI:5454414]	Small_RNA
												TC0300002705.mm.1	6.07	5.4	1.59	0.007406	0.400038			NonCoding
												TC1800000994.mm.1	8.86	8.19	1.59	0.007282	0.399211	Npc1	Niemann-Pick type C1; Niemann Pick type C1	Multiple_Complex
												TC1000001921.mm.1	4.5	3.84	1.58	0.007925	0.405008			NonCoding
												TC1200002360.mm.1	7.22	6.56	1.58	0.001246	0.329013	Gm22079	predicted gene, 22079 [Source:MGI Symbol;Acc:MGI:5451856]	Small_RNA
												TC1400000301.mm.1	6.39	5.73	1.58	0.009242	0.407591	Chdh	choline dehydrogenase	Multiple_Complex
												TC0100002535.mm.1	13.18	12.53	1.57	0.006109	0.388912			NonCoding
												TC0200005235.mm.1	7.27	6.62	1.57	0.003187	0.353105	Gm11011	predicted gene 11011 [Source:MGI Symbol;Acc:MGI:3779229]	Coding
												TC0300002771.mm.1	4.94	4.29	1.57	0.002004	0.329856	Gm26076	predicted gene, 26076 [Source:MGI Symbol;Acc:MGI:5455853]	Small_RNA
												TC0700000275.mm.1	10.63	9.97	1.57	0.003056	0.352212	Pglyrp1	peptidoglycan recognition protein 1	Coding
												TC0300000583.mm.1	8.78	8.14	1.56	0.004303	0.368354			NonCoding
												TC0800001413.mm.1	5.34	4.7	1.56	0.005037	0.375417	Gm25200	predicted gene, 25200 [Source:MGI Symbol;Acc:MGI:5454977]	Small_RNA
												TC0900001290.mm.1	15.04	14.4	1.56	0.006293	0.393821	Anapc13	anaphase promoting complex subunit 13	Coding
												TC0900002266.mm.1	6.47	5.83	1.56	0.001337	0.329362			NonCoding
												TC0200004930.mm.1	7.59	6.96	1.55	0.000662	0.296828	Nol4l	nucleolar protein 4-like	Multiple_Complex
												TC1000001894.mm.1	9.7	9.07	1.55	0.008745	0.407591	Enpp1	ectonucleotide pyrophosphatase/phosphodiesterase 1; Synthetic construct Mus musculus clone IMAGE:100064115, MGC:193486 ectonucleotide pyrophosphatase/phosphodiesterase 1 (Enpp1) mRNA, encodes complete protein.	Multiple_Complex
												TC1400001034.mm.1	8.51	7.87	1.55	0.000929	0.307957			NonCoding
												TC1900000560.mm.1	7.93	7.29	1.55	0.005744	0.380752	Hells	helicase, lymphoid specific	Multiple_Complex
												TC0200002935.mm.1	9.25	8.63	1.54	0.001651	0.329856	Gata3	GATA binding protein 3; RIKEN cDNA 9230102O04 gene	Multiple_Complex
												TC0700000005.mm.1	5.82	5.2	1.54	0.008627	0.407591	Myadm	myeloid-associated differentiation marker	Coding
												TC0300000518.mm.1	5.41	4.79	1.53	0.001695	0.329856	Vmn2r-ps13	vomeronasal 2, receptor, pseudogene 13	Multiple_Complex
												TC0400001580.mm.1	7.24	6.63	1.53	0.006682	0.399211			NonCoding
												TC0700002769.mm.1	6.38	5.77	1.53	0.002025	0.329856	Zbtb32	zinc finger and BTB domain containing 32	Multiple_Complex
												TC0800002063.mm.1	5.22	4.6	1.53	0.002332	0.341035	Gm26150	predicted gene, 26150 [Source:MGI Symbol;Acc:MGI:5455927]	Small_RNA
												TC0800002992.mm.1	14.84	14.22	1.53	0.004278	0.368354	Maf	avian musculoaponeurotic fibrosarcoma (v-maf) AS42 oncogene homolog	Multiple_Complex
												TC1900001278.mm.1	8.22	7.61	1.53	0.006451	0.3987	Pip5k1b	phosphatidylinositol-4-phosphate 5-kinase, type 1 beta	Multiple_Complex
												TC1000002341.mm.1	6.3	5.7	1.52	0.0088	0.407591	Cdk1	cyclin-dependent kinase 1	Multiple_Complex
												TC1200002236.mm.1	9.76	9.16	1.52	0.00296	0.352212	Gpr68	G protein-coupled receptor 68	Multiple_Complex
												TC0100003513.mm.1	9.92	9.32	1.51	0.001844	0.329856	Atf6	activating transcription factor 6	Multiple_Complex
												TC0300001587.mm.1	5.74	5.14	1.51	0.007268	0.399211	Depdc1a	DEP domain containing 1a	Coding
												TC0400003271.mm.1	5.72	5.12	1.51	0.004226	0.368354	Cdkn2c	cyclin-dependent kinase inhibitor 2C (p18, inhibits CDK4)	Multiple_Complex
												TC1200001282.mm.1	11.93	11.33	1.51	0.006992	0.399211	Crip1	cysteine-rich protein 1 (intestinal)	Coding
												TC1700002274.mm.1	5.78	5.18	1.51	0.005631	0.379384			NonCoding
												TC0200003532.mm.1	14.12	13.54	1.5	0.004513	0.373975	Arl5a	ADP-ribosylation factor-like 5A	Multiple_Complex
												TC0400002498.mm.1	7.73	7.15	1.5	0.007308	0.399211	Gm21980	predicted gene 21980 [Source:MGI Symbol;Acc:MGI:5439449]; novel transcript	NonCoding
												TC0800002634.mm.1	10.88	10.3	1.5	0.001901	0.329856	N4bp1	NEDD4 binding protein 1	Multiple_Complex
												TC0900001675.mm.1	7.1	6.52	1.5	0.001674	0.329856	Ccr5	chemokine (C-C motif) receptor 5	Multiple_Complex
												TC0900002107.mm.1	11.29	10.7	1.5	0.000136	0.295861			NonCoding
												TC1300000919.mm.1	7.73	7.14	1.5	0.00019	0.295861	Glrx	glutaredoxin	Coding
												TC1500000439.mm.1	7.72	7.14	1.5	0.009182	0.407591	Trib1	tribbles homolog 1 (Drosophila)	Coding
												TC0200000125.mm.1	8.91	9.5	-1.5	0.005268	0.37665	Mir467a-3	microRNA 467a-3	Precursor_microRNA
												TC0200000143.mm.1	8.91	9.5	-1.5	0.005268	0.37665	Mir467a-6	microRNA 467a-6	Precursor_microRNA
												TC0200000173.mm.1	8.91	9.5	-1.5	0.005268	0.37665	Mir467a-10	microRNA 467a-10	Precursor_microRNA
												TC1100000045.mm.1	6.61	7.2	-1.5	0.006726	0.399211	Gm11960	predicted gene 11960 [Source:MGI Symbol;Acc:MGI:3652301]	Pseudogene
												TC1300000121.mm.1	10.01	10.59	-1.5	0.000462	0.296828			NonCoding
												TC0300000022.mm.1	4.29	4.89	-1.51	0.001853	0.329856			NonCoding
												TC0400000637.mm.1	5.47	6.07	-1.51	0.008859	0.407591			NonCoding
												TC0Y00000214.mm.1	11.57	12.17	-1.51	0.008591	0.407591			NonCoding
												TC0200005352.mm.1	6.58	7.19	-1.52	0.001485	0.329856	Gm14390	predicted gene 14390 [Source:MGI Symbol;Acc:MGI:3649570]	Multiple_Complex
												TC0800000960.mm.1	6.73	7.33	-1.52	0.008217	0.407509	G430095P16Rik	RIKEN cDNA G430095P16 gene	Coding
												TC0X00000402.mm.1	9.02	9.63	-1.52	0.008425	0.407591			NonCoding
												TC1600001553.mm.1	7.97	8.57	-1.52	0.000554	0.296828	Dirc2	disrupted in renal carcinoma 2 (human)	Coding
												TC1600002080.mm.1	11.32	11.93	-1.52	0.001806	0.329856	Tmem50b	transmembrane protein 50B	Coding
												TC1700000532.mm.1	8.89	9.5	-1.52	0.005283	0.37665			NonCoding
												TC0100001752.mm.1	5.2	5.81	-1.53	0.002582	0.341278	Susd4	sushi domain containing 4	Multiple_Complex
												TC0100001934.mm.1	7.06	7.67	-1.53	0.000741	0.300944	Gm16284	predicted gene 16284 [Source:MGI Symbol;Acc:MGI:3826541]	Multiple_Complex
												TC0300003197.mm.1	7.96	8.58	-1.53	0.008893	0.407591			NonCoding
												TC1400002850.mm.1	9.62	10.24	-1.53	0.005488	0.377489	Gm3512	predicted gene 3512 [Source:MGI Symbol;Acc:MGI:3781689]	Coding
												TC1900000130.mm.1	5.91	6.53	-1.53	0.008453	0.407591	5730409K12Rik	PREDICTED: RIKEN cDNA 5730409K12 gene (5730409K12Rik), miscRNA.	NonCoding
												TC0100000402.mm.1	4.7	5.33	-1.54	0.001967	0.329856			NonCoding
												TC0200003056.mm.1	10.03	10.65	-1.54	0.009404	0.407591			NonCoding
												TC0400001296.mm.1	12.99	13.61	-1.54	0.002541	0.341278			NonCoding
												TC0500003561.mm.1	5.63	6.26	-1.54	0.002216	0.336124			NonCoding
												TC1200002195.mm.1	7.2	7.83	-1.54	0.002742	0.344487	Eml5	echinoderm microtubule associated protein like 5	Multiple_Complex
												TC1400000395.mm.1	15.43	16.06	-1.54	0.003224	0.353105			NonCoding
												TC1900000899.mm.1	16.31	16.93	-1.54	0.00606	0.387377			NonCoding
												TC0200000123.mm.1	8.67	9.3	-1.55	0.007292	0.399211	Gm24761	predicted gene, 24761 [Source:MGI Symbol;Acc:MGI:5454538]	Precursor_microRNA
												TC0200004243.mm.1	6.39	7.02	-1.55	0.005522	0.377489			NonCoding
												TC0600003148.mm.1	7.43	8.06	-1.55	0.005301	0.37665	Cd9	CD9 antigen	Multiple_Complex
												TC0700001012.mm.1	7.98	8.61	-1.55	0.006905	0.399211			NonCoding
												TC0900002100.mm.1	6.35	6.98	-1.55	0.001626	0.329856			NonCoding
												TC1100000328.mm.1	9.56	10.19	-1.55	0.006654	0.399211			NonCoding
												TC1300002378.mm.1	10.58	11.2	-1.55	0.005057	0.375417	Gm4076	predicted gene 4076 [Source:MGI Symbol;Acc:MGI:3782251]	Coding
												TC1500000702.mm.1	13.6	14.24	-1.55	0.001337	0.329362			NonCoding
												TC0100000173.mm.1	14.65	15.29	-1.56	0.005564	0.377489			NonCoding
												TC1100004154.mm.1	10.81	11.45	-1.56	0.009485	0.407591			NonCoding
												TC1300000056.mm.1	5.46	6.1	-1.56	0.003884	0.362162			NonCoding
												TC1400001518.mm.1	13.74	14.39	-1.56	0.008256	0.407546			NonCoding
												TC0200000088.mm.1	7.47	8.12	-1.57	0.009557	0.407591	Gm22072	predicted gene, 22072 [Source:MGI Symbol;Acc:MGI:5451849]	Precursor_microRNA
												TC0200005419.mm.1	6.95	7.6	-1.57	0.004966	0.375417			NonCoding
												TC0800002502.mm.1	5.55	6.2	-1.57	0.002869	0.352212	Gm23468	predicted gene, 23468 [Source:MGI Symbol;Acc:MGI:5453245]	Small_RNA
												TC0800002589.mm.1	6.8	7.46	-1.57	0.004292	0.368354	Nfix	nuclear factor I/X	Multiple_Complex
												TC0100000974.mm.1	8.46	9.11	-1.58	0.004216	0.368311	1810006J02Rik	RIKEN cDNA 1810006J02 gene; RIKEN cDNA 1810006J02 gene (1810006J02Rik), non-coding RNA.	NonCoding
												TC0300002357.mm.1	12.23	12.89	-1.58	0.007624	0.402273	Il6ra	interleukin 6 receptor, alpha	Coding
												TC0700003579.mm.1	5.09	5.75	-1.58	0.007605	0.401908			NonCoding
												TC1400001418.mm.1	6.47	7.13	-1.58	0.009555	0.407591	Gm6356	predicted gene 6356 [Source:MGI Symbol;Acc:MGI:3646390]	Coding
												TC1700002542.mm.1	4.57	5.24	-1.58	0.009603	0.408895	Gm26124	predicted gene, 26124	NonCoding
												TC0100001714.mm.1	6.31	6.98	-1.59	0.009385	0.407591			NonCoding
												TC0500002055.mm.1	12.48	13.14	-1.59	0.004919	0.375417			NonCoding
												TC0800000857.mm.1	6.56	7.23	-1.59	0.00862	0.407591			NonCoding
												TC1400000027.mm.1	7.56	8.23	-1.59	0.005025	0.375417	Gm3047	predicted gene 3047	Coding
												TC1900001061.mm.1	8.41	9.09	-1.59	0.000721	0.300795			NonCoding
												TC0400000362.mm.1	7.09	7.77	-1.6	0.002716	0.343161			NonCoding
												TC1100003400.mm.1	11.9	12.58	-1.6	0.005934	0.384447	Rpl9-ps1	ribosomal protein L9, pseudogene 1	Pseudogene
												TC1400001428.mm.1	7.56	8.23	-1.6	0.00062	0.296828	Gm3760	predicted gene 3760 [Source:MGI Symbol;Acc:MGI:3781934]	Pseudogene
												TC1600000035.mm.1	9.45	10.13	-1.6	0.003052	0.352212			NonCoding
												TC1900000678.mm.1	5.84	6.52	-1.6	0.001408	0.329362			NonCoding
												TC1100001007.mm.1	7.95	8.64	-1.61	0.000717	0.300795	Gm6733	predicted gene 6733 [Source:MGI Symbol;Acc:MGI:3645402]	Pseudogene
												TC1400000006.mm.1	8.2	8.88	-1.61	0.002352	0.341035	Gm5795	predicted gene 5795 (Gm5795), mRNA.; predicted gene 10413; predicted gene 10413 (Gm10413), mRNA.	Coding
												TC1400001406.mm.1	7.08	7.77	-1.61	0.008287	0.407546	Gm6337	predicted gene 6337	Coding
												TC1400001408.mm.1	9.09	9.78	-1.61	0.001485	0.329856	Gm21103	predicted gene, 21103	Coding
												TC1100000327.mm.1	8.92	9.62	-1.62	0.008162	0.406896	Nsg2	neuron specific gene family member 2	Coding
												TC1100003939.mm.1	7.99	8.68	-1.62	0.004781	0.375417			NonCoding
												TC1300000651.mm.1	14.74	15.43	-1.62	0.004585	0.375417			NonCoding
												TC1400002852.mm.1	7.25	7.95	-1.62	0.002607	0.341278	Gm5797	predicted gene 5797	Coding
												TC1100001137.mm.1	10.26	10.97	-1.63	0.007043	0.399211			NonCoding
												TC1400000001.mm.1	7.11	7.81	-1.63	0.009031	0.407591	Gm2888	predicted gene 2888	Coding
												TC0100000441.mm.1	11.46	12.17	-1.64	0.007672	0.40287			NonCoding
												TC0200001851.mm.1	12.1	12.81	-1.64	0.000361	0.296828	Gm14085	predicted gene 14085	Multiple_Complex
												TC0900001420.mm.1	5.61	6.32	-1.64	0.007236	0.399211			NonCoding
												TC1200002201.mm.1	7.07	7.79	-1.64	0.006142	0.389524			NonCoding
												TC1400000032.mm.1	6.45	7.17	-1.64	0.002377	0.341138	Gm9602	predicted gene 9602	Coding
												TC1400002855.mm.1	8.96	9.67	-1.64	0.004936	0.375417	Gm10338	predicted gene 10338	Coding
												TC1400001423.mm.1	11.46	12.17	-1.64	0.003021	0.352212			NonCoding
												TC0100003423.mm.1	5.64	6.36	-1.65	0.003373	0.353105			NonCoding
												TC0200004831.mm.1	7.37	8.1	-1.66	0.002605	0.341278	Gm21994	predicted gene 21994 [Source:MGI Symbol;Acc:MGI:5439751]; PREDICTED: zinc finger protein 120-like (LOC100504621), mRNA.	Coding
												TC1700000084.mm.1	8.97	9.7	-1.66	0.006624	0.399211	Ccr6	chemokine (C-C motif) receptor 6	Coding
												TC1600000674.mm.1	12.24	12.98	-1.67	0.000983	0.311665	Btla	B and T lymphocyte associated	Coding
												TC0700000253.mm.1	11.74	12.49	-1.68	0.00563	0.379384			NonCoding
												TC1400001394.mm.1	6.05	6.8	-1.68	0.004913	0.375417	Gm8246	predicted gene 8246	Coding
												TC1500000701.mm.1	10.59	11.34	-1.68	0.008796	0.407591			NonCoding
												TC1700000936.mm.1	6.23	6.98	-1.68	0.006037	0.387151	B430306N03Rik	RIKEN cDNA B430306N03 gene; Synthetic construct Mus musculus clone IMAGE:100062141, MGC:190380 RIKEN cDNA B430306N03 gene (B430306N03Rik) mRNA, encodes complete protein.	Multiple_Complex
												TC0200001047.mm.1	8.11	8.87	-1.69	0.000678	0.30024	Pdk1	pyruvate dehydrogenase kinase, isoenzyme 1; pyruvate dehydrogenase kinase, isoenzyme 1 (Pdk1), nuclear gene encoding mitochondrial protein, mRNA.	Multiple_Complex
												TC0700001669.mm.1	5.75	6.5	-1.69	0.007701	0.403354	Pde3b	phosphodiesterase 3B, cGMP-inhibited	Multiple_Complex
												TC1400001417.mm.1	7.07	7.82	-1.69	0.004885	0.375417	Gm3642	predicted gene 3642 [Source:MGI Symbol;Acc:MGI:3781818]; PREDICTED: uncharacterized LOC100504218 (LOC100504218), mRNA.	Coding
												TC0400001349.mm.1	5.41	6.17	-1.7	0.00433	0.368836			NonCoding
												TC0400000654.mm.1	10.31	11.08	-1.71	0.007071	0.399211	Ugcg	UDP-glucose ceramide glucosyltransferase	Multiple_Complex
												TC0700002779.mm.1	6.05	6.82	-1.71	0.008972	0.407591	Cd22	CD22 antigen	Multiple_Complex
												TC1100002430.mm.1	5.34	6.11	-1.71	0.001387	0.329362			NonCoding
												TC1300001998.mm.1	13.42	14.19	-1.71	0.009392	0.407591			NonCoding
												TC0200003051.mm.1	12.39	13.17	-1.72	0.002996	0.352212	Pip4k2a	phosphatidylinositol-5-phosphate 4-kinase, type II, alpha	Coding
												TC0X00002294.mm.1	6.75	7.54	-1.72	0.003767	0.359408			NonCoding
												TC1200002329.mm.1	4.81	5.59	-1.72	0.006472	0.398929			NonCoding
												TC1400000045.mm.1	6.62	7.4	-1.72	0.005893	0.383443	Gm3187	predicted gene 3187	Coding
												TC1700000909.mm.1	8.66	9.44	-1.72	0.000801	0.305779			NonCoding
												TC1100001983.mm.1	7.76	8.55	-1.73	0.000561	0.296828	Gm10099	PREDICTED: predicted gene 10099 (Gm10099), miscRNA.	NonCoding
												TC0800001335.mm.1	7.95	8.75	-1.74	0.000825	0.307957			NonCoding
												TC1400000017.mm.1	6.83	7.63	-1.74	0.008289	0.407546	Gm3099	predicted gene 3099	Coding
												TC0400000256.mm.1	7.96	8.77	-1.75	0.001702	0.329856	Bach2it1	BTB and CNC homology 2, intronic transcript 1 [Source:MGI Symbol;Acc:MGI:3651084]; novel transcript	NonCoding
												TC0600003384.mm.1	8.71	9.51	-1.75	0.005528	0.377489			NonCoding
												TC1200002541.mm.1	5.41	6.22	-1.75	0.004667	0.375417	Ighg3	Ighg3 Immunoglobulin heavy constant gamma 3	Coding
												TC1400000016.mm.1	8.86	9.67	-1.75	0.003615	0.356955	Gm3029	predicted gene 3029	Coding
												TC0700001756.mm.1	9.37	10.19	-1.76	0.002209	0.336124	Prkcb	protein kinase C, beta	Multiple_Complex
												TC1400000029.mm.1	8.67	9.49	-1.77	0.000874	0.307957	Gm8159	predicted gene 8159	Coding
												TC1400001895.mm.1	10.53	11.35	-1.77	0.002954	0.352212	Gm17173	predicted gene 17173 [Source:MGI Symbol;Acc:MGI:4938000]; Novel transcript	NonCoding
												TC1400002720.mm.1	8.14	8.96	-1.77	0.005858	0.383182			NonCoding
												TC0900001475.mm.1	6.63	7.46	-1.78	0.0049	0.375417	Als2cl	ALS2 C-terminal like	Multiple_Complex
												TC1400001412.mm.1	7.95	8.78	-1.78	0.00038	0.296828	Gm8356	predicted gene 8356 [Source:MGI Symbol;Acc:MGI:3779798]	Coding
												TC1800000913.mm.1	14	14.83	-1.78	0.006504	0.399211			NonCoding
												TC0200000889.mm.1	6.04	6.89	-1.79	0.00186	0.329856			NonCoding
												TC0100001283.mm.1	6.81	7.66	-1.8	0.002724	0.343471			NonCoding
												TC1000000093.mm.1	7.65	8.49	-1.8	0.001527	0.329856	Plagl1	pleiomorphic adenoma gene-like 1; Synthetic construct Mus musculus clone IMAGE:100068078, MGC:195695 Plagl1 protein (Plagl1) mRNA, encodes complete protein.	Multiple_Complex
												TC0700001767.mm.1	9.88	10.73	-1.81	0.001567	0.329856	Gm20274	predicted gene, 20274	Coding
												TC1000003061.mm.1	4.46	5.32	-1.81	0.009678	0.410342			NonCoding
												TC1300002089.mm.1	7.78	8.64	-1.81	0.003343	0.353105			NonCoding
												TC0400000051.mm.1	14.06	14.93	-1.82	0.003882	0.362162			NonCoding
												TC1400001407.mm.1	9.06	9.92	-1.82	0.007926	0.405008	Gm3476	predicted gene 3476	Multiple_Complex
												TC1400002719.mm.1	7.9	8.76	-1.82	6.3e-05	0.295861	Dzip1	DAZ interacting protein 1	Coding
												TC0300002220.mm.1	6.97	7.84	-1.83	0.003659	0.358319	Gucy1a3	guanylate cyclase 1, soluble, alpha 3; microRNA 7010	Multiple_Complex
												TC1400000004.mm.1	10	10.87	-1.83	0.002566	0.341278	D830030K20Rik	RIKEN cDNA D830030K20 gene (D830030K20Rik), mRNA.; RIKEN cDNA D830030K20 gene	Multiple_Complex
												TC1400002842.mm.1	8.47	9.34	-1.83	0.004315	0.36863	Gm21560	predicted gene, 21560	Coding
												TC1800001346.mm.1	6.88	7.75	-1.83	7e-06	0.155653			NonCoding
												TC0200000171.mm.1	8.26	9.15	-1.84	0.007372	0.399211	Gm25673	predicted gene, 25673 [Source:MGI Symbol;Acc:MGI:5455450]	Precursor_microRNA
												TC0900001932.mm.1	6.26	7.14	-1.84	0.007666	0.40287			NonCoding
												TC1000001080.mm.1	7.89	8.76	-1.84	0.008619	0.407591			NonCoding
												TC1400001413.mm.1	7.61	8.49	-1.84	0.003973	0.362444	Gm3460	predicted gene 3460	Coding
												TC0200001388.mm.1	6.94	7.83	-1.85	0.001149	0.3275			NonCoding
												TC1300002565.mm.1	4.61	5.5	-1.85	0.002592	0.341278			NonCoding
												TC0700001889.mm.1	9.86	10.75	-1.86	0.008249	0.407546			NonCoding
												TC0200000118.mm.1	8.05	8.95	-1.87	0.001948	0.329856	Gm24315	predicted gene, 24315 [Source:MGI Symbol;Acc:MGI:5454092]	Precursor_microRNA
												TC0500001388.mm.1	10.36	11.27	-1.87	0.007325	0.399211	Gm15842	predicted gene 15842 [Source:MGI Symbol;Acc:MGI:3801843]	Pseudogene
												TC1400001404.mm.1	10.3	11.2	-1.87	0.004572	0.375417	Gm3248	predicted gene 3248 [Source:MGI Symbol;Acc:MGI:3781426]	Coding
												TC0200000113.mm.1	8.38	9.31	-1.89	0.002246	0.336124	Gm25701	predicted gene, 25701 [Source:MGI Symbol;Acc:MGI:5455478]	Precursor_microRNA
												TC0200000135.mm.1	8.38	9.31	-1.89	0.002246	0.336124	Gm26431	predicted gene, 26431 [Source:MGI Symbol;Acc:MGI:5456208]	Precursor_microRNA
												TC0200000153.mm.1	8.38	9.31	-1.89	0.002246	0.336124	Gm24488	predicted gene, 24488 [Source:MGI Symbol;Acc:MGI:5454265]	Precursor_microRNA
												TC1400002784.mm.1	13.03	13.95	-1.89	0.000473	0.296828	Gm3020	predicted gene 3020; predicted pseudogene 8348	Multiple_Complex
												TC1400000039.mm.1	8.28	9.2	-1.89	0.000711	0.300534	Gm8279	predicted gene 8279	Coding
												TC1400002851.mm.1	12.43	13.35	-1.89	0.000462	0.296828	Gm3739	predicted gene 3739 [Source:MGI Symbol;Acc:MGI:3781914]	Coding
												TC1700000957.mm.1	8.21	9.13	-1.89	0.000887	0.307957	Gm6934	PREDICTED: predicted gene 6934 (Gm6934), mRNA.	Multiple_Complex
												TC1400002782.mm.1	7.4	8.32	-1.9	0.000944	0.309916	Gm5795	predicted gene 5795 (Gm5795), mRNA.; predicted gene 5795	Coding
												TC1400002783.mm.1	13.37	14.29	-1.9	0.000899	0.307957	Gm2956	predicted gene 2956	Coding
												TC1400002785.mm.1	13.34	14.26	-1.9	0.000614	0.296828	Gm2897	predicted gene 2897 (Gm2897), transcript variant 1, mRNA.; predicted gene 3005	Coding
												TC0100001463.mm.1	8.02	8.95	-1.91	0.001272	0.329013			NonCoding
												TC0100002811.mm.1	5.17	6.1	-1.91	0.005232	0.37665	Mir6900	microRNA 6900	Precursor_microRNA
												TC0200002481.mm.1	7.33	8.26	-1.91	0.000622	0.296828	Gm11454	predicted gene 11454	NonCoding
												TC0900001943.mm.1	7.25	8.18	-1.91	0.008216	0.407509			NonCoding
												TC1400002841.mm.1	12.26	13.2	-1.92	0.000642	0.296828	Gm3468	predicted gene 3468	Multiple_Complex
												TC0600003204.mm.1	5.91	6.86	-1.93	0.001568	0.329856			NonCoding
												TC1400002780.mm.1	11.79	12.73	-1.93	0.002359	0.341035	Gm2897	predicted gene 2897; predicted gene 2897 (Gm2897), transcript variant 1, mRNA.	Coding
												TC1400002786.mm.1	13.65	14.6	-1.93	0.000833	0.307957	Gm3020	predicted gene 3020 (Gm3020), non-coding RNA.; predicted gene 10409 (Gm10409), non-coding RNA.; predicted pseudogene 8348	Multiple_Complex
												TC1400000019.mm.1	6.69	7.63	-1.93	0.006684	0.399211	Gm3127	predicted gene 3127	Coding
												TC1700000175.mm.1	8.28	9.23	-1.93	0.007012	0.399211			NonCoding
												TC1400002790.mm.1	11.99	12.95	-1.94	0.001069	0.322078	2610042L04Rik	RIKEN cDNA 2610042L04 gene	Coding
												TC1400000036.mm.1	8.72	9.68	-1.94	0.001268	0.329013	Gm8297	predicted gene 8297	Coding
												TC1400001517.mm.1	12.61	13.57	-1.94	0.000709	0.300534	Gm2237	predicted gene 2237	Multiple_Complex
												TC1400000041.mm.1	8.1	9.07	-1.95	0.001857	0.329856	Gm8271	predicted gene 8271	Coding
												TC1000000950.mm.1	8	8.97	-1.96	0.008377	0.407546			NonCoding
												TC1400001516.mm.1	8.1	9.07	-1.96	0.004079	0.364505	Gm2244	predicted gene 2244	Coding
												TC1400002849.mm.1	12	12.98	-1.97	0.000385	0.296828	Gm3696	predicted gene 3696	Coding
												TC1400001410.mm.1	8.31	9.29	-1.97	0.002054	0.331291	Gm16440	predicted gene 16440	Coding
												TC1400000038.mm.1	6.65	7.64	-1.98	0.00436	0.368836	4930555G01Rik	RIKEN cDNA 4930555G01 gene	Coding
												TC1400002838.mm.1	12.92	13.91	-1.98	0.003895	0.362162	Gm3383	predicted gene 3383 (Gm3383), mRNA.; PREDICTED: predicted gene 10021 (Gm10021), miscRNA.; predicted gene 10021	Multiple_Complex
												TC1400002840.mm.1	10.69	11.67	-1.98	0.001387	0.329362	Gm8206	predicted gene 8206 [Source:MGI Symbol;Acc:MGI:3779788]	Multiple_Complex
												TC1400001392.mm.1	9.16	10.14	-1.98	0.007967	0.405008	Gm3542	predicted gene 3542 [Source:MGI Symbol;Acc:MGI:3781719]	Coding
												TC1400001400.mm.1	9.16	10.14	-1.98	0.007967	0.405008	Gm9603	predicted gene 9603 [Source:MGI Symbol;Acc:MGI:3780011]	Coding
												TC0300002539.mm.1	5.79	6.78	-1.99	0.001374	0.329362			NonCoding
												TC0400001347.mm.1	6.54	7.53	-1.99	0.000101	0.295861	Scmh1	sex comb on midleg homolog 1	Multiple_Complex
												TC1400002788.mm.1	13.03	14.02	-1.99	0.001354	0.329362	Gm5796	predicted gene 5796; predicted gene 3095; predicted gene 8108	Coding
												TC1400000014.mm.1	8.65	9.64	-1.99	0.001191	0.329013	D830030K20Rik	RIKEN cDNA D830030K20 gene; predicted gene 3033	Coding
												TC1400000046.mm.1	13.18	14.18	-2	0.001325	0.329362	Gm3317	predicted gene 3317 (Gm3317), mRNA.; predicted gene, 3488; predicted gene 3317	Coding
												TC1400001393.mm.1	13.01	14.01	-2	0.00265	0.341278	Gm3500	predicted gene 3500 (Gm3500), mRNA.; predicted gene 3500; predicted gene 3500 (Gm3500), miscRNA	Multiple_Complex
												TC1400002843.mm.1	12.66	13.67	-2.01	0.002268	0.336968	Gm3411	predicted gene 3411	Coding
												TC1400002793.mm.1	13.54	14.56	-2.02	0.00078	0.30268	Gm3264	predicted gene 3264 (Gm3264), mRNA.; predicted gene 3264	Coding
												TC1400001419.mm.1	8.48	9.49	-2.02	0.001454	0.329856	Gm3685	predicted gene 3685	Coding
												TC1400002787.mm.1	13.16	14.19	-2.03	0.001911	0.329856	Gm3002	alpha-takusan pseudogene	Multiple_Complex
												TC1400000024.mm.1	7.49	8.52	-2.04	0.002427	0.341278	Gm3159	predicted gene 3159	Coding
												TC1400002846.mm.1	13.22	14.25	-2.04	0.002679	0.341278	Gm3636	predicted gene 3636; predicted gene 3264	Coding
												TC1400002854.mm.1	12.15	13.19	-2.05	0.001968	0.329856	Gm3558	predicted gene 3558	Coding
												TC0100000292.mm.1	10.16	11.2	-2.06	0.00628	0.393584	Il1r2	interleukin 1 receptor, type II	Coding
												TC0400004056.mm.1	6.27	7.31	-2.06	0.003326	0.353105			NonCoding
												TC1400002792.mm.1	13.4	14.44	-2.06	0.001542	0.329856	Gm2897	predicted gene 2897 (Gm2897), transcript variant 1, mRNA.	Coding
												TC1400000034.mm.1	7.96	9	-2.06	0.002018	0.329856	Gm3278	predicted gene 3278	Coding
												TC1400002856.mm.1	13.31	14.35	-2.06	0.002503	0.341278	Gm3383	predicted gene 3383 (Gm3383), mRNA.; predicted gene 3194	Coding
												TC1700000140.mm.1	8.72	9.76	-2.06	0.003041	0.352212			NonCoding
												TC1400002848.mm.1	12.41	13.45	-2.07	0.003113	0.352212	Gm10406	predicted gene 10406	Coding
												TC1200001990.mm.1	9.89	10.95	-2.08	0.001597	0.329856	Actn1	actinin, alpha 1	Multiple_Complex
												TC1400002791.mm.1	12.96	14.02	-2.08	0.002525	0.341278	Gm3264	predicted gene 3264; predicted gene 3173	Coding
												TC1400000011.mm.1	8.9	9.96	-2.09	0.00239	0.341138	Gm10408	predicted gene 10408 (Gm10408), mRNA.; predicted gene 3043; predicted gene 10408	Coding
												TC1400001411.mm.1	8.35	9.41	-2.09	0.00578	0.381979	Gm3594	predicted gene 3594	Coding
												TC1400001415.mm.1	8.62	9.69	-2.1	0.003446	0.353105	Gm8050	predicted gene 8050	Coding
												TC1400002847.mm.1	13.09	14.16	-2.11	0.001826	0.329856	Gm3667	predicted gene 3667	Coding
												TC1400002795.mm.1	11.9	12.99	-2.12	0.000301	0.295861	Gm8281	predicted gene, 8281 [Source:MGI Symbol;Acc:MGI:3647811]	Multiple_Complex
												TC1400000047.mm.1	8.41	9.49	-2.12	0.001133	0.3275	Gm3532	predicted gene 3532	Coding
												TC1400000025.mm.1	6.82	7.91	-2.13	0.009968	0.415973	Gm3182	predicted gene 3182	Coding
												TC1800001640.mm.1	7.86	8.96	-2.13	0.000455	0.296828	Setbp1	SET binding protein 1	Multiple_Complex
												TC1400002789.mm.1	13.24	14.33	-2.14	0.001615	0.329856	Gm2974	predicted gene 2974 [Source:MGI Symbol;Acc:MGI:3781152]	Coding
												TC1400002844.mm.1	14	15.1	-2.14	0.00311	0.352212	Gm3591	predicted gene 3591	Coding
												TC1400001402.mm.1	11.85	12.95	-2.14	0.00243	0.341278	Gm8237	predicted gene 8237 [Source:MGI Symbol;Acc:MGI:3644039]	Coding
												TC1100004073.mm.1	5.71	6.82	-2.15	0.000392	0.296828	Gm11695	predicted gene 11695 [Source:MGI Symbol;Acc:MGI:3649841]; putative novel transcript	NonCoding
												TC1400000007.mm.1	8.55	9.65	-2.15	0.002691	0.341278	Gm10408	predicted gene 10408	Coding
												TC1400002845.mm.1	13.28	14.4	-2.17	0.002516	0.341278	Gm2897	predicted gene 2897 (Gm2897), transcript variant 1, mRNA.	Coding
												TC1400001427.mm.1	8.22	9.34	-2.17	0.000161	0.295861	Gm3755	predicted gene 3755 [Source:MGI Symbol;Acc:MGI:3781930]	Coding
												TC1100001592.mm.1	7.72	8.84	-2.18	0.004049	0.362706	Igfbp4	insulin-like growth factor binding protein 4	Multiple_Complex
												TC1400002839.mm.1	11.31	12.44	-2.18	0.001895	0.329856	Gm3500	predicted gene 3500; predicted gene 3373	Coding
												TC0500002919.mm.1	6.73	7.87	-2.2	0.001636	0.329856	Tgfbr3	transforming growth factor, beta receptor III	Multiple_Complex
												TC0400001972.mm.1	11.69	12.83	-2.21	0.007269	0.399211			NonCoding
												TC0900001048.mm.1	8.63	9.78	-2.21	0.00313	0.352212	Gsta4	glutathione S-transferase, alpha 4	Multiple_Complex
												TC1400002794.mm.1	13.43	14.58	-2.21	0.003046	0.352212	Gm3298	predicted gene 3298 [Source:MGI Symbol;Acc:MGI:3781476]	Coding
												TC0200000994.mm.1	7.05	8.2	-2.22	0.004643	0.375417	Cers6	ceramide synthase 6	Multiple_Complex
												TC0200004512.mm.1	5.67	6.83	-2.23	0.001117	0.325555	Slc30a4	solute carrier family 30 (zinc transporter), member 4	Coding
												TC1400000040.mm.1	13.23	14.38	-2.23	0.003001	0.352212	Gm3317	predicted gene 3317; predicted gene, 3488 (Gm3488), mRNA.	Coding
												TC1400002853.mm.1	13.06	14.21	-2.23	0.00126	0.329013	Gm2897	predicted gene 2897 (Gm2897), transcript variant 1, mRNA.	Coding
												TC1400000030.mm.1	13.25	14.41	-2.24	0.001222	0.329013	Gm3239	predicted gene 3239 [Source:MGI Symbol;Acc:MGI:3781417]	Coding
												TC1400001429.mm.1	13.02	14.19	-2.25	0.002784	0.347164	Gm10128	predicted gene 10128 [Source:MGI Symbol;Acc:MGI:3704427]	Coding
												TC1300000774.mm.1	5.79	6.98	-2.27	0.004252	0.368354			NonCoding
												TC0X00001682.mm.1	8.46	9.68	-2.33	0.000157	0.295861	Gpm6b	glycoprotein m6b	Multiple_Complex
												TC1700002268.mm.1	10.85	12.07	-2.33	0.001692	0.329856			NonCoding
												TC1400002781.mm.1	13.49	14.73	-2.37	0.001848	0.329856	Gm10340	predicted gene 10340 [Source:MGI Symbol;Acc:MGI:3641969]	Multiple_Complex
												TC0300001232.mm.1	5.54	6.81	-2.42	0.000827	0.307957	Cnn3	calponin 3, acidic	Coding
												TC0600003383.mm.1	9.13	10.43	-2.47	0.001711	0.329856	St8sia1	ST8 alpha-N-acetyl-neuraminide alpha-2,8-sialyltransferase 1	Multiple_Complex
												TC0300000895.mm.1	8.14	9.45	-2.49	0.007428	0.400887			NonCoding
												TC0900002448.mm.1	7.68	9.03	-2.54	0.006449	0.3987			NonCoding
												TC0400001348.mm.1	6.11	7.46	-2.55	0.007382	0.399262			NonCoding
												TC1600000334.mm.1	8.7	10.05	-2.55	0.007069	0.399211			NonCoding
												TC1600002145.mm.1	5.95	7.47	-2.86	0.00238	0.341138	Dscam	Down syndrome cell adhesion molecule	Coding
												TC1500001375.mm.1	5.53	7.08	-2.94	0.000802	0.305779			NonCoding
												TC0400000279.mm.1	7.59	9.17	-2.99	0.008281	0.407546			NonCoding
												TC0200004832.mm.1	7.16	8.79	-3.08	3.9e-05	0.295861			NonCoding
												TC0700003759.mm.1	5.75	8.02	-4.82	0.003019	0.352212	Gm25712	predicted gene, 25712 [Source:MGI Symbol;Acc:MGI:5455489]	Ribosomal
