# Supplementary material for: Interleukin 2 modulates thymic-derived regulatory T cell epigenetic landscape
Source: Nat Commun. 2018 Dec 18;9:5368. doi: 10.1038/s41467-018-07806-6 (PMC6299086; doi:10.1038/s41467-018-07806-6)
Supplement: Supplementary file 8 — Supplementary Data 5 [file 41467_2018_7806_MOESM8_ESM.xlsx]

## Sheet: Sup Table 5 (Fig. 4d&Sup 4d,e)
GO-ID	p-value	corr p-value	x	n	X	N	Description	Genes in test set
44763	5.4381e-21	2.1521e-17	790	8827	1641	23714	single-organism cellular process	EHMT2|ARAF|TESK2|SPINT2|LIPA|TSKU|PREX1|PSMD9|KRTCAP2|UBASH3B|ZFP281|ZC3H12A|AKT1|WLS|STARD3|RBFOX2|RFX2|HSPG2|UPB1|SND1|OXCT2A|MYL6|NUP210L|FEZ2|ATF5|LETMD1|HPD|OPTN|SKAP1|COL13A1|TTYH1|BAZ2A|SLC5A3|C3|EPB41L1|LTA4H|ZBTB7B|SRMS|EDEM2|MLLT11|UCK2|VANGL2|AGO2|GPR18|ACHE|ZFP488|KCNC1|PIGZ|PTH1R|ARHGAP5|PEAR1|SHB|PIGV|HSPB11|MECP2|PANX1|SMPD4|PANX3|JAK1|SS18|ARG2|1810043G02RIK|GSTO1|ELOVL5|RIPK2|MMP…
48519	3.1026e-21	2.1521e-17	482	4741	1641	23714	negative regulation of biological process	EHMT2|SERPINE1|ARAF|STMN3|SPINT2|TSKU|BACH2|PREX1|PSMD9|GPR173|PCMT1|CNST|UBASH3B|ZFP281|ZC3H12A|CDK5RAP1|AKT1|MYEOV2|UBASH3A|CDK5RAP3|IER3|TSPYL2|PRKCH|RBFOX2|DAPK1|PRKCE|SND1|EML4|FEZ2|ZFP296|TYRO3|HOXB3|ATF5|OPTN|CDC42SE1|PIF1|SET|NPRL2|BAZ2A|WDR61|ZC3HAV1|OAZ1|C2|PRDX2|CHST11|PRKAR2A|ELANE|PLK5|SNAI3|RAB3IP|IRF2BP2|NR1D1|NFATC4|CYLD|GIPC1|TNFSF4|AGO2|HYOU1|HBP1|DAND5|GPR18|SMOK2A|CDKN1A|ZFP48…
42127	9.0726e-19	2.3937e-15	202	1561	1641	23714	regulation of cell proliferation	SERPINE1|SPINT2|IKZF3|FTH1|NAMPT|AKT1|MYEOV2|SOX8|PTGDS|IER5|GLUL|SOX4|PRKCH|RUNX3|TWSG1|SFRP2|ATF5|OPTN|SDC4|TERC|TXK|CHST11|INPP5D|APOD|ELANE|SLAMF1|STAT5A|SRPK2|STAT5B|PLK5|SRMS|ST8SIA1|CELA1|NR1D1|CDC6|WAPL|CCDC88A|ID2|TNFSF4|PEMT|GRAP|VSX2|DDR1|CDKN1A|WFDC1|PTPRJ|PTH1R|ARHGAP5|LRRC32|MECP2|RAC3|CCR7|JAK1|TRP53INP1|VAV3|EDN1|ANXA2|RIPK2|TYK2|IL1A|KAT2B|RIPPLY3|HCLS1|CD44|GRN|ODC1|IL6RA|ASCL2|…
19222	1.8046e-18	2.8567e-15	561	5908	1641	23714	regulation of metabolic process	MAML2|EHMT2|SERPINE1|ARAF|SPINT2|TSKU|BACH2|PREX1|PSMD9|CNST|UBASH3B|ZFP281|CREB3L4|ZC3H12A|NAMPT|PSMD3|CDK5RAP1|AKT1|MYEOV2|IER5|CDK5RAP3|ZFP286|IER3|TSPYL2|PRKCH|RBFOX2|UNC13A|DAPK1|PRKCE|DNTTIP1|RFX2|MED9|SND1|RFX8|FEZ2|ZFP296|HOXB3|ATF5|RPL28|OPTN|SKAP1|ASF1A|CDC42SE1|PIF1|ZBTB8A|SET|TERC|NPRL2|BAZ2A|WDR61|ZC3HAV1|MRPL12|OAZ1|C3|PRDX2|NUP85|PRKAR2A|ZFP184|ZBTB7B|ELANE|GTF2IRD2|SETD1B|SNAI3|ED…
48523	1.5269e-18	2.8567e-15	437	4320	1641	23714	negative regulation of cellular process	EHMT2|SERPINE1|ARAF|STMN3|SPINT2|TSKU|BACH2|PREX1|PSMD9|GPR173|PCMT1|CNST|UBASH3B|ZFP281|ZC3H12A|CDK5RAP1|AKT1|MYEOV2|UBASH3A|CDK5RAP3|IER3|TSPYL2|PRKCH|RBFOX2|DAPK1|PRKCE|EML4|FEZ2|ZFP296|TYRO3|HOXB3|ATF5|OPTN|CDC42SE1|PIF1|SET|NPRL2|BAZ2A|WDR61|ZC3HAV1|PRDX2|CHST11|PRKAR2A|ELANE|PLK5|SNAI3|RAB3IP|IRF2BP2|NR1D1|NFATC4|CYLD|GIPC1|TNFSF4|AGO2|HYOU1|HBP1|DAND5|GPR18|SMOK2A|CDKN1A|ZFP488|TCF25|PTH1R…
31323	3.754e-18	3.7141e-15	524	5447	1641	23714	regulation of cellular metabolic process	MAML2|EHMT2|SERPINE1|ARAF|SPINT2|BACH2|PREX1|PSMD9|CNST|UBASH3B|ZFP281|CREB3L4|ZC3H12A|NAMPT|CDK5RAP1|AKT1|MYEOV2|IER5|CDK5RAP3|ZFP286|IER3|TSPYL2|PRKCH|RBFOX2|DAPK1|PRKCE|DNTTIP1|RFX2|MED9|SND1|RFX8|FEZ2|ZFP296|HOXB3|ATF5|RPL28|OPTN|SKAP1|ASF1A|CDC42SE1|PIF1|ZBTB8A|SET|TERC|NPRL2|BAZ2A|WDR61|ZC3HAV1|MRPL12|C3|PRDX2|NUP85|PRKAR2A|ZFP184|ZBTB7B|ELANE|GTF2IRD2|SETD1B|SNAI3|IRF2BP2|PBX4|NR1D1|CDC6|N…
48522	2.8492e-18	3.7141e-15	485	4940	1641	23714	positive regulation of cellular process	MAP10|MAML2|SERPINE1|ARAF|PREX1|PSMD9|CNST|ZFP281|CREB3L4|ZC3H12A|NAMPT|CDK5RAP1|AKT1|MYEOV2|IER5|CDK5RAP3|WLS|PRKCH|UNC13A|DAPK1|PRKCE|RFX2|HOXB3|ATF5|RPL28|OPTN|SKAP1|TERC|NPRL2|WDR61|ZC3HAV1|MRPL12|C2|C3|PRDX2|NUP85|ZBTB7B|ELANE|PLK5|EDEM2|PBX4|NR1D1|CDC6|NFATC4|MLLT11|CYLD|VANGL2|GIPC1|TNFSF4|AGO2|GPR18|RET|ACHE|CDKN1A|ZFP488|KCNC1|SETD7|TCF20|PTH1R|ARHGAP5|MED16|SHB|MECP2|PANX1|UBL5|C1QTNF2|…
9966	3.5973e-18	3.7141e-15	281	2461	1641	23714	regulation of signal transduction	ZAK|SERPINE1|ARAF|CBLC|STMN3|LDLRAD4|TSKU|PREX1|UBASH3B|ZC3H12A|TNFSF10|ARL6IP5|AKT1|UBASH3A|CDK5RAP3|SOX4|WLS|IER3|GM13288|PRKCH|UNC13A|DAPK1|PRKCE|SLC35C1|FOXH1|SIAH1A|CSNK1E|RUNX3|TWSG1|SFRP2|CDC37|TYRO3|CD226|EZR|PLPP3|OPTN|CDC42SE1|ZFP622|NPRL2|TXK|ZC3HAV1|APCDD1|NLK|PIK3R6|C3|PRDX2|CHST11|INPP5F|INPP5D|APOD|SLAMF1|FIS1|NR1D1|NETO2|NFATC4|MLLT11|CYLD|VANGL2|MC1R|LPAR6|GIPC1|TNFSF4|HYOU1|DAND…
60255	4.7408e-18	4.1692e-15	525	5466	1641	23714	regulation of macromolecule metabolic process	MAML2|EHMT2|SERPINE1|ARAF|SPINT2|TSKU|BACH2|PREX1|PSMD9|UBASH3B|ZFP281|CREB3L4|ZC3H12A|NAMPT|PSMD3|CDK5RAP1|AKT1|MYEOV2|IER5|CDK5RAP3|ZFP286|IER3|TSPYL2|PRKCH|RBFOX2|UNC13A|DAPK1|PRKCE|DNTTIP1|RFX2|MED9|SND1|RFX8|ZFP296|HOXB3|ATF5|OPTN|SKAP1|ASF1A|CDC42SE1|PIF1|ZBTB8A|SET|TERC|BAZ2A|WDR61|ZC3HAV1|MRPL12|OAZ1|C3|PRDX2|NUP85|PRKAR2A|ZFP184|ZBTB7B|ELANE|GTF2IRD2|SETD1B|SNAI3|EDEM2|IRF2BP2|BTBD11|PBX…
9987	1.0235e-17	8.1011e-15	1141	14166	1641	23714	cellular process	EHMT2|ARAF|TESK2|SPINT2|LIPA|TSKU|PREX1|PSMD9|KRTCAP2|UBASH3B|ZFP281|ZC3H12A|PSMD3|AKT1|WLS|STARD3|RBFOX2|FNBP1|DNTTIP1|RFX2|RNASE4|HPCAL4|HSPG2|UPB1|SND1|OXCT2A|MYL6|RFX8|NUP210L|FEZ2|PADI3|ZFP296|TCEANC2|ATF5|LETMD1|HPD|OPTN|SKAP1|PIF1|ZBTB8A|SET|COL13A1|TTYH1|NPRL2|BAZ2A|ZC3HAV1|MRPL12|OAZ1|SLC5A3|C2|C3|EPB41L1|PRKAR2A|LTA4H|ZBTB7B|SRMS|EDEM2|BTBD11|PBX4|MRPL22|MLLT11|D17WSU92E|UCK2|VANGL2|AGO…
51171	2.1443e-17	1.543e-14	502	5209	1641	23714	regulation of nitrogen compound metabolic process	MAML2|EHMT2|SERPINE1|ARAF|SPINT2|BACH2|PREX1|PSMD9|UBASH3B|ZFP281|CREB3L4|ZC3H12A|NAMPT|PSMD3|CDK5RAP1|AKT1|MYEOV2|IER5|CDK5RAP3|ZFP286|IER3|TSPYL2|PRKCH|RBFOX2|UNC13A|DAPK1|PRKCE|DNTTIP1|RFX2|MED9|SND1|RFX8|ZFP296|HOXB3|ATF5|SKAP1|ASF1A|CDC42SE1|PIF1|ZBTB8A|SET|TERC|BAZ2A|WDR61|ZC3HAV1|MRPL12|OAZ1|C3|PRDX2|NUP85|PRKAR2A|ZFP184|ZBTB7B|ELANE|GTF2IRD2|SETD1B|SNAI3|EDEM2|IRF2BP2|BTBD11|PBX4|NR1D1|CD…
80090	3.0226e-17	1.9936e-14	511	5334	1641	23714	regulation of primary metabolic process	MAML2|EHMT2|SERPINE1|ARAF|SPINT2|BACH2|PREX1|PSMD9|UBASH3B|ZFP281|CREB3L4|ZC3H12A|NAMPT|PSMD3|CDK5RAP1|AKT1|MYEOV2|IER5|CDK5RAP3|ZFP286|IER3|TSPYL2|PRKCH|RBFOX2|UNC13A|DAPK1|PRKCE|DNTTIP1|RFX2|MED9|SND1|RFX8|ZFP296|HOXB3|ATF5|SKAP1|ASF1A|CDC42SE1|PIF1|ZBTB8A|SET|TERC|BAZ2A|WDR61|ZC3HAV1|MRPL12|OAZ1|C3|PRDX2|NUP85|PRKAR2A|ZFP184|ZBTB7B|ELANE|GTF2IRD2|SETD1B|SNAI3|EDEM2|IRF2BP2|BTBD11|PBX4|NR1D1|CD…
44237	3.5138e-17	2.1394e-14	646	7118	1641	23714	cellular metabolic process	EHMT2|RRP1|ARAF|TESK2|FNBP1L|RPL8|LIPA|BACH2|NYNRIN|PREX1|PCMT1|KRTCAP2|UBASH3B|ZFP281|CREB3L4|ZC3H12A|NAMPT|PSMD3|CDK5RAP1|AKT1|IER5|CDK5RAP3|TSPYL2|STARD3|PRKCH|RBFOX2|UNC13A|DAPK1|PRKCE|WDR74|DNTTIP1|RFX2|MED9|UPB1|SND1|OXCT2A|MTAP|RFX8|PADI3|ZFP296|TYRO3|TCEANC2|HOXB3|ATF5|HPD|RPL28|OPTN|ACOT4|ASF1A|PIF1|ZBTB8A|RPN2|TERC|BAZ2A|WDR61|MRPL12|OAZ1|SLC5A3|C2|C3|PRDX2|CHST11|CHST12|PNPO|MCMBP|ZFP1…
8152	4.636e-17	2.621e-14	725	8200	1641	23714	metabolic process	EHMT2|RRP1|ARAF|TESK2|FNBP1L|RPL8|LIPA|BACH2|NYNRIN|ENDOU|PREX1|PCMT1|KRTCAP2|UBASH3B|ZFP281|CREB3L4|ZC3H12A|NAMPT|PSMD3|CDK5RAP1|AKT1|DIP2B|IER5|CDK5RAP3|TSPYL2|STARD3|PRKCH|RBFOX2|UNC13A|DAPK1|PRKCE|WDR74|DNTTIP1|RFX2|MED9|UPB1|SND1|OXCT2A|MTAP|RFX8|PADI3|ZFP296|TYRO3|TCEANC2|HOXB3|ATF5|HPD|RPL28|OPTN|ACOT4|ASF1A|CFD|PIF1|ZBTB8A|RPN2|TERC|BAZ2A|WDR61|MRPL12|OAZ1|SLC5A3|C2|C3|PRDX2|CHST11|NUP85|…
48518	1.0046e-16	5.3009e-14	515	5418	1641	23714	positive regulation of biological process	MAP10|MAML2|SERPINE1|ARAF|PREX1|PSMD9|CNST|ZFP281|CREB3L4|ZC3H12A|NAMPT|CDK5RAP1|AKT1|MYEOV2|IER5|CDK5RAP3|WLS|IER3|PRKCH|UNC13A|DAPK1|PRKCE|RFX2|HOXB3|ATF5|RPL28|OPTN|SKAP1|CFD|TERC|NPRL2|WDR61|ZC3HAV1|MRPL12|OAZ1|C2|C3|PRDX2|NUP85|ZBTB7B|ELANE|PLK5|EDEM2|PBX4|NR1D1|CDC6|NFATC4|MLLT11|CYLD|EHD3|VANGL2|GIPC1|TNFSF4|AGO2|HBP1|GPR18|RET|ACHE|CDKN1A|ZFP488|KCNC1|SETD7|TCF20|PTH1R|ARHGAP5|MED16|SHB|L…
48583	2.912e-16	1.4405e-13	346	3319	1641	23714	regulation of response to stimulus	SPON2|ZAK|SERPINE1|ARAF|CBLC|STMN3|LDLRAD4|TSKU|CCR1L1|PREX1|RPS19|UBASH3B|ZC3H12A|TNFSF10|ARL6IP5|AKT1|UBASH3A|IER5|CDK5RAP3|SOX4|WLS|IER3|GM13288|PRKCH|UNC13A|DAPK1|PRKCE|SLC35C1|FOXH1|NSMCE1|SIAH1A|CSNK1E|RUNX3|TWSG1|SFRP2|CDC37|TYRO3|CD226|EZR|PLPP3|OPTN|SKAP1|CFD|CDC42SE1|ZFP622|NPRL2|TXK|ZC3HAV1|APCDD1|NLK|PIK3R6|C2|CD79B|C3|PRDX2|NUAK1|CHST11|INPP5F|INPP5D|APOD|SLAMF6|ELANE|SLAMF1|STAT5A|S…
65007	3.2563e-16	1.5161e-13	965	11661	1641	23714	biological regulation	EHMT2|ARAF|TESK2|SPINT2|LIPA|TSKU|PREX1|PSMD9|UBASH3B|ZFP281|ZC3H12A|PSMD3|AKT1|UBASH3A|WLS|ZFP286|STARD3|RBFOX2|FNBP1|DNTTIP1|RFX2|HPCAL4|SND1|EML4|MYL4|RFX8|FEZ2|ZFP296|ATF5|LETMD1|OPTN|SKAP1|PIF1|ZBTB8A|SET|NPRL2|BAZ2A|ZC3HAV1|MRPL12|OAZ1|SLC5A3|C2|C3|PRKAR2A|ZBTB7B|SRMS|EDEM2|BTBD11|PBX4|NETO2|MLLT11|VANGL2|FXYD3|AGO2|SFXN3|HYOU1|AIRN|GPR18|ACHE|ZFP488|KCNC1|PTH1R|ARHGAP5|MED16|PEAR1|SHB|LRRC…
71704	2.2346e-15	9.826e-13	681	7721	1641	23714	organic substance metabolic process	EHMT2|RRP1|ARAF|TESK2|RPL8|LIPA|BACH2|NYNRIN|ENDOU|PCMT1|KRTCAP2|UBASH3B|ZFP281|CREB3L4|ZC3H12A|NAMPT|PSMD3|CDK5RAP1|AKT1|IER5|CDK5RAP3|TSPYL2|STARD3|PRKCH|RBFOX2|UNC13A|DAPK1|PRKCE|WDR74|DNTTIP1|RFX2|MED9|UPB1|SND1|OXCT2A|MTAP|RFX8|PADI3|ZFP296|TYRO3|TCEANC2|HOXB3|ATF5|HPD|RPL28|ACOT4|ASF1A|CFD|PIF1|ZBTB8A|RPN2|TERC|BAZ2A|WDR61|MRPL12|OAZ1|SLC5A3|C2|C3|CHST11|NUP85|CHST12|CHST10|PNPO|MCMBP|ZFP18…
44767	8.551e-15	3.5622e-12	502	5374	1641	23714	single-organism developmental process	EHMT2|SERPINE1|ARAF|STMN3|SPINT2|LIPA|TSKU|DCAF7|PREX1|GPR173|ZFP281|CREB3L4|ZC3H12A|AKT1|WLS|PRKCH|RBFOX2|UNC13A|FNBP1|WDR74|RFX2|HSPG2|UPB1|SND1|MYL6|NUP210L|IFT81|FEZ2|TYRO3|HOXB3|ATF5|ASF1A|RD3|COL13A1|TERC|SLC5A3|PRDX2|CHST11|ZBTB7B|DNAH11|PLK5|SRMS|GTF2IRD2|PRRC2C|NR1D1|A1CF|PRRC2B|NFATC4|CYLD|VANGL2|TNFSF4|AGO2|DAND5|GPR18|RET|ACHE|CDKN1A|ZFP488|SMG9|PTH1R|ARHGAP5|SHB|HSPB11|MECP2|MMP25|CH…
32502	1.5776e-14	5.9459e-12	504	5418	1641	23714	developmental process	EHMT2|SERPINE1|ARAF|STMN3|SPINT2|LIPA|TSKU|DCAF7|PREX1|GPR173|ZFP281|CREB3L4|ZC3H12A|AKT1|WLS|PRKCH|RBFOX2|UNC13A|FNBP1|WDR74|RFX2|HSPG2|UPB1|SND1|MYL6|NUP210L|IFT81|FEZ2|TYRO3|HOXB3|ATF5|ASF1A|RD3|COL13A1|TERC|SLC5A3|PRDX2|CHST11|ZBTB7B|DNAH11|PLK5|SRMS|GTF2IRD2|PRRC2C|NR1D1|A1CF|PRRC2B|NFATC4|CYLD|VANGL2|TNFSF4|AGO2|DAND5|GPR18|RET|ACHE|CDKN1A|ZFP488|SMG9|PTH1R|ARHGAP5|SHB|HSPB11|MECP2|MMP25|CH…
44707	1.5317e-14	5.9459e-12	501	5378	1641	23714	single-multicellular organism process	EHMT2|SERPINE1|ARAF|STMN3|SPINT2|LIPA|TSKU|DCAF7|PREX1|GPR173|UBASH3B|ZFP281|CREB3L4|ZC3H12A|NAMPT|AKT1|WLS|PRKCH|RBFOX2|UNC13A|FNBP1|WDR74|HSPG2|UPB1|SND1|MYL6|NUP210L|IFT81|FEZ2|TYRO3|HOXB3|ATF5|OPTN|ASF1A|RD3|COL13A1|TERC|SLC5A3|C3|PRDX2|CHST11|CHST10|ZBTB7B|DNAH11|PLK5|GTF2IRD2|PRRC2C|NR1D1|A1CF|NFATC4|SLC6A5|CYLD|VANGL2|GIPC1|TNFSF4|AGO2|DAND5|GPR18|RET|ACHE|ZFP488|SMG9|PTH1R|ARHGAP5|SHB|SLC…
45595	1.6705e-14	6.0101e-12	203	1723	1641	23714	regulation of cell differentiation	CPNE9|PLEKHB2|PLEKHB1|KEAP1|LDLRAD4|IKZF3|PREX1|GPR173|RPS19|UBASH3B|ZC3H12A|AKT1|EPC1|SOX8|EPHB2|SOX6|PRKCH|RBFOX2|UNC13A|ISLR2|RUNX3|TWSG1|SFRP2|HOXB3|ATF5|ZFPM1|TRIM11|WDR61|PIK3R6|PRDX2|INPP5F|INPP5D|ZBTB7B|STAT5A|STAT5B|CARMIL1|PLK5|CELA1|NR1D1|NFATC4|CYLD|CCDC88A|ID2|TNFSF4|HBP1|RET|ACHE|ZFP488|GDI1|SHB|MEDAG|MECP2|ENC1|RAC3|CCR7|CCR4|CLIC1|TRP53INP1|ZCCHC24|ZHX2|EDN1|RIPK2|UCHL3|MMP11|IL1A…
50789	1.7626e-14	6.0656e-12	920	11150	1641	23714	regulation of biological process	EHMT2|ARAF|TESK2|SPINT2|TSKU|PREX1|PSMD9|UBASH3B|ZFP281|ZC3H12A|PSMD3|AKT1|UBASH3A|WLS|ZFP286|RBFOX2|FNBP1|DNTTIP1|RFX2|HPCAL4|SND1|EML4|MYL4|RFX8|FEZ2|ZFP296|ATF5|OPTN|SKAP1|PIF1|ZBTB8A|SET|NPRL2|BAZ2A|ZC3HAV1|MRPL12|OAZ1|SLC5A3|C2|C3|PRKAR2A|ZBTB7B|SRMS|EDEM2|BTBD11|PBX4|NETO2|MLLT11|VANGL2|FXYD3|AGO2|HYOU1|AIRN|GPR18|ACHE|ZFP488|KCNC1|PTH1R|ARHGAP5|MED16|PEAR1|SHB|LRRC32|SHD|HSPB11|MECP2|PANX1…
31325	2.1172e-14	6.9822e-12	298	2834	1641	23714	positive regulation of cellular metabolic process	MAML2|ZAK|ARAF|IKZF3|PSMD9|RASSF1|ZFP281|CREB3L4|ZC3H12A|NAMPT|TNFSF10|CDK5RAP1|ARL6IP5|AKT1|EPC1|SOX8|SOX6|IER5|CDK5RAP3|SOX4|ARRDC4|GM13288|DAPK1|PRKCE|METTL3|FOXH1|SLC11A2|RFX2|CSNK1E|EBF4|RUNX3|TWSG1|SFRP2|CDC37|HOXB3|ATF5|EZR|PLPP3|ZFPM1|OPTN|SKAP1|ZFP622|SDC4|TERC|NPRL2|TXK|WDR61|ZC3HAV1|MRPL12|PIK3R6|C3|PRDX2|INPP5F|NUP85|ZBTB7B|ELANE|SLAMF1|STAT5A|STAT5B|FIS1|CELA1|PBX4|NR1D1|CDC6|NFATC4|…
10604	2.3221e-14	7.3518e-12	295	2800	1641	23714	positive regulation of macromolecule metabolic process	MAML2|ZAK|SERPINE1|ARAF|IKZF3|PSMD9|RASSF1|ZFP281|CREB3L4|ZC3H12A|NAMPT|TNFSF10|CDK5RAP1|ARL6IP5|AKT1|EPC1|SOX8|SOX6|IER5|CDK5RAP3|SOX4|IER3|ARRDC4|GM13288|DAPK1|PRKCE|METTL3|FOXH1|SLC11A2|RFX2|CSNK1E|EBF4|RUNX3|TWSG1|SFRP2|HOXB3|ATF5|EZR|PLPP3|ZFPM1|SKAP1|ZFP622|2700046G09RIK|SDC4|TERC|TXK|WDR61|ZC3HAV1|MRPL12|OAZ1|PIK3R6|C3|PRDX2|INPP5F|NUP85|ZBTB7B|ELANE|SLAMF1|STAT5A|SRPK2|STAT5B|FIS1|EDEM2|C…
48856	2.8244e-14	8.598e-12	475	5058	1641	23714	anatomical structure development	EHMT2|SERPINE1|ARAF|STMN3|SPINT2|LIPA|TSKU|DCAF7|PREX1|GPR173|ZFP281|CREB3L4|ZC3H12A|AKT1|WLS|PRKCH|RBFOX2|UNC13A|FNBP1|WDR74|RFX2|HSPG2|UPB1|MYL6|NUP210L|IFT81|FEZ2|TYRO3|HOXB3|ATF5|ASF1A|RD3|COL13A1|TERC|SLC5A3|PRDX2|CHST11|ZBTB7B|DNAH11|PLK5|GTF2IRD2|PRRC2C|A1CF|NFATC4|CYLD|VANGL2|TNFSF4|AGO2|DAND5|GPR18|RET|ACHE|ZFP488|SMG9|PTH1R|ARHGAP5|SHB|HSPB11|MECP2|MMP25|CHL1|TCTN1|DUSP4|SS18|ARG2|ANXA2…
44238	3.3482e-14	9.8151e-12	650	7388	1641	23714	primary metabolic process	EHMT2|RRP1|ARAF|TESK2|RPL8|LIPA|BACH2|NYNRIN|ENDOU|PCMT1|KRTCAP2|UBASH3B|ZFP281|CREB3L4|ZC3H12A|NAMPT|PSMD3|CDK5RAP1|AKT1|IER5|CDK5RAP3|TSPYL2|STARD3|PRKCH|RBFOX2|DAPK1|PRKCE|WDR74|DNTTIP1|RFX2|MED9|UPB1|SND1|MTAP|RFX8|PADI3|ZFP296|TYRO3|TCEANC2|HOXB3|ATF5|HPD|RPL28|ACOT4|ASF1A|CFD|PIF1|ZBTB8A|RPN2|TERC|BAZ2A|WDR61|MRPL12|SLC5A3|C2|C3|CHST11|CHST12|CHST10|MCMBP|ZFP184|LTA4H|RHBDL3|ZBTB7B|AMZ1|ELA…
7275	4.7448e-14	1.3412e-11	445	4686	1641	23714	multicellular organism development	EHMT2|SERPINE1|ARAF|STMN3|SPINT2|LIPA|TSKU|DCAF7|PREX1|GPR173|ZFP281|CREB3L4|ZC3H12A|AKT1|WLS|PRKCH|RBFOX2|UNC13A|FNBP1|WDR74|HSPG2|UPB1|MYL6|NUP210L|IFT81|FEZ2|TYRO3|HOXB3|ATF5|RD3|COL13A1|TERC|SLC5A3|PRDX2|CHST11|ZBTB7B|DNAH11|PLK5|GTF2IRD2|PRRC2C|A1CF|NFATC4|CYLD|VANGL2|TNFSF4|AGO2|DAND5|GPR18|RET|ACHE|ZFP488|SMG9|PTH1R|ARHGAP5|SHB|HSPB11|MECP2|CHL1|TCTN1|DUSP4|ARG2|ANXA2|RNF168|MMP11|KAT2B|PS…
65009	6.4158e-14	1.7511e-11	245	2229	1641	23714	regulation of molecular function	ZAK|SERPINE1|CBLC|KEAP1|STMN3|SPINT2|PREX1|CNST|UBASH3B|ZC3H12A|TNFSF10|CDK5RAP1|ARL6IP5|AKT1|CDK5RAP3|ARRDC4|TSPYL2|PRKCH|DAPK1|FOXH1|SLC11A2|CSNK1E|MYL4|SFRP2|CDC37|PLPP3|ZFPM1|PIF1|ZFP622|SDC4|NPRL2|TXK|ZC3HAV1|OAZ1|PIK3R6|PRDX2|NUAK1|PRKAR2A|SLAMF1|FIS1|RABGAP1L|NETO2|CDC6|WAPL|NFATC4|CYLD|CCDC88A|EHD3|VANGL2|FXYD3|ID2|TNFSF4|PPP1R1B|DCP1A|SCN2B|RET|CDKN1A|SETD7|WFDC1|PTPRJ|SHB|SMG8|WFDC3|MEC…
9893	7.7293e-14	2.0392e-11	313	3045	1641	23714	positive regulation of metabolic process	MAML2|ZAK|SERPINE1|ARAF|IKZF3|PSMD9|RASSF1|RPS19|ZFP281|CREB3L4|ZC3H12A|NAMPT|TNFSF10|CDK5RAP1|ARL6IP5|AKT1|EPC1|SOX8|SOX6|IER5|CDK5RAP3|SOX4|IER3|ARRDC4|GM13288|DAPK1|PRKCE|METTL3|FOXH1|SLC11A2|RFX2|CSNK1E|EBF4|RUNX3|TWSG1|SFRP2|CDC37|HOXB3|ATF5|EZR|PLPP3|ZFPM1|OPTN|SKAP1|ZFP622|2700046G09RIK|SDC4|TERC|NPRL2|TXK|WDR61|ZC3HAV1|MRPL12|OAZ1|PIK3R6|C3|PRDX2|INPP5F|NUP85|ZBTB7B|ELANE|SLAMF1|STAT5A|SR…
23051	8.5071e-14	2.1721e-11	305	2950	1641	23714	regulation of signaling	ZAK|SERPINE1|ARAF|CBLC|STMN3|LDLRAD4|TSKU|PREX1|PSMD9|UBASH3B|ZC3H12A|TNFSF10|ARL6IP5|AKT1|UBASH3A|EPHB2|GLUL|CDK5RAP3|SOX4|WLS|IER3|GM13288|PRKCH|UNC13A|DAPK1|PRKCE|SLC35C1|FOXH1|SIAH1A|CSNK1E|RUNX3|TWSG1|SFRP2|CDC37|TYRO3|CD226|EZR|PLPP3|OPTN|CDC42SE1|ZFP622|NPRL2|STXBP1|TXK|ZC3HAV1|APCDD1|NLK|PIK3R6|C3|PRDX2|CHST11|INPP5F|INPP5D|APOD|SLAMF1|FIS1|NR1D1|NETO2|NFATC4|MLLT11|CYLD|EHD3|VANGL2|MC1R|…
50794	1.1221e-13	2.7754e-11	873	10543	1641	23714	regulation of cellular process	EHMT2|ARAF|TESK2|SPINT2|TSKU|PREX1|PSMD9|UBASH3B|ZFP281|ZC3H12A|AKT1|UBASH3A|WLS|ZFP286|RBFOX2|FNBP1|DNTTIP1|RFX2|HPCAL4|SND1|EML4|RFX8|FEZ2|ZFP296|ATF5|OPTN|SKAP1|PIF1|ZBTB8A|SET|NPRL2|BAZ2A|ZC3HAV1|MRPL12|C2|C3|PRKAR2A|ZBTB7B|SRMS|EDEM2|BTBD11|PBX4|NETO2|MLLT11|VANGL2|AGO2|HYOU1|AIRN|GPR18|ACHE|ZFP488|KCNC1|PTH1R|ARHGAP5|MED16|PEAR1|SHB|LRRC32|SHD|HSPB11|MECP2|PANX1|SHE|MED10|JAK1|DUSP4|SS18|18…
6807	2.1627e-13	5.1871e-11	602	6801	1641	23714	nitrogen compound metabolic process	EHMT2|RRP1|ARAF|TESK2|RPL8|BACH2|NYNRIN|ENDOU|PCMT1|KRTCAP2|UBASH3B|ZFP281|CREB3L4|ZC3H12A|NAMPT|PSMD3|CDK5RAP1|AKT1|IER5|CDK5RAP3|TSPYL2|PRKCH|RBFOX2|UNC13A|DAPK1|PRKCE|WDR74|DNTTIP1|RFX2|MED9|UPB1|SND1|MTAP|RFX8|PADI3|ZFP296|TYRO3|TCEANC2|HOXB3|ATF5|HPD|RPL28|ASF1A|CFD|PIF1|ZBTB8A|RPN2|TERC|BAZ2A|WDR61|MRPL12|OAZ1|C2|C3|CHST11|CHST12|PNPO|MCMBP|ZFP184|LTA4H|RHBDL3|ZBTB7B|AMZ1|ELANE|CDK18|PLK5|S…
9892	2.6368e-13	6.1382e-11	273	2590	1641	23714	negative regulation of metabolic process	EHMT2|SERPINE1|CBLC|KEAP1|SPINT2|LDLRAD4|BACH2|PREX1|CNST|HERC1|RPS19|UBASH3B|ZFP281|ZC3H12A|CDK5RAP1|AKT1|EPC1|MYEOV2|SOX8|SOX6|CDK5RAP3|SOX4|IER3|TSPYL2|RBFOX2|SFMBT1|DAPK1|PRKCE|METTL3|FOXH1|RUNX3|SND1|SFRP2|FEZ2|ZFP296|HOXB3|VDAC1|ATF5|EZR|PLPP3|ZFPM1|OPTN|TRIM11|CDC42SE1|PIF1|SET|2700046G09RIK|NPRL2|BAZ2A|PRDX2|INPP5F|PRKAR2A|INPP5D|APOD|ELANE|SNAI3|IRF2BP2|XRCC1|CELA1|NR1D1|WAPL|NFATC4|RPS2…
10646	2.7711e-13	6.2666e-11	301	2929	1641	23714	regulation of cell communication	ZAK|SERPINE1|ARAF|CBLC|STMN3|LDLRAD4|TSKU|PREX1|PSMD9|UBASH3B|ZC3H12A|TNFSF10|ARL6IP5|AKT1|UBASH3A|EPHB2|GLUL|CDK5RAP3|SOX4|WLS|IER3|GM13288|PRKCH|UNC13A|DAPK1|PRKCE|SLC35C1|FOXH1|SIAH1A|CSNK1E|RUNX3|TWSG1|SFRP2|CDC37|TYRO3|CD226|EZR|PLPP3|OPTN|CDC42SE1|ZFP622|NPRL2|STXBP1|TXK|ZC3HAV1|APCDD1|NLK|PIK3R6|C3|PRDX2|CHST11|INPP5F|INPP5D|APOD|SLAMF1|FIS1|NR1D1|NETO2|NFATC4|MLLT11|CYLD|VANGL2|MC1R|LPAR6…
35556	2.9821e-13	6.5565e-11	151	1198	1641	23714	intracellular signal transduction	MYLK2|ZAK|ARAF|TESK2|IGF1R|PREX1|STK11|RASSF1|FGF8|SESN3|ARL6IP5|AKT1|MAP3K9|SOX4|IER3|ARL10|GUCY1A3|KCNH3|PRKCH|UNC13A|WSB1|DAPK1|KCNH8|PRKCE|NSMCE1|TRP73|DGKZ|PGF|PIAS1|DOK2|ADAM15|DGKQ|TYRO3|TNIK|EZR|SHC4|CDC42SE1|ZFP622|PSEN2|NLK|STK4|PIK3R6|RHOBTB1|SAV1|SLC9A3R1|SOCS3|ADGRG1|NUAK1|BCL2L11|INPP5F|ZMAT3|INPP5D|MAP2K7|FGF23|MCL1|STAT5A|SRPK2|SMAD2|STAT5B|FIS1|NFATC4|SMAD7|SELP|MLLT11|NFKBIA|CCD…
44260	3.5881e-13	7.6756e-11	496	5408	1641	23714	cellular macromolecule metabolic process	EHMT2|RRP1|ARAF|TESK2|RPL8|BACH2|NYNRIN|PCMT1|KRTCAP2|UBASH3B|ZFP281|CREB3L4|ZC3H12A|PSMD3|CDK5RAP1|AKT1|IER5|CDK5RAP3|TSPYL2|PRKCH|RBFOX2|DAPK1|PRKCE|WDR74|DNTTIP1|RFX2|MED9|SND1|RFX8|PADI3|ZFP296|TYRO3|TCEANC2|HOXB3|ATF5|RPL28|ASF1A|PIF1|ZBTB8A|RPN2|TERC|BAZ2A|WDR61|MRPL12|C2|CHST11|CHST12|MCMBP|ZFP184|LTA4H|ZBTB7B|CDK18|PLK5|SRMS|GTF2IRD2|SETD1B|SNAI3|EDEM2|IRF2BP2|BTBD11|PBX4|NR1D1|CDC6|A1CF|…
51239	3.9784e-13	8.074e-11	290	2804	1641	23714	regulation of multicellular organismal process	CPNE9|SPON2|SERPINE1|KEAP1|LDLRAD4|IKZF3|PREX1|GPR173|RPS19|UBASH3B|ZC3H12A|AKT1|SOX8|UBASH3A|EPHB2|PTGDS|SOX6|PRKCH|RBFOX2|UNC13A|SFMBT1|PRKCE|SIAH1A|ISLR2|MYL4|TWSG1|SFRP2|ADGRB1|HOXB3|CD226|ATF5|EZR|PLPP3|ZFPM1|TRIM11|2700046G09RIK|TXK|WDR61|ZC3HAV1|SLC5A3|PIK3R6|C3|ATP5B|PRDX2|INPP5F|INPP5D|APOD|SLAMF6|ZBTB7B|ELANE|SLAMF1|STAT5A|STAT5B|PLK5|GTF2IRD2|CELA1|NFATC4|CYLD|CCDC88A|EHD3|VANGL2|MC1R|…
50793	3.9527e-13	8.074e-11	258	2420	1641	23714	regulation of developmental process	CPNE9|PLEKHB2|PLEKHB1|SERPINE1|KEAP1|LDLRAD4|IKZF3|PREX1|GPR173|RPS19|UBASH3B|ZC3H12A|AKT1|EPC1|SOX8|EPHB2|SOX6|PRKCH|RBFOX2|UNC13A|SFMBT1|SIAH1A|ISLR2|CSNK1E|RUNX3|TWSG1|SFRP2|ADGRB1|HOXB3|ATF5|EZR|ZFPM1|TRIM11|CDC42SE1|2700046G09RIK|WDR61|PIK3R6|C3|PRDX2|NUAK1|INPP5F|INPP5D|ZBTB7B|STAT5A|STAT5B|CARMIL1|FIS1|PLK5|CELA1|NR1D1|NFATC4|CYLD|CCDC88A|VANGL2|ID2|TNFSF4|HBP1|DAND5|RET|ACHE|ZFP488|GDI1|S…
44699	4.2087e-13	8.3279e-11	1005	12509	1641	23714	single-organism process	EHMT2|ARAF|TESK2|SPINT2|LIPA|TSKU|PREX1|PSMD9|KRTCAP2|UBASH3B|ZFP281|ZC3H12A|AKT1|WLS|STARD3|RBFOX2|STARD5|FNBP1|RFX2|HPCAL4|HSPG2|UPB1|SND1|OXCT2A|MYL6|SLC5A9|NUP210L|FEZ2|ZFP296|ATF5|LETMD1|HPD|OPTN|SKAP1|COL13A1|TTYH1|BAZ2A|SLC5A3|C3|EPB41L1|LTA4H|ZBTB7B|SRMS|EDEM2|BTBD11|MLLT11|UCK2|VANGL2|AGO2|GPR18|ACHE|ZFP488|KCNC1|PIGZ|TDRP|PTH1R|ARHGAP5|MED16|PEAR1|SHB|PIGV|SHD|HSPB11|MECP2|PANX1|SHE|MMP…
51173	4.4521e-13	8.5946e-11	283	2722	1641	23714	positive regulation of nitrogen compound metabolic process	MAML2|ZAK|ARAF|IKZF3|PSMD9|RASSF1|ZFP281|CREB3L4|ZC3H12A|NAMPT|TNFSF10|CDK5RAP1|ARL6IP5|AKT1|EPC1|SOX8|SOX6|IER5|CDK5RAP3|SOX4|IER3|ARRDC4|GM13288|DAPK1|PRKCE|METTL3|FOXH1|SLC11A2|RFX2|CSNK1E|EBF4|RUNX3|TWSG1|SFRP2|HOXB3|ATF5|EZR|PLPP3|ZFPM1|SKAP1|ZFP622|SDC4|TERC|TXK|WDR61|ZC3HAV1|MRPL12|OAZ1|PIK3R6|C3|PRDX2|NUP85|ZBTB7B|ELANE|SLAMF1|STAT5A|STAT5B|FIS1|EDEM2|CELA1|PBX4|NR1D1|CDC6|NFATC4|MLLT11|C…
48731	4.87e-13	9.1776e-11	392	4075	1641	23714	system development	EHMT2|SERPINE1|STMN3|SPINT2|LIPA|TSKU|PREX1|GPR173|ZC3H12A|AKT1|WLS|PRKCH|RBFOX2|UNC13A|FNBP1|HSPG2|UPB1|MYL6|NUP210L|FEZ2|TYRO3|HOXB3|ATF5|RD3|COL13A1|TERC|SLC5A3|PRDX2|CHST11|DNAH11|PLK5|PRRC2C|NFATC4|CYLD|VANGL2|TNFSF4|DAND5|GPR18|RET|ACHE|ZFP488|SMG9|PTH1R|ARHGAP5|SHB|HSPB11|MECP2|CHL1|TCTN1|ARG2|ANXA2|RNF168|KAT2B|PSMA6|RIPPLY3|HCLS1|MGLL|CRB2|GRN|NFIX|IDUA|ODC1|SRRT|IL6RA|AFP|ASCL2|EGFR|RHD…
43170	5.2654e-13	9.692e-11	550	6134	1641	23714	macromolecule metabolic process	EHMT2|RRP1|ARAF|TESK2|RPL8|BACH2|NYNRIN|ENDOU|PCMT1|KRTCAP2|UBASH3B|ZFP281|CREB3L4|ZC3H12A|PSMD3|CDK5RAP1|AKT1|IER5|CDK5RAP3|TSPYL2|PRKCH|RBFOX2|DAPK1|PRKCE|WDR74|DNTTIP1|RFX2|MED9|SND1|RFX8|PADI3|ZFP296|TYRO3|TCEANC2|HOXB3|ATF5|RPL28|ASF1A|CFD|PIF1|ZBTB8A|RPN2|TERC|BAZ2A|WDR61|MRPL12|C2|C3|CHST11|NUP85|CHST12|MCMBP|ZFP184|LTA4H|RHBDL3|ZBTB7B|AMZ1|ELANE|CDK18|PLK5|SRMS|GTF2IRD2|SETD1B|SNAI3|EDEM2…
48869	8.5003e-13	1.5291e-10	359	3674	1641	23714	cellular developmental process	CPNE9|PRRXL1|EHMT2|ARAF|STMN3|SPINT2|LIPA|TSKU|ACTB|PREX1|GPR173|HERC1|RPS19|ZFP281|CREB3L4|ZC3H12A|AKT1|SOX8|LGALS8|RPS11|EPHB2|SOX6|SOX4|GM13288|ABT1|PRKCH|RBFOX2|UNC13A|SFMBT1|ACTN1|SLC11A2|RFX2|SIAH1A|ISLR2|HSPG2|RUNX3|SND1|TWSG1|SFRP2|NUP210L|IFT81|FEZ2|TYRO3|HOXB3|ATF5|EZR|PLPP3|ZFPM1|TRIM11|ASF1A|NRN1|COL13A1|SDC4|TERC|STXBP1|TXK|APCDD1|CD79B|TRPM1|ATP5B|CHST11|INPP5F|SLAMF6|ZBTB7B|SLAMF1|…
51246	9.1113e-13	1.6026e-10	262	2486	1641	23714	regulation of protein metabolic process	ZAK|EHMT2|SERPINE1|ARAF|CBLC|SPINT2|LDLRAD4|PREX1|RASSF1|UBASH3B|ZC3H12A|PSMD3|TNFSF10|CDK5RAP1|ARL6IP5|AKT1|MYEOV2|CDK5RAP3|SOX4|IER3|ARRDC4|GM13288|TSPYL2|UNC13A|DAPK1|PRKCE|METTL3|SLC11A2|CSNK1E|TWSG1|SFRP2|CDC37|EZR|PLPP3|ZFPM1|CDC42SE1|ZFP622|SDC4|WDR61|OAZ1|PIK3R6|C3|PRDX2|NUAK1|INPP5F|PRKAR2A|INPP5D|APOD|ELANE|SLAMF1|STAT5A|STAT5B|FIS1|EDEM2|BTBD11|CDC6|CCDC88A|VANGL2|GIPC1|AGO2|PPP1R1B|PE…
2682	1.2213e-12	2.1014e-10	154	1252	1641	23714	regulation of immune system process	FAM49B|SPON2|CSF3|SPPL2B|SERPINE1|IKZF3|PVR|CCR1L1|STK11|ZFP35|RPS19|UBASH3B|ZC3H12A|MIR150|UBASH3A|LGALS8|CD96|LAG3|PRKCH|RBFOX2|CD300A|PRKCE|ADIPOQ|CYBA|PGF|TWSG1|CDC37|TYRO3|CD226|MASP2|EZR|ZFPM1|SKAP1|CARD11|CFD|CD274|SDC4|TXK|IL4RA|PSEN2|DTX1|WDR61|ZC3HAV1|PIK3R6|C2|CD79B|C3|EFNB1|PRDX2|INPP5D|STAP1|APOD|SLAMF6|CD300LF|ZBTB7B|ELANE|SLAMF1|STAT5A|HSPA9|STAT5B|SMAD3|ISG15|NR1D1|SELE|SMAD7|SELP…
51128	2.8116e-12	4.7349e-10	248	2344	1641	23714	regulation of cellular component organization	CPNE9|EHMT2|SERPINE1|STMN3|LDLRAD4|PREX1|RASSF1|CNST|CDC27|TNFSF10|AKT1|EPHB2|IER3|TSPYL2|PRKCH|UNC13A|PRKCE|ISLR2|CSNK1E|EML4|SFRP2|CDC37|FEZ2|ADGRB1|VDAC1|ATF5|EZR|RPL28|OPTN|CDC42SE1|PIF1|SDC4|TERC|NPRL2|STXBP1|WDR61|C2|C3|INPP5F|APOD|SLAMF1|VASP|CARMIL1|FIS1|RABGAP1L|PLK5|RAB3IP|OSGIN1|XRCC1|CDC6|WAPL|NFATC4|MLLT11|CYLD|CCDC88A|EHD3|VANGL2|DPCR1|PEMT|AIRN|DDR1|RET|ACHE|CDKN1A|GDI1|SETD7|WFDC1…
30154	3.4048e-12	5.6145e-10	347	3561	1641	23714	cell differentiation	CPNE9|PRRXL1|EHMT2|ARAF|STMN3|SPINT2|TSKU|ACTB|PREX1|GPR173|HERC1|RPS19|ZFP281|CREB3L4|ZC3H12A|AKT1|SOX8|LGALS8|RPS11|EPHB2|SOX6|SOX4|GM13288|ABT1|PRKCH|RBFOX2|UNC13A|SFMBT1|ACTN1|SLC11A2|RFX2|SIAH1A|ISLR2|HSPG2|RUNX3|SND1|TWSG1|SFRP2|NUP210L|IFT81|FEZ2|TYRO3|HOXB3|ATF5|EZR|PLPP3|ZFPM1|TRIM11|ASF1A|NRN1|COL13A1|SDC4|TERC|STXBP1|TXK|APCDD1|CD79B|TRPM1|ATP5B|CHST11|INPP5F|SLAMF6|ZBTB7B|SLAMF1|STAT5…
8284	5.0983e-12	8.2354e-10	117	879	1641	23714	positive regulation of cell proliferation	CSF3|SERPINE1|OTP|IGF1R|FGF8|CCND2|NAMPT|AKT1|MYEOV2|SOX8|GLUL|SOX4|TGM2|FBXW4|PPP1R16B|PRKCH|CYBA|PGF|SFRP2|OPTN|CARD11|SHC4|CD274|NOTCH3|ADRB2|EFNB1|ADGRG1|MARK4|ELANE|SLAMF1|STAT5A|SRPK2|STAT5B|ST8SIA1|HTR1B|CDC6|WAPL|GFAP|PAN2|NR4A1|CNOT6|PTPRC|NR4A3|BCL6|ID2|TNFSF4|FGF18|FGFR1OP|TCF3|VSX2|H2-T23|CDKN1A|ITGB3|BRK1|CXCL1|PTH1R|ARHGAP5|MECP2|CCR7|AMICA1|VAV3|EDN1|ANXA2|RIPK2|ICOSL|MMP9|TGFBR2|T…
44249	5.8626e-12	9.2805e-10	334	3413	1641	23714	cellular biosynthetic process	PANK4|PRRXL1|ISCA1|CMAS|KEAP1|RPL8|IKZF3|BACH2|RNY1|KRTCAP2|RPS16|RPS19|ZFP281|CREB3L4|NAMPT|DPF1|AKT1|EPC1|SOX8|RPS11|PTGDS|SOX6|IER5|GLUL|SOX4|TSPYL2|ABT1|STARD3|SFMBT1|FOXH1|SLC11A2|DNTTIP1|RFX2|MED9|EBF4|RUNX3|SND1|MTAP|RFX8|ZFP296|TCEANC2|HOXB3|ATF5|RPL28|ZFPM1|ASF1A|PLPP1|PIF1|ZBTB8A|RPN2|ANP32A|TERC|TXK|BAZ2A|WDR61|ZFP629|MRPL12|ART5|NLK|OAZ1|ART4|ATP5L|PGS1|ART1|ATP5B|PEO1|CHST11|CHST12|D…
80134	6.6561e-12	1.033e-09	138	1105	1641	23714	regulation of response to stress	NCF1|ZAK|SERPINE1|PVR|IGF1R|RPS19|UBASH3B|SESN3|DUOXA1|ZC3H12A|DUOXA2|ARL6IP5|AKT1|ENPP4|MAP3K9|IER5|TGM2|IER3|CD96|LAG3|CD300A|PRKCE|ADIPOQ|NSMCE1|TRP73|CYBA|SFRP2|CDC37|TIMELESS|TYRO3|CD226|TBC1D23|TNIK|EZR|PLPP3|OPTN|CDC42SE1|ZFP622|TXK|ZC3HAV1|ADRB2|FOXO1|PIK3R6|C2|C3|SOCS3|PRDX2|NUAK1|BAG5|INPP5F|APOD|SLAMF6|CD300LF|MAP2K7|SKIL|MCL1|SLAMF1|STAT5A|STAT5B|SMAD3|EDEM2|XRCC1|NR1D1|SELP|NFKBIA|VA…
7166	7.8993e-12	1.2024e-09	194	1733	1641	23714	cell surface receptor signaling pathway	MAML2|CBLC|RPS19|UBASH3B|AKT1|EPHB2|SOX4|WLS|GM13288|DAPK1|PRKCE|FOXH1|CSNK1E|TWSG1|SFRP2|ADGRB1|PLPP3|SKAP1|CFD|IGSF3|TXK|WDR61|APCDD1|NLK|CD79B|TRPM1|NUP85|TSPAN3|STAT5A|STAT5B|SRMS|BTBD11|CELA1|MLLT11|CYLD|VANGL2|HBP1|GRAP|DCP1A|DAND5|DDR1|RET|NRP2|PTPRJ|PTH1R|SHB|HSPB11|MECP2|BBS4|JAK1|VAV3|SS18|EDN1|1810043G02RIK|RIPK2|INSRR|ANO6|SYP|TYK2|IL17RE|VAV1|IL1A|CD44|LRRC15|IL6RA|AFP|EGFR|GNAI2|PTP…
51338	1.4143e-11	2.1122e-09	106	779	1641	23714	regulation of transferase activity	NCF1|ZAK|CBLC|IGF1R|PREX1|STK11|CCND2|UBASH3B|CDK5RAP1|AKT1|MAP3K9|CDK5RAP3|ARRDC4|TSPYL2|LMO4|CD300A|ADIPOQ|TRP73|SFRP2|CDC37|TNIK|PIF1|ZFP622|SDC4|NPRL2|PSEN2|PIK3R6|SLC9A3R1|SOCS3|PRDX2|BAG5|PRKAR2A|MBIP|STAP1|MAP2K7|NEK7|CHCHD10|CDC6|HSPA2|BMP7|SMAD7|CCDC88A|VANGL2|PTPRC|RGCC|UBE2S|TRP53|FGF18|PPP1R1B|FGFR1OP|WRAP53|CDKN1A|ITGB3|LRRK2|SETD7|PTPRJ|SHB|SMG8|PIK3CG|LMNB1|C1QTNF2|SPRED1|CCR7|DUSP…
9967	1.5952e-11	2.3381e-09	155	1305	1641	23714	positive regulation of signal transduction	CSF3|NCF1|ZAK|ARAF|IGF1R|STK11|FGF8|ZC3H12A|TNFSF10|ARL6IP5|AKT1|MAP3K9|CDK5RAP3|SOX4|WLS|TGM2|PRKCH|UNC13A|IGFBP4|PRKCE|ADIPOQ|TRP73|SIAH1A|CYBA|CSNK1E|RUNX3|TWSG1|SFRP2|CD226|TNIK|CARD11|ZFP622|TXK|PSEN2|ZC3HAV1|ADRB2|STK4|PIK3R6|C3|SLC9A3R1|PRDX2|ADGRG1|BCL2L11|STAP1|CD300LF|MAP2K7|FGF23|SKIL|WNT3|MCL1|SLAMF1|SMAD2|FIS1|SMAD3|BMP7|ESR2|NFATC4|SELP|MLLT11|CYLD|VANGL2|MC1R|PTPRC|LPAR6|TRP53|GIPC…
48513	1.6282e-11	2.3432e-09	292	2919	1641	23714	animal organ development	PRRXL1|SERPINE1|SPINT2|LIPA|TSKU|PREX1|HERC1|RPS19|AKT1|SOX8|LGALS8|EPHB2|SOX6|SOX4|WLS|GM13288|ABT1|RBFOX2|ACTN1|FOXH1|SLC11A2|AP1B1|HSPG2|UPB1|RUNX3|TWSG1|MYL6|SFRP2|NUP210L|MIP|TYRO3|HOXB3|ATF5|ZFPM1|RD3|COL13A1|SDC4|IGSF3|TERC|TXK|KLK4|APCDD1|CD79B|TRPM1|PRDX2|CHST11|SLAMF6|SLAMF1|STAT5A|STAT5B|DNAH11|RABGAP1L|XRCC1|PRRC2C|CELA1|NFATC4|CYLD|VANGL2|ID2|ITM2A|DAND5|GPR18|VSX2|DDR1|RET|ACHE|NRP2…
9058	2.0125e-11	2.8444e-09	343	3560	1641	23714	biosynthetic process	PANK4|PRRXL1|ISCA1|CMAS|KEAP1|RPL8|IKZF3|BACH2|RNY1|KRTCAP2|RPS16|RPS19|ZFP281|CREB3L4|NAMPT|DPF1|AKT1|EPC1|SOX8|RPS11|PTGDS|SOX6|IER5|GLUL|SOX4|TSPYL2|ABT1|STARD3|SFMBT1|FOXH1|SLC11A2|DNTTIP1|RFX2|MED9|EBF4|RUNX3|SND1|MTAP|RFX8|ZFP296|TCEANC2|HOXB3|ATF5|RPL28|ZFPM1|ASF1A|PLPP1|PIF1|ZBTB8A|RPN2|ANP32A|TERC|TXK|BAZ2A|WDR61|ZFP629|MRPL12|ART5|NLK|OAZ1|ART4|ATP5L|PGS1|ART1|ATP5B|PEO1|CHST11|CHST12|D…
1901576	2.0803e-11	2.8886e-09	338	3498	1641	23714	organic substance biosynthetic process	PANK4|PRRXL1|CMAS|KEAP1|RPL8|IKZF3|BACH2|RNY1|KRTCAP2|RPS16|RPS19|ZFP281|CREB3L4|NAMPT|DPF1|AKT1|EPC1|SOX8|RPS11|PTGDS|SOX6|IER5|GLUL|SOX4|TSPYL2|ABT1|STARD3|SFMBT1|FOXH1|SLC11A2|DNTTIP1|RFX2|MED9|EBF4|RUNX3|SND1|MTAP|RFX8|ZFP296|TCEANC2|HOXB3|ATF5|RPL28|ZFPM1|ASF1A|PLPP1|PIF1|ZBTB8A|RPN2|ANP32A|TERC|TXK|BAZ2A|WDR61|ZFP629|MRPL12|ART5|NLK|OAZ1|ART4|ATP5L|PGS1|ART1|ATP5B|PEO1|CHST11|CHST12|CHST10|…
10648	2.1912e-11	2.9902e-09	144	1189	1641	23714	negative regulation of cell communication	CRTC3|SERPINE1|ARAF|CBLC|STMN3|LDLRAD4|TSKU|IGF1R|PREX1|PSMD9|STK11|RGS3|UBASH3B|SESN3|ZC3H12A|PALM|AKT1|UBASH3A|LZTS2|CDK5RAP3|IER3|DAPK1|CD300A|ADIPOQ|SLC35C1|FOXH1|TRP73|CSNK1E|SHISA2|DGKZ|TWSG1|SFRP2|TYRO3|EZR|OPTN|CDC42SE1|NPRL2|STXBP1|PSEN2|ADRB2|APCDD1|NLK|STK4|FOXO1|ADGRG3|SLC9A3R1|SOCS3|PRDX2|BAG5|CHST11|INPP5F|INPP5D|MBIP|STAP1|APOD|CD300LF|FGF23|SKIL|MCL1|SLAMF1|IVNS1ABP|HTR1B|NR1D1|BM…
23057	2.7974e-11	3.7527e-09	144	1193	1641	23714	negative regulation of signaling	CRTC3|SERPINE1|ARAF|CBLC|STMN3|LDLRAD4|TSKU|IGF1R|PREX1|PSMD9|STK11|RGS3|UBASH3B|SESN3|ZC3H12A|PALM|AKT1|UBASH3A|LZTS2|CDK5RAP3|IER3|DAPK1|CD300A|ADIPOQ|SLC35C1|FOXH1|TRP73|CSNK1E|SHISA2|DGKZ|TWSG1|SFRP2|TYRO3|EZR|OPTN|CDC42SE1|NPRL2|STXBP1|PSEN2|ADRB2|APCDD1|NLK|STK4|FOXO1|ADGRG3|SLC9A3R1|SOCS3|PRDX2|BAG5|CHST11|INPP5F|INPP5D|MBIP|STAP1|APOD|CD300LF|FGF23|SKIL|MCL1|SLAMF1|IVNS1ABP|HTR1B|NR1D1|BM…
10468	2.9105e-11	3.802e-09	378	4015	1641	23714	regulation of gene expression	PRRXL1|ZFP600|MAML2|EHMT2|SERPINE1|KEAP1|IKZF3|TSKU|BACH2|PSMD9|ZFP281|CREB3L4|ZC3H12A|NAMPT|DPF1|CDK5RAP1|AKT1|EPC1|SOX8|SOX6|IER5|CDK5RAP3|SOX4|ZFP286|TSPYL2|ABT1|PRKCH|RBFOX2|SFMBT1|DAPK1|METTL3|FOXH1|DNTTIP1|RFX2|MED9|CSNK1E|EBF4|RUNX3|SND1|TWSG1|RFX8|SFRP2|CDC37|ZFP296|HOXB3|ATF5|EZR|PLPP3|ZFPM1|SKAP1|TRIM11|ASF1A|ZBTB8A|SET|2700046G09RIK|ANP32A|TXK|BAZ2A|WDR61|ZFP629|ZC3HAV1|MRPL12|NLK|C3|P…
48584	2.9302e-11	3.802e-09	205	1887	1641	23714	positive regulation of response to stimulus	SPON2|ZAK|SERPINE1|ARAF|CCR1L1|RPS19|ZC3H12A|TNFSF10|ARL6IP5|AKT1|IER5|CDK5RAP3|SOX4|WLS|PRKCH|UNC13A|PRKCE|NSMCE1|SIAH1A|CSNK1E|RUNX3|TWSG1|SFRP2|CD226|PLPP3|OPTN|SKAP1|CFD|ZFP622|TXK|ZC3HAV1|PIK3R6|C2|CD79B|C3|PRDX2|SLAMF6|ELANE|SLAMF1|STAT5A|STAT5B|FIS1|EDEM2|NFATC4|MLLT11|CYLD|VANGL2|MC1R|LPAR6|GIPC1|TNFSF4|GPR18|RET|PTPRJ|SHB|C1QTNF2|CHL1|RAC3|CCR7|CCR4|TRP53INP1|VAV3|NCOA2|EDN1|GSTO1|RIPK2|…
9968	3.1153e-11	3.977e-09	132	1064	1641	23714	negative regulation of signal transduction	CRTC3|SERPINE1|ARAF|CBLC|STMN3|LDLRAD4|TSKU|IGF1R|PREX1|STK11|RGS3|UBASH3B|SESN3|ZC3H12A|PALM|AKT1|UBASH3A|LZTS2|CDK5RAP3|IER3|DAPK1|CD300A|ADIPOQ|SLC35C1|FOXH1|TRP73|CSNK1E|SHISA2|DGKZ|TWSG1|SFRP2|TYRO3|EZR|OPTN|CDC42SE1|NPRL2|PSEN2|ADRB2|APCDD1|NLK|STK4|FOXO1|ADGRG3|SLC9A3R1|SOCS3|PRDX2|BAG5|CHST11|INPP5F|INPP5D|MBIP|STAP1|APOD|CD300LF|SKIL|MCL1|SLAMF1|IVNS1ABP|HTR1B|NR1D1|BMP7|ARHGAP24|ESR2|NF…
50790	3.48e-11	4.3721e-09	186	1670	1641	23714	regulation of catalytic activity	NCF1|ZAK|SERPINE1|CBLC|STMN3|SPINT2|IGF1R|PREX1|STK11|CNST|CCND2|UBASH3B|TBC1D30|PALM|TNFSF10|CDK5RAP1|ARL6IP5|AKT1|MAP3K9|CDK5RAP3|ARRDC4|TSPYL2|LMO4|DAPK1|CD300A|ADIPOQ|SLC11A2|TRP73|NOSIP|CYBA|MYL4|SFRP2|CDC37|TNIK|PIF1|ZFP622|PXK|SDC4|NPRL2|TXK|PSEN2|TOR1AIP2|ZC3HAV1|ADRB2|OAZ1|PIK3R6|TOR1AIP1|CNN3|SLC9A3R1|SOCS3|PRDX2|NUAK1|BCL2L11|BAG5|PRKAR2A|MBIP|TBC1D13|PLXNA1|STAP1|MAP2K7|SRGAP2|FGF23|E…
32879	3.8214e-11	4.726e-09	259	2537	1641	23714	regulation of localization	SERPINE1|KEAP1|SPINT2|LDLRAD4|CCR1L1|PREX1|PSMD9|GPR173|CNST|UBASH3B|ZC3H12A|ARL6IP5|AKT1|GLUL|CDK5RAP3|SOX4|WLS|IER3|UNC13A|DAPK1|ACTN1|PRKCE|KCNK13|CSNK1E|SFRP2|EZR|PLPP3|RPL28|SDC4|STXBP1|SDC3|OAZ1|C2|C3|ATP5B|INPP5F|SARAF|APOD|ELANE|SLAMF1|STAT5A|STAT5B|CARMIL1|FIS1|DNAH11|RABGAP1L|EDEM2|NR1D1|NETO2|WAPL|ATP4A|CYLD|CCDC88A|EHD3|FXYD3|DPCR1|TNFSF4|PEMT|HBP1|GPR18|SCN2B|RET|CDKN1A|KCNC1|GDI1|CC…
10605	4.0388e-11	4.918e-09	243	2345	1641	23714	negative regulation of macromolecule metabolic process	EHMT2|SERPINE1|CBLC|KEAP1|SPINT2|LDLRAD4|BACH2|PREX1|UBASH3B|ZFP281|ZC3H12A|CDK5RAP1|AKT1|EPC1|MYEOV2|SOX8|SOX6|CDK5RAP3|SOX4|TSPYL2|RBFOX2|SFMBT1|DAPK1|PRKCE|METTL3|FOXH1|RUNX3|SND1|SFRP2|ZFP296|HOXB3|ATF5|EZR|PLPP3|ZFPM1|OPTN|TRIM11|CDC42SE1|PIF1|SET|2700046G09RIK|BAZ2A|INPP5F|PRKAR2A|INPP5D|APOD|ELANE|SNAI3|IRF2BP2|XRCC1|CELA1|NR1D1|WAPL|NFATC4|RPS26|ID2|GIPC1|TNFSF4|AGO2|PPP1R1B|DCP1A|CDKN1A|…
51247	6.1317e-11	7.3534e-09	165	1441	1641	23714	positive regulation of protein metabolic process	CSF3|NCF1|ZAK|ARAF|IGF1R|STK11|RASSF1|FGF8|CCND2|ZC3H12A|TNFSF10|CDK5RAP1|ARL6IP5|AKT1|MAP3K9|CDK5RAP3|SOX4|IER3|ARRDC4|PPP1R16B|GM13288|IST1|DAPK1|IGFBP4|CD300A|PRKCE|ADIPOQ|METTL3|SLC11A2|TRP73|CNPY2|CSNK1E|PIAS1|TWSG1|SFRP2|DGKQ|TNIK|EZR|PLPP3|ZFPM1|CARD11|ZFP622|SDC4|PLGRKT|PSEN2|WDR61|ADRB2|STK4|OAZ1|FOXO1|PIK3R6|C3|PRDX2|BCL2L11|MBIP|STAP1|MAP2K7|FGF23|ELANE|SLAMF1|STAT5A|STAT5B|FIS1|SMAD3|…
45785	6.6688e-11	7.8781e-09	62	369	1641	23714	positive regulation of cell adhesion	RET|FAM49B|H2-T23|ITGB3|PTPRJ|SHB|PREX1|TMEM102|RAC3|FLOT2|CCR7|LGALS8|TGM2|VAV3|RIPK2|PRKCE|ICOSL|VAV1|TGFBR2|ZAP70|IFNG|MIP|ITGA5|UTRN|PLPP3|SKAP1|CARD11|CD44|CD274|CD63|SDC4|LEF1|IL4RA|PIK3R6|EFNB1|ADGRG1|IL1RL2|PTK2B|HES1|ELANE|SLAMF1|STAT5A|STAT5B|CARMIL1|SMAD3|BAD|H2-AA|BMP7|VEGFA|SMAD7|SELP|SMOC2|CYLD|CD4|CD40LG|PTPRC|NR4A3|ARPC2|CD6|BCL6|CD5|TNFSF4
1902531	7.1877e-11	8.245e-09	173	1535	1641	23714	regulation of intracellular signal transduction	MYLK2|CSF3|CRTC3|NCF1|ZAK|ARAF|CBLC|STMN3|IGF1R|PREX1|STK11|FGF8|SESN3|ZC3H12A|ARL6IP5|AKT1|MAP3K9|CDK5RAP3|TGM2|PPP1R16B|GM13288|IGFBP4|CD300A|PRKCE|ADIPOQ|TRP73|SIAH1A|DGKZ|SFRP2|DGKQ|TNIK|EZR|OPTN|CARD11|CDC42SE1|ZFP622|NPRL2|ZC3HAV1|ADRB2|NLK|FOXO1|PIK3R6|ADGRG3|C3|SLC9A3R1|SOCS3|PRDX2|ADGRG1|BCL2L11|BAG5|INPP5F|MAP2K7|FGF23|SKIL|MCL1|SLAMF1|IVNS1ABP|FIS1|BMP7|ARHGAP24|ESR2|SELP|NFKBIA|CYLD|V…
30155	7.0873e-11	8.245e-09	90	637	1641	23714	regulation of cell adhesion	DDR1|RET|FAM49B|H2-T23|ITGB3|SERPINE1|PTPRJ|SPINT2|SHB|LRRC32|PREX1|TMEM102|ZFP35|UBASH3B|RAC3|FLOT2|CCR7|H2-OA|LGALS8|CYTIP|TGM2|VAV3|LAG3|RIPK2|CD300A|PRKCE|ADIPOQ|ICOSL|SYP|VAV1|TGFBR2|ZAP70|TWSG1|ADAM15|IFNG|MIP|ITGA5|UTRN|PLPP3|SKAP1|CARD11|CD44|CD274|CD63|SDC4|LEF1|IL4RA|DTX1|ADRB2|PIK3R6|D930015E06RIK|EFNB1|ATP5B|PRDX2|ADGRG1|IL1RL2|NUAK1|PODXL|STAT4|PTK2B|APOD|HES1|ZBTB7B|B4GALNT2|ELANE|S…
51240	8.6802e-11	9.7066e-09	180	1619	1641	23714	positive regulation of multicellular organismal process	CPNE9|FAM49B|MYLK2|SPON2|CSF3|PHLDB1|SERPINE1|OTP|IGF1R|STK11|CDH4|FGF8|RPS19|DUOXA1|ZC3H12A|PALM|AKT1|ENPP4|SOX8|EPHB2|SOX6|PPP1R16B|PRKCH|UNC13A|IST1|PRKCE|ADIPOQ|TRP73|ISLR2|CYBA|PGF|EEF1A1|SFRP2|NCL|ADGRB1|CD226|TBC1D23|PPIB|EZR|PLPP3|ZFPM1|CARD11|CD274|2700046G09RIK|TXK|IL4RA|PSEN2|ZC3HAV1|ADRB2|PIK3R6|C3|ATP5B|PRDX2|INPP5D|MBIP|SLAMF6|SKIL|WNT3|ELANE|SLAMF1|STAT5A|SMAD2|STAT5B|FDPS|PLK5|SMA…
1775	8.7071e-11	9.7066e-09	83	570	1641	23714	cell activation	H2-T23|CRTC3|ITGB3|PRF1|SHB|IKZF3|ACTB|ACTG1|LYL1|PREX1|STK11|UBASH3B|CCR7|LBP|ME2|LGALS8|AMICA1|CLIC1|SOX4|GM13288|RIPK2|CD300A|PRKCE|RHOH|ICOSL|VAV1|TGFBR2|RNF168|ZAP70|ITGAD|IFNG|IRF4|TYRO3|TLR7|CARD11|CX3CR1|HDAC5|STXBP1|TXK|LEF1|PSEN2|EGFR|RELB|HDAC7|ADGRG3|CD79B|PRDX2|P2RY1|PTK2B|FYN|SLAMF6|SLAMF1|STAT5A|P2RY12|STAT5B|SEMA4A|SMAD3|STAT3|SLURP1|CD2|FKBP1A|PAN2|CYLD|CD4|CD40LG|PTPRC|RGCC|GON4…
51270	8.8315e-11	9.7085e-09	110	845	1641	23714	regulation of cellular component movement	MYLK2|SERPINE1|SPINT2|LDLRAD4|CCR1L1|IGF1R|PREX1|GPR173|ZC3H12A|AKT1|ARID2|LMO4|CD300A|ACTN1|PRKCE|ADIPOQ|PGF|SFRP2|ADAM15|PLPP3|CD274|SDC4|SDC3|ADGRG3|SLC9A3R1|ATP5B|ADGRG1|INPP5F|MBIP|PLXNA1|STAP1|APOD|SRGAP2|WNT3|ELANE|SLAMF1|STAT5A|STAT5B|CARMIL1|DNAH11|SMAD3|IDH2|SSH2|SELE|SELP|PTPRC|RGCC|ARPC2|BCL6|FES|TRP53|TNFSF4|FGF18|FGFR1OP|GPR18|NFE2L2|RET|ITGB3|CCDC125|PTPRJ|CXCL1|ARHGAP5|CXCL3|MECP2…
31324	9.041e-11	9.8027e-09	240	2328	1641	23714	negative regulation of cellular metabolic process	EHMT2|SERPINE1|CBLC|SPINT2|LDLRAD4|BACH2|PREX1|CNST|HERC1|UBASH3B|ZFP281|ZC3H12A|CDK5RAP1|AKT1|EPC1|MYEOV2|SOX8|SOX6|CDK5RAP3|SOX4|IER3|TSPYL2|RBFOX2|SFMBT1|DAPK1|PRKCE|METTL3|FOXH1|RUNX3|SFRP2|FEZ2|ZFP296|HOXB3|VDAC1|ATF5|EZR|PLPP3|ZFPM1|OPTN|TRIM11|CDC42SE1|PIF1|SET|NPRL2|BAZ2A|PRDX2|INPP5F|PRKAR2A|INPP5D|APOD|ELANE|SNAI3|IRF2BP2|XRCC1|CELA1|NR1D1|WAPL|NFATC4|RPS26|ID2|GIPC1|TNFSF4|AGO2|PPP1R1B…
51094	1.3605e-10	1.4551e-08	156	1354	1641	23714	positive regulation of developmental process	CPNE9|CSF3|PHLDB1|SERPINE1|OTP|IGF1R|PREX1|STK11|CDH4|FGF8|DUOXA1|ZC3H12A|PALM|AKT1|EPC1|SOX8|EPHB2|SOX6|PPP1R16B|PRKCH|UNC13A|IST1|MAMSTR|ADIPOQ|TRP73|ISLR2|PGF|PIAS1|EEF1A1|SFRP2|ADGRB1|PPIB|EZR|GCM1|2700046G09RIK|IL4RA|ADRB2|STK4|PIK3R6|SAV1|C3|SOCS3|INPP5D|MBIP|SMYD1|SKIL|WNT3|STAT5A|SMAD2|STAT5B|FDPS|CARMIL1|FIS1|PLK5|SMAD3|CELA1|ISG15|BMP7|GFAP|PAN2|AHI1|CYLD|PTPRC|RGCC|ARPC2|BCL6|FES|ID2|T…
42981	1.5814e-10	1.6689e-08	160	1402	1641	23714	regulation of apoptotic process	ZAK|SERPINE1|ARAF|IKZF3|GIMAP8|IGF1R|PCMT1|FGF8|CCND2|ZC3H12A|TNFSF10|ARL6IP5|AKT1|SOX8|MAP3K9|SOX4|TGM2|IER3|PRKCH|DAPK1|KCNH8|PRKCE|ADIPOQ|SLC11A2|TRP73|SIAH1A|RUNX3|PGF|PIAS1|SFRP2|NCL|TYRO3|AIPL1|ATF5|OPTN|CARD11|CD274|ZFP622|SET|STXBP1|PSEN2|ADRB2|STK4|FOXO1|SAV1|SLC9A3R1|SOCS3|PRDX2|BCL2L11|BAG5|CHST11|ZMAT3|INPP5D|MBIP|MAP2K7|SKIL|MCL1|STAT5A|IVNS1ABP|SRPK2|STAT5B|FIS1|SMAD3|TNFRSF9|BMP7|I…
42325	1.6981e-10	1.7685e-08	159	1392	1641	23714	regulation of phosphorylation	MYLK2|CSF3|NCF1|ZAK|ARAF|CBLC|LDLRAD4|IGF1R|PREX1|STK11|FGF8|CCND2|UBASH3B|ZC3H12A|CDK5RAP1|ARL6IP5|AKT1|MAP3K9|CDK5RAP3|IER3|GM13288|TSPYL2|LMO4|IGFBP4|CD300A|PRKCE|ADIPOQ|TRP73|TWSG1|SFRP2|CDC37|DGKQ|TNIK|EZR|PLPP3|CDC42SE1|ZFP622|SDC4|NPRL2|PSEN2|ADRB2|STK4|FOXO1|PIK3R6|C3|SLC9A3R1|SOCS3|PRDX2|INPP5F|PRKAR2A|MBIP|STAP1|MAP2K7|FGF23|SLAMF1|CDC6|HSPA2|BMP7|ESR2|SMAD7|CCDC88A|VANGL2|PTPRC|RGCC|TR…
65008	1.9598e-10	2.0145e-08	329	3449	1641	23714	regulation of biological quality	SERPINE1|KEAP1|LIPA|TXNDC15|ACTB|PREX1|PSMD9|RASSF1|RPS19|UBASH3B|FTH1|ZC3H12A|CDK5RAP1|ARL6IP5|AKT1|MYEOV2|SOX8|EPHB2|SOX6|SLC12A7|GLUL|SOX4|IER3|STARD3|RBFOX2|UNC13A|PRKCE|METTL3|SLC11A2|SIAH1A|ISLR2|CSNK1E|MYL4|CDC37|ADGRB1|TYRO3|LETMD1|EZR|PLPP3|ZFPM1|CDC42SE1|PIF1|2700046G09RIK|TERC|STXBP1|TXK|SLC22A1|ZC3HAV1|NLK|TRPM1|C3|ATP5B|PRDX2|INPP5D|ATP6V0A4|ELANE|STAT5A|VASP|STAT5B|CARMIL1|FIS1|XRCC…
2376	1.9947e-10	2.0241e-08	207	1952	1641	23714	immune system process	SPON2|PRF1|IKZF3|CCR1L1|ENDOU|PREX1|RPS19|ZC3H12A|TNFSF10|AKT1|LGALS8|SOX6|SOX4|GM13288|DAPK1|ACTN1|PRKCE|SLC11A2|RUNX3|TWSG1|SFRP2|TYRO3|HOXB3|ZFPM1|SKAP1|TRIM11|CFD|TERC|TXK|ZC3HAV1|C2|CD79B|C3|PRDX2|NUP85|INPP5D|SLAMF6|ELANE|SLAMF1|STAT5A|STAT5B|H2-EB1|RABGAP1L|SRMS|IRGM2|IRGM1|PRRC2C|CYLD|ID2|TNFSF4|GRAP|ITM2A|GPR18|RET|OTUD7B|SHB|PTMS|CCR8|CCR7|CCR4|JAK1|VAV3|ANXA2|RIPK2|IFNGR2|RHOH|ANO6|SYP…
2000026	2.1722e-10	2.1763e-08	201	1883	1641	23714	regulation of multicellular organismal development	CPNE9|SERPINE1|KEAP1|LDLRAD4|IKZF3|PREX1|GPR173|UBASH3B|ZC3H12A|AKT1|SOX8|EPHB2|SOX6|PRKCH|RBFOX2|UNC13A|SFMBT1|ISLR2|SFRP2|ADGRB1|HOXB3|ATF5|ZFPM1|TRIM11|2700046G09RIK|WDR61|PIK3R6|C3|PRDX2|INPP5F|INPP5D|ZBTB7B|STAT5A|STAT5B|PLK5|CELA1|NFATC4|CYLD|CCDC88A|VANGL2|ID2|TNFSF4|DAND5|RET|ACHE|ZFP488|GDI1|SHB|MECP2|ENC1|RAC3|CCR7|CCR4|JAK1|ZCCHC24|ZHX2|EDN1|RIPK2|ANO6|IL1A|KAT2B|HCLS1|SGK1|MGLL|CD44|C…
51252	3.4744e-10	3.4241e-08	313	3264	1641	23714	regulation of RNA metabolic process	PRRXL1|ZFP600|MAML2|EHMT2|KEAP1|IKZF3|BACH2|PSMD9|ZFP281|CREB3L4|ZC3H12A|NAMPT|DPF1|AKT1|EPC1|SOX8|SOX6|IER5|CDK5RAP3|SOX4|ZFP286|TSPYL2|ABT1|PRKCH|RBFOX2|SFMBT1|FOXH1|DNTTIP1|RFX2|MED9|EBF4|RUNX3|SND1|TWSG1|RFX8|SFRP2|ZFP296|HOXB3|ATF5|EZR|PLPP3|ZFPM1|SKAP1|TRIM11|ASF1A|ZBTB8A|SET|ANP32A|TXK|BAZ2A|WDR61|ZFP629|ZC3HAV1|MRPL12|NLK|PRDX2|NUP85|ZFP184|ZBTB7B|ELANE|STAT5A|SRPK2|STAT5B|GTF2IRD2|SETD1B…
43549	3.5042e-10	3.4241e-08	92	677	1641	23714	regulation of kinase activity	CDKN1A|NCF1|ZAK|ITGB3|LRRK2|CBLC|PTPRJ|SHB|SMG8|PIK3CG|IGF1R|LMNB1|PREX1|C1QTNF2|SPRED1|STK11|CCND2|UBASH3B|CDK5RAP1|AKT1|CCR7|MAP3K9|CDK5RAP3|DUSP4|VAV3|TSPYL2|EDN1|H2AFY|LMO4|CD300A|ADIPOQ|TRP73|PPP2R5A|SYP|DUSP8|ASPN|VAV2|TGFBR2|RAP2C|KAT2B|SFRP2|PSRC1|IFNG|RTN4RL1|CDC37|ANG|TNIK|ARHGEF5|CD44|LRRC15|ZFP622|SDC4|NPRL2|PSEN2|IL6RA|AMBRA1|EGFR|PIK3R6|GNAI2|SLC9A3R1|SOCS3|PRDX2|PRKAR2A|MBIP|STAT4|…
43067	3.8708e-10	3.7362e-08	160	1419	1641	23714	regulation of programmed cell death	ZAK|SERPINE1|ARAF|IKZF3|GIMAP8|IGF1R|PCMT1|FGF8|CCND2|ZC3H12A|TNFSF10|ARL6IP5|AKT1|SOX8|MAP3K9|SOX4|TGM2|IER3|PRKCH|DAPK1|KCNH8|PRKCE|ADIPOQ|SLC11A2|TRP73|SIAH1A|RUNX3|PGF|PIAS1|SFRP2|NCL|TYRO3|AIPL1|ATF5|OPTN|CARD11|CD274|ZFP622|SET|STXBP1|PSEN2|ADRB2|STK4|FOXO1|SAV1|SLC9A3R1|SOCS3|PRDX2|BCL2L11|BAG5|CHST11|ZMAT3|INPP5D|MBIP|MAP2K7|SKIL|MCL1|STAT5A|IVNS1ABP|SRPK2|STAT5B|FIS1|SMAD3|TNFRSF9|BMP7|I…
10556	4.6893e-10	4.3791e-08	343	3653	1641	23714	regulation of macromolecule biosynthetic process	PRRXL1|ZFP600|MAML2|EHMT2|KEAP1|IKZF3|BACH2|PSMD9|ZFP281|CREB3L4|ZC3H12A|NAMPT|DPF1|CDK5RAP1|AKT1|EPC1|SOX8|SOX6|IER5|CDK5RAP3|SOX4|ZFP286|TSPYL2|ABT1|PRKCH|RBFOX2|SFMBT1|DAPK1|METTL3|FOXH1|DNTTIP1|RFX2|MED9|EBF4|RUNX3|SND1|TWSG1|RFX8|SFRP2|PPP1R3D|ZFP296|HOXB3|ATF5|EZR|PLPP3|ZFPM1|SKAP1|TRIM11|ASF1A|PIF1|ZBTB8A|SET|ANP32A|TERC|TXK|BAZ2A|WDR61|ZFP629|MRPL12|NLK|PRDX2|NUP85|INPP5D|ZFP184|ZBTB7B|EL…
31399	4.7027e-10	4.3791e-08	176	1607	1641	23714	regulation of protein modification process	MYLK2|CSF3|NCF1|ZAK|EHMT2|ARAF|CBLC|LDLRAD4|IGF1R|PREX1|STK11|RASSF1|FGF8|CCND2|UBASH3B|ZC3H12A|CDK5RAP1|ARL6IP5|AKT1|MYEOV2|MAP3K9|CDK5RAP3|SOX4|ARRDC4|PPP1R16B|GM13288|TSPYL2|IGFBP4|CD300A|PRKCE|ADIPOQ|TRP73|PIAS1|TWSG1|SFRP2|CDC37|DGKQ|TNIK|EZR|PLPP3|CDC42SE1|ZFP622|SDC4|PSEN2|WDR61|ADRB2|STK4|FOXO1|PIK3R6|C3|SLC9A3R1|SOCS3|PRDX2|NUAK1|BAG5|INPP5F|PRKAR2A|MBIP|STAP1|MAP2K7|FGF23|SLAMF1|ISG15|C…
48585	4.6605e-10	4.3791e-08	156	1377	1641	23714	negative regulation of response to stimulus	CRTC3|SERPINE1|ARAF|CBLC|STMN3|LDLRAD4|TSKU|IGF1R|PREX1|STK11|RGS3|ZFP35|RPS19|UBASH3B|SESN3|ZC3H12A|PALM|AKT1|UBASH3A|LZTS2|CDK5RAP3|IER3|CD96|DAPK1|CD300A|ADIPOQ|SLC35C1|FOXH1|TRP73|CSNK1E|SHISA2|DGKZ|TWSG1|SFRP2|TYRO3|EZR|OPTN|CDC42SE1|NPRL2|IL4RA|PSEN2|ADRB2|APCDD1|NLK|STK4|FOXO1|C2|ADGRG3|SLC9A3R1|SOCS3|PRDX2|BAG5|CHST11|INPP5F|INPP5D|MBIP|STAP1|APOD|CD300LF|SKIL|WNT3|MCL1|SLAMF1|IVNS1ABP|SM…
2520	5.862e-10	5.3951e-08	96	725	1641	23714	immune system development	RET|CSF3|LRRK1|SHB|CHD2|LYL1|PREX1|STK11|SART3|RPS19|CCR7|LGALS8|SOX6|CCR4|CTNNBL1|SOX4|GM13288|ANXA2|LMO4|ACTN1|SLC11A2|RHOH|ICOSL|SYP|RUNX3|VAV1|TGFBR2|RNF168|TGFBR3|ZAP70|TWSG1|SFRP2|IFNG|IRF4|IL3RA|LTA|TYRO3|HOXB3|HCLS1|ZFPM1|CARD11|HDAC5|TERC|TXK|LEF1|PSEN2|NRF1|STK4|ADD1|RELB|HDAC7|RHD|ADGRG3|CD79B|PRDX2|BCL2L11|PTK2B|STAP1|HES1|SLAMF6|CD300LF|MAPK3|SLAMF1|TBX1|STAT5A|FARP2|HSPA9|STAT5B|SEM…
18130	6.5361e-10	5.9396e-08	226	2207	1641	23714	heterocycle biosynthetic process	PANK4|PRRXL1|CMAS|KEAP1|IKZF3|BACH2|ZFP281|CREB3L4|NAMPT|DPF1|EPC1|SOX8|SOX6|IER5|SOX4|TSPYL2|ABT1|SFMBT1|FOXH1|SLC11A2|DNTTIP1|RFX2|MED9|EBF4|RUNX3|SND1|MTAP|RFX8|ZFP296|TCEANC2|HOXB3|ATF5|ZFPM1|ASF1A|ZBTB8A|ANP32A|TERC|TXK|BAZ2A|WDR61|ZFP629|MRPL12|NLK|ATP5L|ATP5B|PEO1|PNPO|ATP6V0A4|ZFP184|ZBTB7B|STAT5A|STAT5B|GTF2IRD2|SETD1B|SNAI3|IRF2BP2|PYCR2|MTHFS|PBX4|NR1D1|NFATC4|UCK2|ID2|AGO2|PPP1R1B|HBP…
45597	6.6037e-10	5.9396e-08	121	993	1641	23714	positive regulation of cell differentiation	CPNE9|CSF3|OTP|IGF1R|PREX1|STK11|CDH4|DUOXA1|ZC3H12A|PALM|AKT1|EPC1|SOX8|EPHB2|SOX6|PRKCH|UNC13A|IST1|MAMSTR|ADIPOQ|TRP73|ISLR2|PIAS1|EEF1A1|SFRP2|IL4RA|STK4|PIK3R6|SAV1|SOCS3|INPP5D|MBIP|SMYD1|SKIL|WNT3|STAT5A|SMAD2|STAT5B|FDPS|CARMIL1|PLK5|SMAD3|ISG15|BMP7|GFAP|PAN2|AHI1|CYLD|PTPRC|RGCC|ARPC2|BCL6|FES|ID2|TNFSF4|FGF18|TCF3|NFE2L2|RET|ACHE|ZFP488|ITGB3|SHB|MEDAG|MECP2|ENC1|RAC3|CCR7|ME2|CCR4|CLI…
6355	6.7655e-10	6.0167e-08	300	3120	1641	23714	regulation of transcription, DNA-templated	PRRXL1|ZFP600|MAML2|EHMT2|KEAP1|IKZF3|BACH2|PSMD9|ZFP281|CREB3L4|ZC3H12A|NAMPT|DPF1|AKT1|EPC1|SOX8|SOX6|IER5|CDK5RAP3|SOX4|ZFP286|TSPYL2|ABT1|PRKCH|RBFOX2|SFMBT1|FOXH1|DNTTIP1|RFX2|MED9|EBF4|RUNX3|SND1|TWSG1|RFX8|SFRP2|ZFP296|HOXB3|ATF5|EZR|PLPP3|ZFPM1|SKAP1|TRIM11|ASF1A|ZBTB8A|SET|ANP32A|TXK|BAZ2A|WDR61|ZFP629|MRPL12|NLK|PRDX2|NUP85|ZFP184|ZBTB7B|ELANE|STAT5A|STAT5B|GTF2IRD2|SETD1B|SNAI3|IRF2BP2…
16043	7.1384e-10	6.2778e-08	420	4662	1641	23714	cellular component organization	MAP10|EHMT2|TESK2|STMN3|SPINT2|FNBP1L|LIPA|TSKU|PREX1|PSMD9|ZC3H12A|CDK5RAP1|AKT1|CDK5RAP3|IER3|TSPYL2|RBFOX2|UNC13A|PRKCE|RFX2|HSPG2|IFT81|FEZ2|PADI3|TYRO3|OPTN|SKAP1|ASF1A|PIF1|SET|TTYH1|TERC|BAZ2A|WDR61|EPB41L1|NUP85|PRKAR2A|MCMBP|SETD1B|RAB3IP|CYLD|EHD3|VANGL2|AGO2|RET|ACHE|SMOK2A|KCNC1|SETD7|ARHGAP5|HSPB11|MECP2|PANX1|C1QTNF2|CHL1|C1QTNF6|TCTN1|TRP53INP1|SS18|1810043G02RIK|ANXA2|RNF168|MMP11…
1901362	7.3725e-10	6.4093e-08	235	2319	1641	23714	organic cyclic compound biosynthetic process	PANK4|PRRXL1|CMAS|KEAP1|IKZF3|BACH2|ZFP281|CREB3L4|NAMPT|DPF1|EPC1|SOX8|SOX6|IER5|SOX4|TSPYL2|ABT1|STARD3|SFMBT1|FOXH1|SLC11A2|DNTTIP1|RFX2|MED9|EBF4|RUNX3|SND1|MTAP|RFX8|ZFP296|TCEANC2|HOXB3|ATF5|ZFPM1|ASF1A|ZBTB8A|ANP32A|TERC|TXK|BAZ2A|WDR61|ZFP629|MRPL12|NLK|ATP5L|ATP5B|PEO1|PNPO|ATP6V0A4|ZFP184|ZBTB7B|STAT5A|STAT5B|GTF2IRD2|SETD1B|SNAI3|IRF2BP2|PYCR2|MTHFS|PBX4|NR1D1|NFATC4|UCK2|MC1R|ID2|AGO2…
51172	7.4499e-10	6.4093e-08	223	2174	1641	23714	negative regulation of nitrogen compound metabolic process	EHMT2|SERPINE1|CBLC|SPINT2|LDLRAD4|BACH2|PREX1|UBASH3B|ZFP281|ZC3H12A|CDK5RAP1|AKT1|EPC1|MYEOV2|SOX8|SOX6|CDK5RAP3|SOX4|IER3|TSPYL2|RBFOX2|SFMBT1|DAPK1|PRKCE|METTL3|FOXH1|RUNX3|SFRP2|ZFP296|HOXB3|ATF5|EZR|PLPP3|ZFPM1|TRIM11|CDC42SE1|PIF1|SET|BAZ2A|INPP5F|PRKAR2A|INPP5D|APOD|ELANE|SNAI3|IRF2BP2|XRCC1|CELA1|NR1D1|WAPL|NFATC4|RPS26|ID2|GIPC1|TNFSF4|AGO2|PPP1R1B|CDKN1A|ZFP488|TCF25|OTUD7B|WFDC1|PTPRJ…
19219	7.6656e-10	6.524e-08	340	3630	1641	23714	regulation of nucleobase-containing compound metabolic process	PRRXL1|ZFP600|MAML2|EHMT2|KEAP1|IKZF3|BACH2|PSMD9|ZFP281|CREB3L4|ZC3H12A|NAMPT|DPF1|AKT1|EPC1|SOX8|SOX6|IER5|CDK5RAP3|SOX4|ZFP286|IER3|TSPYL2|ABT1|PRKCH|RBFOX2|SFMBT1|FOXH1|DNTTIP1|RFX2|MED9|EBF4|RUNX3|SND1|TWSG1|RFX8|SFRP2|ZFP296|HOXB3|ATF5|EZR|PLPP3|ZFPM1|SKAP1|TRIM11|ASF1A|PIF1|ZBTB8A|SET|ANP32A|TERC|TXK|BAZ2A|WDR61|ZFP629|ZC3HAV1|MRPL12|NLK|PRDX2|NUP85|ZFP184|ZBTB7B|ELANE|STAT5A|SRPK2|STAT5B|…
45321	8.482e-10	7.142e-08	71	478	1641	23714	leukocyte activation	H2-T23|CRTC3|PRF1|SHB|IKZF3|LYL1|PREX1|STK11|CCR7|LBP|LGALS8|AMICA1|SOX4|GM13288|RIPK2|CD300A|PRKCE|RHOH|ICOSL|VAV1|TGFBR2|RNF168|ZAP70|ITGAD|IFNG|IRF4|TYRO3|TLR7|CARD11|CX3CR1|HDAC5|TXK|LEF1|PSEN2|RELB|HDAC7|ADGRG3|CD79B|PRDX2|PTK2B|FYN|SLAMF6|SLAMF1|STAT5A|STAT5B|SEMA4A|SMAD3|STAT3|CD2|FKBP1A|PAN2|CYLD|CD4|CD40LG|PTPRC|GON4L|NR4A3|CD6|BCL6|AXL|CLCF1|ID2|TRP53|TNFSF4|IL2RB|BCL3|FAS|BAX|TCF3|ITM2…
46649	8.8105e-10	7.3405e-08	63	402	1641	23714	lymphocyte activation	H2-T23|PRF1|SHB|IKZF3|LYL1|PREX1|STK11|CCR7|LGALS8|AMICA1|SOX4|GM13288|RIPK2|RHOH|ICOSL|VAV1|RNF168|ZAP70|ITGAD|IFNG|IRF4|TYRO3|CARD11|HDAC5|TXK|LEF1|PSEN2|RELB|HDAC7|ADGRG3|CD79B|PRDX2|PTK2B|FYN|SLAMF6|SLAMF1|STAT5A|STAT5B|SEMA4A|SMAD3|STAT3|CD2|FKBP1A|PAN2|CYLD|CD4|CD40LG|PTPRC|GON4L|CD6|BCL6|AXL|CLCF1|ID2|TRP53|TNFSF4|IL2RB|BCL3|FAS|BAX|TCF3|ITM2A|GPR18
32268	9.1479e-10	7.5422e-08	232	2288	1641	23714	regulation of cellular protein metabolic process	ZAK|EHMT2|SERPINE1|ARAF|CBLC|SPINT2|LDLRAD4|PREX1|RASSF1|UBASH3B|ZC3H12A|TNFSF10|CDK5RAP1|ARL6IP5|AKT1|MYEOV2|CDK5RAP3|SOX4|ARRDC4|GM13288|TSPYL2|DAPK1|PRKCE|METTL3|SLC11A2|CSNK1E|TWSG1|SFRP2|CDC37|EZR|PLPP3|CDC42SE1|ZFP622|SDC4|WDR61|PIK3R6|C3|PRDX2|NUAK1|INPP5F|PRKAR2A|SLAMF1|FIS1|CDC6|CCDC88A|VANGL2|GIPC1|AGO2|PPP1R1B|AIRN|RET|CDKN1A|SETD7|WFDC1|PTPRJ|SHB|SMG8|WFDC3|MECP2|C1QTNF2|ENC1|CCR7|DUS…
2000112	9.6682e-10	7.8891e-08	333	3548	1641	23714	regulation of cellular macromolecule biosynthetic process	PRRXL1|ZFP600|MAML2|EHMT2|KEAP1|IKZF3|BACH2|PSMD9|ZFP281|CREB3L4|ZC3H12A|NAMPT|DPF1|CDK5RAP1|AKT1|EPC1|SOX8|SOX6|IER5|CDK5RAP3|SOX4|ZFP286|TSPYL2|ABT1|PRKCH|RBFOX2|SFMBT1|DAPK1|METTL3|FOXH1|DNTTIP1|RFX2|MED9|EBF4|RUNX3|SND1|TWSG1|RFX8|SFRP2|PPP1R3D|ZFP296|HOXB3|ATF5|EZR|PLPP3|ZFPM1|SKAP1|TRIM11|ASF1A|PIF1|ZBTB8A|SET|ANP32A|TERC|TXK|BAZ2A|WDR61|ZFP629|MRPL12|NLK|PRDX2|NUP85|ZFP184|ZBTB7B|ELANE|STA…
1903506	1.1691e-09	9.442e-08	300	3136	1641	23714	regulation of nucleic acid-templated transcription	PRRXL1|ZFP600|MAML2|EHMT2|KEAP1|IKZF3|BACH2|PSMD9|ZFP281|CREB3L4|ZC3H12A|NAMPT|DPF1|AKT1|EPC1|SOX8|SOX6|IER5|CDK5RAP3|SOX4|ZFP286|TSPYL2|ABT1|PRKCH|RBFOX2|SFMBT1|FOXH1|DNTTIP1|RFX2|MED9|EBF4|RUNX3|SND1|TWSG1|RFX8|SFRP2|ZFP296|HOXB3|ATF5|EZR|PLPP3|ZFPM1|SKAP1|TRIM11|ASF1A|ZBTB8A|SET|ANP32A|TXK|BAZ2A|WDR61|ZFP629|MRPL12|NLK|PRDX2|NUP85|ZFP184|ZBTB7B|ELANE|STAT5A|STAT5B|GTF2IRD2|SETD1B|SNAI3|IRF2BP2…
9059	1.4048e-09	1.1177e-07	267	2729	1641	23714	macromolecule biosynthetic process	PRRXL1|KEAP1|RPL8|IKZF3|BACH2|RNY1|KRTCAP2|RPS16|RPS19|ZFP281|CREB3L4|DPF1|AKT1|EPC1|SOX8|RPS11|SOX6|IER5|SOX4|TSPYL2|ABT1|SFMBT1|FOXH1|DNTTIP1|RFX2|MED9|EBF4|RUNX3|SND1|RFX8|ZFP296|TCEANC2|HOXB3|ATF5|RPL28|ZFPM1|ASF1A|PIF1|ZBTB8A|RPN2|ANP32A|TERC|TXK|BAZ2A|WDR61|ZFP629|MRPL12|ART5|NLK|ART4|ART1|PEO1|CHST11|CHST12|ST8SIA4|MCMBP|ZFP184|ZBTB7B|B4GALNT2|STAT5A|STAT5B|GTF2IRD2|ST8SIA1|SETD1B|SNAI3|IR…
19438	1.4121e-09	1.1177e-07	225	2214	1641	23714	aromatic compound biosynthetic process	PANK4|PRRXL1|CMAS|KEAP1|IKZF3|BACH2|ZFP281|CREB3L4|NAMPT|DPF1|EPC1|SOX8|SOX6|IER5|SOX4|TSPYL2|ABT1|SFMBT1|FOXH1|SLC11A2|DNTTIP1|RFX2|MED9|EBF4|RUNX3|SND1|MTAP|RFX8|ZFP296|TCEANC2|HOXB3|ATF5|ZFPM1|ASF1A|ZBTB8A|ANP32A|TERC|TXK|BAZ2A|WDR61|ZFP629|MRPL12|NLK|ATP5L|ATP5B|PEO1|PNPO|ATP6V0A4|ZFP184|ZBTB7B|STAT5A|STAT5B|GTF2IRD2|SETD1B|SNAI3|IRF2BP2|MTHFS|PBX4|NR1D1|NFATC4|UCK2|MC1R|ID2|AGO2|PPP1R1B|HBP1…
2001141	1.5314e-09	1.1956e-07	300	3144	1641	23714	regulation of RNA biosynthetic process	PRRXL1|ZFP600|MAML2|EHMT2|KEAP1|IKZF3|BACH2|PSMD9|ZFP281|CREB3L4|ZC3H12A|NAMPT|DPF1|AKT1|EPC1|SOX8|SOX6|IER5|CDK5RAP3|SOX4|ZFP286|TSPYL2|ABT1|PRKCH|RBFOX2|SFMBT1|FOXH1|DNTTIP1|RFX2|MED9|EBF4|RUNX3|SND1|TWSG1|RFX8|SFRP2|ZFP296|HOXB3|ATF5|EZR|PLPP3|ZFPM1|SKAP1|TRIM11|ASF1A|ZBTB8A|SET|ANP32A|TXK|BAZ2A|WDR61|ZFP629|MRPL12|NLK|PRDX2|NUP85|ZFP184|ZBTB7B|ELANE|STAT5A|STAT5B|GTF2IRD2|SETD1B|SNAI3|IRF2BP2…
2684	1.5408e-09	1.1956e-07	107	855	1641	23714	positive regulation of immune system process	FAM49B|SPON2|CSF3|SERPINE1|PVR|CCR1L1|STK11|RPS19|LGALS8|LAG3|PRKCH|CD300A|PRKCE|CYBA|PGF|CD226|MASP2|SKAP1|CARD11|CFD|CD274|TXK|IL4RA|PSEN2|ZC3HAV1|PIK3R6|C2|CD79B|C3|EFNB1|INPP5D|STAP1|SLAMF6|CD300LF|ELANE|SLAMF1|STAT5A|STAT5B|ISG15|SELE|SELP|PAN2|NFKBIA|CYLD|PTPRC|RGCC|NR4A3|BCL6|FES|ID2|TRP53|TNFSF4|TCF3|H2-T23|CDKN1A|ITGB3|PTPRJ|CXCL1|SHB|CXCL3|TMEM102|FLOT2|CCR7|LBP|VAV3|EDN1|ATP6AP1|RIPK2|…
71840	1.7015e-09	1.3075e-07	430	4824	1641	23714	cellular component organization or biogenesis	MAP10|EHMT2|RRP1|TESK2|STMN3|SPINT2|FNBP1L|LIPA|TSKU|PREX1|PSMD9|ZC3H12A|CDK5RAP1|AKT1|CDK5RAP3|IER3|TSPYL2|RBFOX2|UNC13A|PRKCE|WDR74|RFX2|HSPG2|IFT81|FEZ2|PADI3|TYRO3|OPTN|SKAP1|ASF1A|PIF1|SET|TTYH1|TERC|BAZ2A|WDR61|EPB41L1|NUP85|PRKAR2A|MCMBP|SETD1B|RAB3IP|CYLD|EHD3|VANGL2|AGO2|RET|ACHE|SMOK2A|KCNC1|SETD7|ARHGAP5|HSPB11|MECP2|PANX1|C1QTNF2|CHL1|C1QTNF6|TCTN1|TRP53INP1|SS18|1810043G02RIK|ANXA2|R…
1932	1.8829e-09	1.433e-07	146	1290	1641	23714	regulation of protein phosphorylation	MYLK2|CSF3|NCF1|ZAK|ARAF|CBLC|LDLRAD4|IGF1R|PREX1|STK11|FGF8|CCND2|UBASH3B|ZC3H12A|CDK5RAP1|ARL6IP5|AKT1|MAP3K9|CDK5RAP3|GM13288|TSPYL2|IGFBP4|CD300A|PRKCE|ADIPOQ|TRP73|TWSG1|SFRP2|CDC37|DGKQ|TNIK|EZR|PLPP3|CDC42SE1|ZFP622|SDC4|PSEN2|ADRB2|STK4|FOXO1|PIK3R6|C3|SLC9A3R1|SOCS3|PRDX2|INPP5F|PRKAR2A|MBIP|STAP1|MAP2K7|FGF23|SLAMF1|CDC6|HSPA2|BMP7|ESR2|SMAD7|CCDC88A|VANGL2|PTPRC|RGCC|TRP53|FGF18|PPP1R1…
9889	2.1507e-09	1.6059e-07	358	3894	1641	23714	regulation of biosynthetic process	PRRXL1|ZFP600|MAML2|EHMT2|KEAP1|IKZF3|BACH2|PSMD9|ZFP281|CREB3L4|ZC3H12A|NAMPT|DPF1|CDK5RAP1|AKT1|EPC1|SOX8|SOX6|IER5|CDK5RAP3|SOX4|ZFP286|TSPYL2|ABT1|PRKCH|RBFOX2|SFMBT1|DAPK1|METTL3|FOXH1|DNTTIP1|RFX2|MED9|EBF4|RUNX3|SND1|TWSG1|RFX8|SFRP2|PPP1R3D|ZFP296|HOXB3|ATF5|EZR|PLPP3|ZFPM1|SKAP1|TRIM11|ASF1A|PIF1|ZBTB8A|SET|ANP32A|TERC|TXK|BAZ2A|WDR61|ZFP629|MRPL12|NLK|C3|PRDX2|NUP85|INPP5D|ZFP184|ZBTB7B…
34645	2.1318e-09	1.6059e-07	263	2691	1641	23714	cellular macromolecule biosynthetic process	PRRXL1|KEAP1|RPL8|IKZF3|BACH2|RNY1|KRTCAP2|RPS16|RPS19|ZFP281|CREB3L4|DPF1|AKT1|EPC1|SOX8|RPS11|SOX6|IER5|SOX4|TSPYL2|ABT1|SFMBT1|FOXH1|DNTTIP1|RFX2|MED9|EBF4|RUNX3|SND1|RFX8|ZFP296|TCEANC2|HOXB3|ATF5|RPL28|ZFPM1|ASF1A|PIF1|ZBTB8A|RPN2|ANP32A|TERC|TXK|BAZ2A|WDR61|ZFP629|MRPL12|ART5|NLK|ART4|ART1|PEO1|CHST11|CHST12|ST8SIA4|MCMBP|ZFP184|ZBTB7B|B4GALNT2|STAT5A|STAT5B|GTF2IRD2|ST8SIA1|SETD1B|SNAI3|IR…
48534	2.7166e-09	2.0095e-07	91	694	1641	23714	hematopoietic or lymphoid organ development	RET|CSF3|LRRK1|SHB|CHD2|LYL1|PREX1|STK11|SART3|RPS19|CCR7|LGALS8|SOX6|SOX4|GM13288|ANXA2|LMO4|ACTN1|SLC11A2|RHOH|SYP|RUNX3|VAV1|TGFBR2|TGFBR3|ZAP70|TWSG1|SFRP2|IFNG|IRF4|IL3RA|LTA|TYRO3|HOXB3|HCLS1|ZFPM1|CARD11|HDAC5|TERC|TXK|LEF1|PSEN2|NRF1|STK4|ADD1|RELB|HDAC7|RHD|ADGRG3|CD79B|PRDX2|BCL2L11|PTK2B|STAP1|HES1|SLAMF6|CD300LF|MAPK3|SLAMF1|TBX1|STAT5A|FARP2|HSPA9|STAT5B|SEMA4A|RABGAP1L|STAT3|PRRC2C|…
2000145	2.7964e-09	2.0494e-07	98	768	1641	23714	regulation of cell motility	SERPINE1|SPINT2|LDLRAD4|CCR1L1|IGF1R|PREX1|GPR173|ZC3H12A|AKT1|ARID2|LMO4|CD300A|PRKCE|ADIPOQ|PGF|SFRP2|ADAM15|PLPP3|CD274|SDC4|SDC3|ADGRG3|SLC9A3R1|ATP5B|ADGRG1|INPP5F|MBIP|PLXNA1|STAP1|APOD|SRGAP2|ELANE|SLAMF1|STAT5A|CARMIL1|SMAD3|IDH2|SSH2|SELE|SELP|PTPRC|RGCC|ARPC2|FES|TRP53|TNFSF4|FGF18|FGFR1OP|GPR18|NFE2L2|RET|ITGB3|CCDC125|PTPRJ|CXCL1|ARHGAP5|CXCL3|TMEM102|CCR7|LBP|BBS4|TRP53INP1|EDN1|ARAP…
22407	3.1712e-09	2.3028e-07	59	377	1641	23714	regulation of cell-cell adhesion	FAM49B|H2-T23|SPINT2|SHB|LRRC32|ZFP35|UBASH3B|FLOT2|CCR7|H2-OA|LGALS8|LAG3|RIPK2|CD300A|ADIPOQ|ICOSL|TGFBR2|ZAP70|TWSG1|IFNG|PLPP3|CARD11|CD44|CD274|SDC4|LEF1|IL4RA|DTX1|ADRB2|PIK3R6|D930015E06RIK|EFNB1|PRDX2|IL1RL2|PODXL|STAT4|HES1|ZBTB7B|B4GALNT2|ELANE|SLAMF1|STAT5A|STAT5B|GSN|BAD|H2-AA|BMP7|VEGFA|SMAD7|CYLD|CD4|CD40LG|PTPRC|RGCC|NR4A3|CD6|BCL6|CD5|TNFSF4
34654	3.3766e-09	2.4296e-07	217	2139	1641	23714	nucleobase-containing compound biosynthetic process	PANK4|PRRXL1|CMAS|KEAP1|IKZF3|BACH2|ZFP281|CREB3L4|NAMPT|DPF1|EPC1|SOX8|SOX6|IER5|SOX4|TSPYL2|ABT1|SFMBT1|FOXH1|DNTTIP1|RFX2|MED9|EBF4|RUNX3|SND1|MTAP|RFX8|ZFP296|TCEANC2|HOXB3|ATF5|ZFPM1|ASF1A|ZBTB8A|ANP32A|TERC|TXK|BAZ2A|WDR61|ZFP629|MRPL12|NLK|ATP5L|ATP5B|PEO1|ATP6V0A4|ZFP184|ZBTB7B|STAT5A|STAT5B|GTF2IRD2|SETD1B|SNAI3|IRF2BP2|PBX4|NR1D1|NFATC4|UCK2|ID2|AGO2|PPP1R1B|HBP1|VSX2|ZFP488|TCF25|SETD7…
43068	3.524e-09	2.5128e-07	79	574	1641	23714	positive regulation of programmed cell death	RET|CDKN1A|ZAK|LRRK2|PIDD1|ZC3H12A|TNFSF10|ARL6IP5|AKT1|MAP3K9|CTNNBL1|SOX4|TGM2|TRP53INP1|RIPK2|DAPK1|ADIPOQ|SLC11A2|PLAUR|TRP73|SIAH1A|ANO6|MMP9|RUNX3|SFPQ|SFRP2|IFNG|LTA|CD44|HDAC4|CD274|ZFP622|CAMK2D|CAMK2A|PSEN2|NOD1|ADRB2|STK4|FOXO1|SAV1|PTPA|SLC9A3R1|MAPK9|BCL2L11|ZMAT3|INPP5D|MAP2K7|PAK2|SKIL|ZSWIM2|MCL1|SRPK2|TCF7L2|FIS1|GSN|SMAD3|BAD|BNIP3|S100B|BMP7|IGF2R|ESR2|NFATC4|PPP1CA|MLLT11|CYLD…
10941	3.5754e-09	2.5267e-07	167	1545	1641	23714	regulation of cell death	CSF3|ZAK|SERPINE1|ARAF|IKZF3|GIMAP8|IGF1R|PCMT1|FGF8|CCND2|ZC3H12A|TNFSF10|ARL6IP5|AKT1|SOX8|MAP3K9|LZTS2|SOX4|TGM2|IER3|PRKCH|DAPK1|KCNH8|PRKCE|ADIPOQ|SLC11A2|TRP73|SIAH1A|RUNX3|PGF|PIAS1|EEF1A1|SFRP2|NCL|TYRO3|AIPL1|ATF5|OPTN|CARD11|CD274|ZFP622|SET|STXBP1|PSEN2|ADRB2|STK4|FOXO1|SAV1|SLC9A3R1|SOCS3|PRDX2|BCL2L11|BAG5|CHST11|ZMAT3|INPP5D|MBIP|MAP2K7|SKIL|MCL1|STAT5A|IVNS1ABP|SRPK2|STAT5B|FIS1|SM…
2521	4.3461e-09	3.0442e-07	56	352	1641	23714	leukocyte differentiation	CSF3|LRRK1|LYL1|PREX1|STK11|CCR7|LGALS8|SOX4|GM13288|ANXA2|RHOH|VAV1|TGFBR2|ZAP70|IFNG|IRF4|IL3RA|TYRO3|ZFPM1|CARD11|HDAC5|TXK|LEF1|PSEN2|RELB|HDAC7|ADGRG3|CD79B|PTK2B|SLAMF6|CD300LF|SLAMF1|STAT5A|FARP2|STAT5B|SEMA4A|STAT3|VEGFA|PAN2|CYLD|CD4|CD40LG|EFNA2|PTPRC|GON4L|BCL6|AXL|CLCF1|ID2|TRP53|BCL3|FAS|BAX|TCF3|ITM2A|GPR18
32270	4.4187e-09	3.0679e-07	149	1341	1641	23714	positive regulation of cellular protein metabolic process	CSF3|NCF1|ZAK|ARAF|IGF1R|STK11|RASSF1|FGF8|CCND2|ZC3H12A|TNFSF10|CDK5RAP1|ARL6IP5|AKT1|MAP3K9|CDK5RAP3|SOX4|ARRDC4|PPP1R16B|GM13288|IST1|DAPK1|IGFBP4|CD300A|PRKCE|ADIPOQ|METTL3|SLC11A2|TRP73|CSNK1E|PIAS1|TWSG1|SFRP2|DGKQ|TNIK|EZR|PLPP3|ZFP622|SDC4|PLGRKT|PSEN2|WDR61|ADRB2|STK4|PIK3R6|C3|PRDX2|BCL2L11|MBIP|STAP1|MAP2K7|FGF23|SLAMF1|FIS1|SMAD3|CDC6|HSPA2|BMP7|ESR2|SMAD7|NFKBIA|CCDC88A|DAP|VANGL2|PT…
10942	4.5067e-09	3.1018e-07	83	618	1641	23714	positive regulation of cell death	RET|CDKN1A|PPP1R13B|ZAK|LRRK2|PIDD1|ZC3H12A|TNFSF10|ARL6IP5|AKT1|MAP3K9|LZTS2|CTNNBL1|SOX4|TGM2|TRP53INP1|RIPK2|DAPK1|ADIPOQ|SLC11A2|PLAUR|TRP73|SIAH1A|ANO6|MMP9|RUNX3|EEF1A1|SFPQ|SFRP2|IFNG|LTA|CD44|HDAC4|CD274|ZFP622|CAMK2D|CAMK2A|PSEN2|NOD1|ADRB2|STK4|FOXO1|SAV1|PTPA|SLC9A3R1|MAPK9|BCL2L11|ZMAT3|INPP5D|FYN|MAP2K7|PAK2|SKIL|ZSWIM2|MCL1|SRPK2|TCF7L2|FIS1|GSN|SMAD3|BAD|BNIP3|S100B|BMP7|IGF2R|ESR2…
51179	4.6511e-09	3.1735e-07	406	4545	1641	23714	localization	FNBP1L|BACH2|PREX1|AKT1|MYEOV2|WLS|IER3|STARD3|RBFOX2|STARD5|UNC13A|NUP210|FNBP1|PRKCE|HSPG2|SLC5A9|IFT81|ORAI2|TYRO3|OPTN|SKAP1|CDC42SE1|TTYH3|TTYH1|OAZ1|SLC5A3|CHST11|NUP85|ELANE|DNAH11|RAB3IP|A1CF|SLC6A5|EHD3|VANGL2|FXYD3|GIPC1|SFXN3|HYOU1|DAND5|RET|ACHE|KCNC1|PEAR1|SLC6A2|HSPB11|ASGR2|MECP2|PANX1|CHL1|TCTN1|LDLRAP1|PANX3|JAK1|ANXA2|SLC2A13|SSR2|SLC39A11|PLCB3|SLC7A8|RILPL1|PLIN2|RAPGEF6|PCYOX…
22008	5.0303e-09	3.403e-07	172	1611	1641	23714	neurogenesis	CPNE9|PRRXL1|RAB3A|EHMT2|STMN3|OTP|TSKU|ACTB|IGF1R|PREX1|GPR173|STK11|CDH4|FGF8|HERC1|TUBB3|DUOXA1|PALM|AKT1|NRTN|SOX8|EPHB2|SOX6|SOX4|ABT1|PRKCH|RBFOX2|UNC13A|IST1|LMO4|SLC11A2|TRP73|ISLR2|RUNX3|EEF1A1|SFRP2|FEZ2|HOXB3|TNIK|ATF5|NPTXR|PLPP3|TRIM11|GCM1|NOTCH3|NRN1|SDC4|STXBP1|DTX1|APCDD1|TRPM1|SLC9A3R1|EFNB1|ADGRG1|BAG5|INPP5F|BTBD2|MBIP|CDH23|PLXNA1|STAP1|SRGAP2|SKIL|WNT3|VASP|PLK5|IDH2|SSH2|CO…
51130	5.3089e-09	3.561e-07	138	1219	1641	23714	positive regulation of cellular component organization	CPNE9|CSF3|PHLDB1|SERPINE1|IGF1R|PREX1|STK11|CDH4|CNST|FGF8|PALM|TNFSF10|AKT1|EPHB2|UNC13A|IST1|SLX1B|PRKCE|ISLR2|CYBA|WBP11|EEF1A1|CDC37|MSH5|ADGRB1|EZR|RPL28|OPTN|GCM1|SDC4|TERC|IL4RA|WDR61|ADRB2|C2|C3|BCL2L11|MBIP|STAP1|CD300LF|MAP2K7|SKIL|WNT3|VASP|CARMIL1|FIS1|SLMO1|PLK5|SMAD3|NEK7|SELE|BMP7|MLLT11|AHI1|CCDC88A|CNOT6|RGCC|ARPC2|BCL6|DPCR1|FES|TRP53|PEMT|NFE2L2|RET|ACHE|ITGB3|BRK1|PTPRJ|HK2|M…
51241	5.5636e-09	3.7005e-07	132	1152	1641	23714	negative regulation of multicellular organismal process	NCF1|SERPINE1|LDLRAD4|GPR173|STK11|FGF8|ZFP35|RPS19|UBASH3B|ZC3H12A|SOX8|EPHB2|PTGDS|SOX6|GUCY1A3|CD96|LAG3|SFMBT1|ADIPOQ|TRP73|CYBA|TWSG1|SFRP2|ADGRB1|ATF5|EZR|ZFPM1|TRIM11|CD274|NOTCH3|IL4RA|DTX1|WDR61|ADRB2|STK4|SAV1|PRDX2|ADGRG1|BAG5|INPP5F|INPP5D|STAP1|APOD|SRGAP2|FGF23|WNT3|ELANE|SLAMF1|STAT5A|HSPA9|STAT5B|SMAD3|TNFRSF9|IDH2|BMP7|NFATC4|GFAP|SMAD7|NFKBIA|CYLD|MC1R|RGCC|BCL6|ID2|TRP53|TNFSF4…
44271	5.7057e-09	3.7017e-07	254	2607	1641	23714	cellular nitrogen compound biosynthetic process	PANK4|PRRXL1|CMAS|KEAP1|RPL8|IKZF3|BACH2|RPS16|RPS19|ZFP281|CREB3L4|NAMPT|DPF1|AKT1|EPC1|SOX8|RPS11|SOX6|IER5|SOX4|TSPYL2|ABT1|SFMBT1|FOXH1|SLC11A2|DNTTIP1|RFX2|MED9|EBF4|RUNX3|SND1|MTAP|RFX8|ZFP296|TCEANC2|HOXB3|ATF5|RPL28|ZFPM1|ASF1A|ZBTB8A|ANP32A|TERC|TXK|BAZ2A|WDR61|ZFP629|MRPL12|NLK|OAZ1|ATP5L|ATP5B|PEO1|ST8SIA4|PNPO|ATP6V0A4|ZFP184|ZBTB7B|STAT5A|STAT5B|GTF2IRD2|SETD1B|SNAI3|IRF2BP2|MTHFS|PB…
44092	5.6849e-09	3.7017e-07	112	930	1641	23714	negative regulation of molecular function	ANKRD33|SERPINE1|CBLC|KEAP1|SPINT2|IGF1R|PREX1|CNST|UBASH3B|ZC3H12A|PALM|CDK5RAP1|AKT1|CDK5RAP3|CD300A|ADIPOQ|FOXH1|TRP73|NOSIP|CSNK1E|SFRP2|ADAM15|ZFPM1|PIF1|PXK|NPRL2|PSEN2|ZC3HAV1|ADRB2|OAZ1|CNN3|ADGRG3|SLC9A3R1|SOCS3|PRDX2|BAG5|PRKAR2A|CHCHD10|SERPINA3M|BMP7|WAPL|NFATC4|SMAD7|NFKBIA|CYLD|NR4A1|PBP2|DAP|PTPRC|SERPINB6B|ID2|TRP53|TNFSF4|PPP1R1B|FGFR1OP|CDKN1A|LRRK2|USP33|SETD7|WFDC1|PTPRJ|SHB|W…
40012	5.6912e-09	3.7017e-07	104	843	1641	23714	regulation of locomotion	SERPINE1|SPINT2|LDLRAD4|CCR1L1|IGF1R|PREX1|GPR173|ZC3H12A|AKT1|ARID2|LMO4|CD300A|PRKCE|ADIPOQ|PGF|SFRP2|ADAM15|PLPP3|TRIM11|CD274|SDC4|SDC3|ADGRG3|SLC9A3R1|ATP5B|ADGRG1|INPP5F|MBIP|PLXNA1|STAP1|APOD|SRGAP2|WNT3|ELANE|SLAMF1|STAT5A|CARMIL1|SMAD3|IDH2|SSH2|SELE|SELP|PTPRC|RGCC|ARPC2|FES|TRP53|TNFSF4|FGF18|FGFR1OP|GPR18|NFE2L2|RET|ITGB3|LRRK2|CCDC125|PTPRJ|CXCL1|ARHGAP5|CXCL3|TMEM102|CCR7|LBP|CCR4|B…
31326	6.1658e-09	3.9677e-07	351	3839	1641	23714	regulation of cellular biosynthetic process	PRRXL1|ZFP600|MAML2|EHMT2|KEAP1|IKZF3|BACH2|PSMD9|ZFP281|CREB3L4|ZC3H12A|NAMPT|DPF1|CDK5RAP1|AKT1|EPC1|SOX8|SOX6|IER5|CDK5RAP3|SOX4|ZFP286|TSPYL2|ABT1|PRKCH|RBFOX2|SFMBT1|DAPK1|METTL3|FOXH1|DNTTIP1|RFX2|MED9|EBF4|RUNX3|SND1|TWSG1|RFX8|SFRP2|PPP1R3D|ZFP296|HOXB3|ATF5|EZR|PLPP3|ZFPM1|SKAP1|TRIM11|ASF1A|PIF1|ZBTB8A|SET|ANP32A|TERC|TXK|BAZ2A|WDR61|ZFP629|MRPL12|NLK|C3|PRDX2|NUP85|INPP5D|ZFP184|ZBTB7B…
19220	7.9415e-09	5.0691e-07	173	1633	1641	23714	regulation of phosphate metabolic process	MYLK2|CSF3|NCF1|ZAK|ARAF|CBLC|LDLRAD4|IGF1R|PREX1|STK11|CNST|FGF8|CCND2|UBASH3B|ZC3H12A|PALM|CDK5RAP1|ARL6IP5|AKT1|MAP3K9|CDK5RAP3|IER3|GUCY1A3|PPP1R16B|GM13288|TSPYL2|LMO4|IGFBP4|CD300A|PRKCE|ADIPOQ|TRP73|RUNDC3A|TWSG1|SFRP2|CDC37|DGKQ|TNIK|AIPL1|EZR|PLPP3|CDC42SE1|ZFP622|SDC4|NPRL2|PSEN2|ADRB2|STK4|FOXO1|PIK3R6|C3|SLC9A3R1|SOCS3|PRDX2|NUAK1|INPP5F|PRKAR2A|MBIP|STAP1|MAP2K7|FGF23|SLAMF1|SMAD3|HT…
1903706	9.4478e-09	5.9823e-07	57	369	1641	23714	regulation of hemopoiesis	CSF3|ITGB3|CXCL1|SHB|IKZF3|ZFP35|UBASH3B|MIR150|CCR7|H2-OA|RBFOX2|ATP6AP1|RIPK2|ADIPOQ|TGFBR2|ZAP70|IFNG|HCLS1|ZFPM1|CARD11|CD44|LEF1|IL4RA|DTX1|WDR61|PIK3R6|D930015E06RIK|PRDX2|IL1RL2|INPP5D|ATXN1L|PTK2B|HES1|ZBTB7B|HES5|STAT5A|HSPA9|STAT5B|BAD|STAT3|ISG15|TMEM64|H2-AA|VEGFA|SMAD7|NFKBIA|CYLD|CD4|CD40LG|PTPRC|BCL6|AXL|FES|ID2|TNFSF4|FAS|NFE2L2
45859	9.7574e-09	6.1293e-07	82	618	1641	23714	regulation of protein kinase activity	CDKN1A|NCF1|ZAK|ITGB3|LRRK2|CBLC|PTPRJ|SHB|SMG8|PIK3CG|IGF1R|LMNB1|PREX1|C1QTNF2|SPRED1|STK11|CCND2|UBASH3B|CDK5RAP1|AKT1|CCR7|MAP3K9|CDK5RAP3|DUSP4|TSPYL2|EDN1|H2AFY|CD300A|ADIPOQ|TRP73|SYP|DUSP8|ASPN|TGFBR2|RAP2C|KAT2B|SFRP2|PSRC1|IFNG|RTN4RL1|CDC37|ANG|TNIK|ARHGEF5|LRRC15|SDC4|PSEN2|IL6RA|EGFR|PIK3R6|GNAI2|SLC9A3R1|SOCS3|PRDX2|PRKAR2A|MBIP|STAT4|SH3BP5|PTK2B|STAP1|MAP2K7|NPM1|PDE6H|SPRY4|CDC6|…
51174	9.8959e-09	6.1674e-07	173	1638	1641	23714	regulation of phosphorus metabolic process	MYLK2|CSF3|NCF1|ZAK|ARAF|CBLC|LDLRAD4|IGF1R|PREX1|STK11|CNST|FGF8|CCND2|UBASH3B|ZC3H12A|PALM|CDK5RAP1|ARL6IP5|AKT1|MAP3K9|CDK5RAP3|IER3|GUCY1A3|PPP1R16B|GM13288|TSPYL2|LMO4|IGFBP4|CD300A|PRKCE|ADIPOQ|TRP73|RUNDC3A|TWSG1|SFRP2|CDC37|DGKQ|TNIK|AIPL1|EZR|PLPP3|CDC42SE1|ZFP622|SDC4|NPRL2|PSEN2|ADRB2|STK4|FOXO1|PIK3R6|C3|SLC9A3R1|SOCS3|PRDX2|NUAK1|INPP5F|PRKAR2A|MBIP|STAP1|MAP2K7|FGF23|SLAMF1|SMAD3|HT…
40011	1.048e-08	6.4805e-07	120	1029	1641	23714	locomotion	PRRXL1|PVR|CCR1L1|PREX1|CDH4|FGF8|RPS19|TUBB3|NRTN|TEKT4|SOX8|TEKT5|EPHB2|TNS1|RBFOX2|IST1|RUNX3|FEZ2|TYRO3|PLGRKT|PSEN2|APCDD1|EFNB1|ATP5B|ADGRG1|NUP85|PODXL|PLXNA1|SRGAP2|WNT3|ELANE|SLAMF1|VASP|STAT5B|CARMIL1|DNAH11|SELE|BMP7|ARHGAP24|ESR2|SELP|CCDC88A|NR4A1|VANGL2|PTPRC|NR4A3|FES|ID2|GIPC1|GRAP|CORO7|DDR1|RET|NRP2|ITGB3|LRRK2|USP33|BRK1|PTPRJ|CXCL1|CXCL3|PIK3CG|CHL1|CCR8|CCR7|LBP|AMICA1|CCR4|B…
43065	1.0868e-08	6.6682e-07	77	568	1641	23714	positive regulation of apoptotic process	RET|ZAK|PIDD1|ZC3H12A|TNFSF10|ARL6IP5|AKT1|MAP3K9|CTNNBL1|SOX4|TGM2|TRP53INP1|RIPK2|DAPK1|ADIPOQ|SLC11A2|PLAUR|TRP73|SIAH1A|ANO6|MMP9|RUNX3|SFPQ|SFRP2|IFNG|LTA|CD44|HDAC4|CD274|ZFP622|CAMK2D|CAMK2A|PSEN2|NOD1|ADRB2|STK4|FOXO1|SAV1|PTPA|SLC9A3R1|MAPK9|BCL2L11|ZMAT3|INPP5D|MAP2K7|PAK2|SKIL|ZSWIM2|MCL1|SRPK2|TCF7L2|FIS1|GSN|SMAD3|BAD|BNIP3|S100B|BMP7|IGF2R|ESR2|NFATC4|PPP1CA|MLLT11|CYLD|NR4A1|DAP|CD…
6793	1.1093e-08	6.7538e-07	177	1688	1641	23714	phosphorus metabolic process	PANK4|MYLK2|CMAS|NCF1|ZAK|ARAF|TESK2|LCLAT1|IGF1R|STK11|FGF8|UBASH3B|NAMPT|AKT1|MAP3K9|EPHB2|GUCY1A3|CDKL4|PRKCH|DAPK1|PRKCE|SACM1L|TTC7B|MATK|PRPF4B|CSNK1E|SDHA|DGKZ|RUNX3|OXCT2A|DPM2|DOK2|DGKQ|TYRO3|SUCLG1|ALPK2|TNIK|PLPP3|ACOT4|PLPP1|IPPK|PXK|PFKFB4|H6PD|TXK|NLK|STK4|ATP5L|PGS1|ATP5B|NUAK1|INPP5F|INPP5D|MBIP|PNPO|ATP6V0A4|MAP2K7|MARK4|B4GALNT2|FGF23|STAT5A|SRPK2|SMAD2|FDPS|CDK18|PLK5|SRMS|NEK7…
33043	1.1452e-08	6.9194e-07	130	1143	1641	23714	regulation of organelle organization	CSF3|PHLDB1|RAB3A|EHMT2|STMN3|IGF1R|PREX1|RASSF1|FGF8|CDC27|TBC1D30|TNFSF10|AKT1|IER3|SLX1B|PRKCE|WBP11|ATXN2L|EML4|CDC37|FEZ2|MSH5|VDAC1|ATF5|EZR|RPL28|OPTN|PIF1|SDC4|TERC|NPRL2|WDR61|ADRB2|BCL2L11|TBC1D13|STAP1|MAP2K7|EVI5|SLAMF1|VASP|CARMIL1|FIS1|RABGAP1L|SLMO1|SMAD3|NEK7|XRCC1|CDC6|SSH2|BMP7|WAPL|MLLT11|CYLD|CCDC88A|EHD3|CNOT6|KIF18A|VANGL2|RGCC|ARPC2|BCL6|DPCR1|FES|TRP53|PEMT|AIRN|MDM1|ITGB3…
51093	1.1571e-08	6.9381e-07	112	942	1641	23714	negative regulation of developmental process	SERPINE1|LDLRAD4|GPR173|STK11|FGF8|ZFP35|UBASH3B|SOX8|EPHB2|SOX6|SFMBT1|ADIPOQ|TRP73|TWSG1|SFRP2|ADGRB1|ATF5|ZFPM1|TRIM11|NOTCH3|IL4RA|DTX1|WDR61|ADRB2|STK4|FOXO1|SAV1|PRDX2|ADGRG1|BAG5|INPP5F|INPP5D|STAP1|SRGAP2|FGF23|SKIL|WNT3|STAT5A|HSPA9|STAT5B|SMAD3|IDH2|BMP7|NFATC4|GFAP|SMAD7|NFKBIA|CYLD|RGCC|BCL6|ID2|TRP53|TNFSF4|HBP1|DAND5|NFE2L2|GDI1|ITGB3|WISP3|SHB|MECP2|RAC3|DACT3|ME2|CCR4|TRP53INP1|TR…
43412	1.1968e-08	7.1224e-07	236	2405	1641	23714	macromolecule modification	ZAK|EHMT2|ARAF|TESK2|CBLC|KEAP1|PCMT1|KRTCAP2|UBASH3B|RUSC1|ZC3H12A|CDC27|CDK5RAP1|AKT1|EPC1|SNRPD3|EPHB2|CDK5RAP3|TSPYL2|PRKCH|SFMBT1|DAPK1|PRKCE|METTL3|NSMCE1|SIAH1A|CSNK1E|RUNX3|PADI3|TYRO3|ALPK2|ASF1A|PLPP1|RPN2|TXK|BAZ2A|WDR61|ART5|NLK|ART4|ART1|NUAK1|DPH1|ST8SIA4|B4GALNT2|STAT5A|SRPK2|CDK18|PLK5|SRMS|ST8SIA1|SETD1B|EDEM2|BTBD11|A1CF|CYLD|GRAP|DDR1|RET|SMOK2A|ERO1LB|SETD7|TRMO|OTUD7B|PIGZ|PT…
31401	1.2511e-08	7.3898e-07	124	1077	1641	23714	positive regulation of protein modification process	CSF3|NCF1|ZAK|ARAF|IGF1R|STK11|RASSF1|FGF8|CCND2|ZC3H12A|ARL6IP5|AKT1|MAP3K9|CDK5RAP3|SOX4|ARRDC4|PPP1R16B|GM13288|IGFBP4|CD300A|PRKCE|ADIPOQ|TRP73|PIAS1|TWSG1|SFRP2|DGKQ|TNIK|PLPP3|ZFP622|SDC4|WDR61|ADRB2|STK4|PIK3R6|C3|PRDX2|MBIP|STAP1|MAP2K7|FGF23|SLAMF1|CDC6|HSPA2|BMP7|ESR2|SMAD7|CCDC88A|VANGL2|PTPRC|RGCC|BCL6|UBE2S|TRP53|FGF18|RET|CDKN1A|ITGB3|LRRK2|LRRK1|PIK3CG|LMNB1|MECP2|C1QTNF2|SART3|CCR…
6351	1.4095e-08	8.264e-07	194	1897	1641	23714	transcription, DNA-templated	PRRXL1|KEAP1|IKZF3|BACH2|ZFP281|CREB3L4|DPF1|EPC1|SOX8|SOX6|IER5|SOX4|TSPYL2|ABT1|SFMBT1|FOXH1|DNTTIP1|RFX2|MED9|EBF4|RUNX3|SND1|RFX8|ZFP296|TCEANC2|HOXB3|ATF5|ZFPM1|ASF1A|ZBTB8A|ANP32A|TXK|BAZ2A|WDR61|ZFP629|MRPL12|NLK|PEO1|ZFP184|ZBTB7B|STAT5A|STAT5B|GTF2IRD2|SETD1B|SNAI3|IRF2BP2|PBX4|NR1D1|NFATC4|ID2|AGO2|PPP1R1B|HBP1|VSX2|ZFP488|TCF25|SETD7|TCF20|MED16|MECP2|ZMYM2|CHL1|MED10|RAC3|TRP53INP1|SS…
97659	1.4673e-08	8.4877e-07	194	1898	1641	23714	nucleic acid-templated transcription	PRRXL1|KEAP1|IKZF3|BACH2|ZFP281|CREB3L4|DPF1|EPC1|SOX8|SOX6|IER5|SOX4|TSPYL2|ABT1|SFMBT1|FOXH1|DNTTIP1|RFX2|MED9|EBF4|RUNX3|SND1|RFX8|ZFP296|TCEANC2|HOXB3|ATF5|ZFPM1|ASF1A|ZBTB8A|ANP32A|TXK|BAZ2A|WDR61|ZFP629|MRPL12|NLK|PEO1|ZFP184|ZBTB7B|STAT5A|STAT5B|GTF2IRD2|SETD1B|SNAI3|IRF2BP2|PBX4|NR1D1|NFATC4|ID2|AGO2|PPP1R1B|HBP1|VSX2|ZFP488|TCF25|SETD7|TCF20|MED16|MECP2|ZMYM2|CHL1|MED10|RAC3|TRP53INP1|SS…
30097	1.4691e-08	8.4877e-07	83	634	1641	23714	hemopoiesis	CSF3|LRRK1|SHB|CHD2|LYL1|PREX1|STK11|SART3|RPS19|CCR7|LGALS8|SOX6|SOX4|GM13288|ANXA2|ACTN1|SLC11A2|RHOH|SYP|RUNX3|VAV1|TGFBR2|TGFBR3|ZAP70|TWSG1|SFRP2|IFNG|IRF4|IL3RA|TYRO3|HOXB3|HCLS1|ZFPM1|CARD11|HDAC5|TERC|TXK|LEF1|PSEN2|NRF1|STK4|ADD1|RELB|HDAC7|RHD|ADGRG3|CD79B|PTK2B|STAP1|SLAMF6|CD300LF|SLAMF1|STAT5A|FARP2|HSPA9|STAT5B|SEMA4A|RABGAP1L|STAT3|PRRC2C|VEGFA|TNRC6C|PAN2|CYLD|CD4|TTC7|CD40LG|EFNA…
30334	1.6912e-08	9.7e-07	92	731	1641	23714	regulation of cell migration	RET|ITGB3|SERPINE1|PTPRJ|CXCL1|LDLRAD4|ARHGAP5|CXCL3|CCR1L1|IGF1R|PREX1|GPR173|TMEM102|ZC3H12A|AKT1|CCR7|LBP|ARID2|TRP53INP1|EDN1|LMO4|CD300A|PRKCE|ADIPOQ|ARAP3|ANO6|MMP9|PGF|TGFBR2|RAP2C|TGFBR3|IL1A|SFRP2|ADAM15|IFNG|PECAM1|ITGA5|PLPP3|HDAC4|CX3CR1|CD274|HDAC5|LRRC15|CD63|CAMK2D|SDC4|SDC3|LEF1|FURIN|NTN1|EGFR|HDAC7|ADGRG3|SLC9A3R1|ATP5B|ADGRG1|P2RY2|LMNA|MBIP|PTK2B|PLXNA1|STAP1|APOD|SRGAP2|ELANE…
6796	1.7169e-08	9.7763e-07	171	1627	1641	23714	phosphate-containing compound metabolic process	PANK4|MYLK2|NCF1|ZAK|ARAF|TESK2|LCLAT1|IGF1R|STK11|FGF8|UBASH3B|NAMPT|AKT1|MAP3K9|EPHB2|GUCY1A3|CDKL4|PRKCH|DAPK1|PRKCE|SACM1L|TTC7B|MATK|PRPF4B|CSNK1E|SDHA|DGKZ|RUNX3|DPM2|DOK2|DGKQ|TYRO3|ALPK2|TNIK|PLPP3|PLPP1|IPPK|PXK|PFKFB4|H6PD|TXK|NLK|STK4|ATP5L|PGS1|ATP5B|NUAK1|INPP5F|INPP5D|MBIP|PNPO|ATP6V0A4|MAP2K7|MARK4|FGF23|STAT5A|SRPK2|SMAD2|FDPS|CDK18|PLK5|SRMS|NEK7|IDH2|CHCHD10|SSH2|COQ7|SMAD7|PTPR…
31347	1.7553e-08	9.9235e-07	69	493	1641	23714	regulation of defense response	H2-T23|SERPINE1|WFDC1|CXCL1|PVR|PIK3CG|RPS19|DUOXA1|ZC3H12A|DUOXA2|CCR7|LBP|TGM2|IER3|CD96|LAG3|RIPK2|CD300A|PRKCE|ADIPOQ|CYBA|IL17RC|VAV1|PPM1B|PSMA1|IFNG|IRF4|CDC37|LTA|TYRO3|CD226|TLR7|TBC1D23|SMPDL3B|OPTN|MGLL|CD44|CX3CR1|MVK|TXK|NOD1|ZC3HAV1|ADRB2|SAMHD1|EGFR|PIK3R6|C2|C3|SOCS3|IL1RL2|NT5E|CNR2|APOD|SLAMF6|CD300LF|MAPK3|STAT5A|STAT5B|SMAD3|NR1D1|NFKBIA|MIR147|FABP4|CD6|BCL6|CLCF1|TNFSF4|PDCD…
6357	1.8798e-08	1.0552e-06	184	1784	1641	23714	regulation of transcription from RNA polymerase II promoter	CSF3|CRTC3|MAML2|EHMT2|ANKRD33|PRDM2|IKZF3|ETS2|BACH2|PSMD9|FGF8|SALL2|ZFP281|CREB3L4|ZC3H12A|NAMPT|NFATC2IP|KPNA6|AKT1|EPC1|SOX8|ARID2|SOX6|IER5|CDK5RAP3|SOX4|IFNAR2|TLE4|ABT1|MAMSTR|LMO4|USP3|ZFP217|FOXH1|RFX2|TRP73|MED9|EBF4|MIRLET7D|RUNX3|PIAS1|ARMCX3|TWSG1|RFX8|SFRP2|DGKQ|NCL|TIMELESS|ZFP296|HOXB3|ATF5|EZR|ZFPM1|SKAP1|GCM1|NOTCH3|TXK|PSEN2|WDR61|NRF1|ADRB2|FOXO1|MED31|ZBTB7B|SKIL|ELANE|STAT5…
1903037	1.909e-08	1.0641e-06	48	292	1641	23714	regulation of leukocyte cell-cell adhesion	CD274|FAM49B|H2-T23|SDC4|IL4RA|DTX1|SHB|LRRC32|PIK3R6|D930015E06RIK|EFNB1|PRDX2|IL1RL2|ZFP35|STAT4|FLOT2|HES1|CCR7|H2-OA|LGALS8|ZBTB7B|ELANE|SLAMF1|STAT5A|STAT5B|LAG3|GSN|RIPK2|CD300A|BAD|ICOSL|H2-AA|SMAD7|TGFBR2|ZAP70|CYLD|CD4|TWSG1|CD40LG|PTPRC|NR4A3|CD6|BCL6|IFNG|CD5|TNFSF4|CARD11|CD44
32774	2.0192e-08	1.1176e-06	194	1906	1641	23714	RNA biosynthetic process	PRRXL1|KEAP1|IKZF3|BACH2|ZFP281|CREB3L4|DPF1|EPC1|SOX8|SOX6|IER5|SOX4|TSPYL2|ABT1|SFMBT1|FOXH1|DNTTIP1|RFX2|MED9|EBF4|RUNX3|SND1|RFX8|ZFP296|TCEANC2|HOXB3|ATF5|ZFPM1|ASF1A|ZBTB8A|ANP32A|TXK|BAZ2A|WDR61|ZFP629|MRPL12|NLK|PEO1|ZFP184|ZBTB7B|STAT5A|STAT5B|GTF2IRD2|SETD1B|SNAI3|IRF2BP2|PBX4|NR1D1|NFATC4|ID2|AGO2|PPP1R1B|HBP1|VSX2|ZFP488|TCF25|SETD7|TCF20|MED16|MECP2|ZMYM2|CHL1|MED10|RAC3|TRP53INP1|SS…
7399	2.2788e-08	1.2526e-06	213	2140	1641	23714	nervous system development	CPNE9|PRRXL1|EHMT2|STMN3|SPINT2|TSKU|ACTB|PREX1|GPR173|HERC1|ZC3H12A|DPF1|AKT1|SOX8|EPHB2|SOX6|SOX4|WLS|ABT1|PRKCH|RBFOX2|UNC13A|FNBP1|SLC11A2|ISLR2|HSPG2|RUNX3|TWSG1|SFRP2|FEZ2|TYRO3|HOXB3|ATF5|PLPP3|TRIM11|NRN1|SDC4|STXBP1|APCDD1|SLC5A3|TRPM1|INPP5F|GJA10|VASP|PLK5|XRCC1|NFATC4|CCDC88A|VANGL2|ID2|VSX2|DDR1|RET|ACHE|NRP2|ZFP488|GDI1|SMG9|PTPRJ|MECP2|CRTAC1|CHL1|TCTN1|ENC1|RAC3|PHGDH|CCR4|BBS4|ZC…
10628	2.3841e-08	1.3014e-06	178	1718	1641	23714	positive regulation of gene expression	ZFP326|MYLK2|CSF3|CRTC3|NCF1|MAML2|SERPINE1|PRDM2|IKZF3|ETS2|IGF1R|PSMD9|FGF8|ZFP281|CREB3L4|ZC3H12A|NAMPT|NFATC2IP|CDK5RAP1|KPNA6|AKT1|EPC1|SOX8|ARID2|SOX6|IER5|CDK5RAP3|SOX4|MAMSTR|LMO4|METTL3|FOXH1|RFX2|TRP73|EBF4|ILF2|RUNX3|PGF|PIAS1|ARMCX3|SFRP2|DGKQ|NCL|HOXB3|ATF5|EZR|ZFPM1|SKAP1|GCM1|NOTCH3|2700046G09RIK|PLGRKT|TXK|WDR61|NRF1|ADRB2|MRPL12|FOXO1|C3|NUP85|STAP1|ZBTB7B|FGF23|WNT3|STAT5A|SRPK2…
30098	2.4414e-08	1.3235e-06	45	267	1641	23714	lymphocyte differentiation	HDAC5|TXK|LEF1|RELB|HDAC7|ADGRG3|CD79B|LYL1|PREX1|STK11|PTK2B|SLAMF6|CCR7|LGALS8|SOX4|SLAMF1|STAT5A|GM13288|STAT5B|SEMA4A|STAT3|RHOH|VAV1|PAN2|ZAP70|CYLD|CD4|CD40LG|PTPRC|GON4L|BCL6|IFNG|IRF4|AXL|CLCF1|ID2|TRP53|BCL3|TYRO3|FAS|BAX|TCF3|ITM2A|CARD11|GPR18
16477	2.4584e-08	1.3237e-06	91	726	1641	23714	cell migration	DDR1|RET|PRRXL1|NRP2|ITGB3|LRRK2|USP33|CXCL1|CXCL3|PVR|PREX1|FGF8|RPS19|CHL1|NRTN|CCR7|SOX8|LBP|AMICA1|CCR4|BBS4|JAK1|TNS1|VAV3|SUN1|RBFOX2|OLIG3|ANO6|SYP|TYK2|MMP9|IL17RC|VAV1|VAV2|ZAP70|PTP4A3|IFNG|PEX5|PECAM1|TYRO3|ANG|ARHGEF5|CD44|CRB2|CX3CR1|CD63|ANKS1|LEF1|APCDD1|NTN1|EGFR|EFNB1|ATP5B|ADGRG1|ARL13B|CNR2|GBX2|NUP85|PODXL|P2RY1|PTK2B|FYN|HES1|SRGAP2|ELANE|SLAMF1|TBX1|P2RY12|STAT5B|HSD3B7|CARM…
50863	2.7294e-08	1.4596e-06	46	277	1641	23714	regulation of T cell activation	CD274|FAM49B|H2-T23|SDC4|IL4RA|DTX1|SHB|LRRC32|PIK3R6|D930015E06RIK|EFNB1|PRDX2|IL1RL2|ZFP35|STAT4|FLOT2|HES1|CCR7|H2-OA|LGALS8|ZBTB7B|SLAMF1|STAT5A|STAT5B|LAG3|GSN|RIPK2|CD300A|BAD|ICOSL|H2-AA|SMAD7|TGFBR2|ZAP70|CYLD|CD4|TWSG1|CD40LG|PTPRC|CD6|BCL6|IFNG|CD5|TNFSF4|CARD11|CD44
44093	2.8537e-08	1.5159e-06	141	1287	1641	23714	positive regulation of molecular function	CSF3|CRTC3|NCF1|ZAK|PREX1|STK11|CCND2|TBC1D30|TNFSF10|ARL6IP5|AKT1|MAP3K9|ARRDC4|PRKCH|LMO4|DAPK1|CD300A|ADIPOQ|SLC11A2|TRP73|CYBA|MYL4|SFRP2|TNIK|PLPP3|CARD11|ZFP622|SDC4|TXK|PSEN2|TOR1AIP2|ZC3HAV1|ADRB2|STK4|PIK3R6|TOR1AIP1|SAV1|PRDX2|BCL2L11|MBIP|TBC1D13|STAP1|MAP2K7|SRGAP2|FGF23|EVI5|FIS1|RABGAP1L|SMAD3|NEK7|CDC6|HSPA2|SELE|ARHGAP24|ESR2|ARHGAP23|PAN2|CCDC88A|EHD3|DAP|CNOT6|VANGL2|PTPRC|RGCC|…
36211	2.8997e-08	1.5199e-06	215	2171	1641	23714	protein modification process	ZAK|EHMT2|ARAF|TESK2|CBLC|KEAP1|PCMT1|KRTCAP2|UBASH3B|RUSC1|ZC3H12A|CDC27|AKT1|EPC1|SNRPD3|EPHB2|CDK5RAP3|PRKCH|DAPK1|PRKCE|NSMCE1|SIAH1A|CSNK1E|RUNX3|PADI3|TYRO3|ALPK2|PLPP1|RPN2|TXK|BAZ2A|WDR61|ART5|NLK|ART4|ART1|NUAK1|DPH1|ST8SIA4|B4GALNT2|STAT5A|SRPK2|CDK18|PLK5|SRMS|ST8SIA1|EDEM2|BTBD11|CYLD|GRAP|DDR1|RET|SMOK2A|ERO1LB|SETD7|OTUD7B|PIGZ|PTPRJ|PTPRH|PIGV|MECP2|UBL5|MED10|ENC1|CCR7|JAK1|DUSP4|…
6464	2.8997e-08	1.5199e-06	215	2171	1641	23714	cellular protein modification process	ZAK|EHMT2|ARAF|TESK2|CBLC|KEAP1|PCMT1|KRTCAP2|UBASH3B|RUSC1|ZC3H12A|CDC27|AKT1|EPC1|SNRPD3|EPHB2|CDK5RAP3|PRKCH|DAPK1|PRKCE|NSMCE1|SIAH1A|CSNK1E|RUNX3|PADI3|TYRO3|ALPK2|PLPP1|RPN2|TXK|BAZ2A|WDR61|ART5|NLK|ART4|ART1|NUAK1|DPH1|ST8SIA4|B4GALNT2|STAT5A|SRPK2|CDK18|PLK5|SRMS|ST8SIA1|EDEM2|BTBD11|CYLD|GRAP|DDR1|RET|SMOK2A|ERO1LB|SETD7|OTUD7B|PIGZ|PTPRJ|PTPRH|PIGV|MECP2|UBL5|MED10|ENC1|CCR7|JAK1|DUSP4|…
48699	3.1564e-08	1.6436e-06	160	1511	1641	23714	generation of neurons	CPNE9|PRRXL1|RAB3A|EHMT2|STMN3|OTP|TSKU|ACTB|IGF1R|PREX1|GPR173|STK11|CDH4|FGF8|HERC1|TUBB3|DUOXA1|PALM|AKT1|NRTN|SOX8|EPHB2|SOX4|ABT1|PRKCH|RBFOX2|UNC13A|IST1|LMO4|SLC11A2|TRP73|ISLR2|RUNX3|EEF1A1|SFRP2|FEZ2|HOXB3|TNIK|ATF5|NPTXR|TRIM11|NOTCH3|NRN1|SDC4|STXBP1|DTX1|TRPM1|SLC9A3R1|EFNB1|ADGRG1|BAG5|INPP5F|MBIP|CDH23|PLXNA1|STAP1|SRGAP2|SKIL|WNT3|VASP|PLK5|IDH2|SSH2|BMP7|ESR2|NFATC4|GFAP|PAN2|AHI1…
51254	3.4915e-08	1.8062e-06	153	1431	1641	23714	positive regulation of RNA metabolic process	ZFP326|CSF3|CRTC3|NCF1|MAML2|PRDM2|IKZF3|ETS2|IGF1R|PSMD9|ZFP281|CREB3L4|ZC3H12A|NAMPT|NFATC2IP|KPNA6|AKT1|EPC1|SOX8|ARID2|SOX6|IER5|CDK5RAP3|SOX4|MAMSTR|LMO4|FOXH1|RFX2|TRP73|EBF4|ILF2|RUNX3|PIAS1|ARMCX3|SFRP2|NCL|HOXB3|ATF5|ZFPM1|SKAP1|GCM1|NOTCH3|TXK|WDR61|ZC3HAV1|NRF1|ADRB2|MRPL12|FOXO1|NUP85|ZBTB7B|FGF23|STAT5A|SMAD2|STAT5B|BRPF1|SMAD3|CELA1|PBX4|NR1D1|COQ7|BMP7|ESR2|NFATC4|MLLT11|PAN2|NFKBI…
45935	3.575e-08	1.8374e-06	174	1680	1641	23714	positive regulation of nucleobase-containing compound metabolic process	ZFP326|CSF3|CRTC3|NCF1|MAML2|PRDM2|IKZF3|ETS2|IGF1R|PSMD9|ZFP281|CREB3L4|ZC3H12A|NAMPT|NFATC2IP|KPNA6|AKT1|EPC1|SOX8|ARID2|SOX6|IER5|CDK5RAP3|SOX4|GUCY1A3|MAMSTR|LMO4|SLX1B|FOXH1|RFX2|TRP73|EBF4|ILF2|RUNDC3A|RUNX3|PIAS1|ARMCX3|SFRP2|NCL|TIMELESS|HOXB3|ATF5|ZFPM1|SKAP1|GCM1|NOTCH3|TERC|TXK|WDR61|ZC3HAV1|NRF1|ADRB2|MRPL12|FOXO1|NUP85|MBIP|MAP2K7|ZBTB7B|FGF23|STAT5A|SMAD2|STAT5B|BRPF1|SMAD3|NEK7|CEL…
51348	4.3494e-08	2.221e-06	44	263	1641	23714	negative regulation of transferase activity	PIF1|LRRC15|CDKN1A|NPRL2|SETD7|PSEN2|CBLC|PTPRJ|SHB|IGF1R|PREX1|SOCS3|SPRED1|BAG5|UBASH3B|PRKAR2A|CDK5RAP1|STAT4|SH3BP5|AKT1|CDK5RAP3|DUSP4|NPM1|H2AFY|CD300A|ADIPOQ|SPRY4|TRP73|CHCHD10|PPP2R5A|DUSP8|BMP7|ASPN|SMAD7|KAT2B|FABP4|PTPRC|SFRP2|PIK3IP1|RTN4RL1|TRP53|PPP1R1B|FGFR1OP|SPRY2
2683	4.5554e-08	2.3113e-06	59	405	1641	23714	negative regulation of immune system process	H2-T23|PTPRJ|LRRC32|ZFP35|RPS19|UBASH3B|H2-OB|UBASH3A|H2-OA|CD96|LAG3|CD300A|ADIPOQ|ELF1|TWSG1|PPM1B|PSMA1|IRF4|TYRO3|SMPDL3B|EZR|ZFPM1|CD44|CD274|SDC4|IL4RA|DTX1|WDR61|D930015E06RIK|C2|PRDX2|CNR2|INPP5D|STAT4|PTK2B|STAP1|APOD|HES1|CD300LF|HES5|SLAMF1|STAT5A|HSPA9|STAT5B|NR1D1|H2-AA|SMAD7|NFKBIA|CYLD|PTPRC|BCL6|AXL|ID2|TNFSF4|FAS|PDCD1|CD200|GPR18|NFE2L2
34641	4.8066e-08	2.4232e-06	367	4120	1641	23714	cellular nitrogen compound metabolic process	PANK4|PRRXL1|CMAS|EHMT2|RRP1|KEAP1|RPL8|IKZF3|BACH2|NYNRIN|PCMT1|RNY1|RPS16|RPS19|ZFP281|CREB3L4|ZC3H12A|NAMPT|DPF1|CDK5RAP1|AKT1|EPC1|SOX8|SNRPD3|RPS11|SOX6|IER5|SOX4|TSPYL2|ABT1|RBFOX2|UNC13A|SFMBT1|METTL3|FOXH1|SLC11A2|WDR74|DNTTIP1|RFX2|NSMCE1|MED9|EBF4|RUNX3|SND1|MTAP|NEIL3|RFX8|ZFP296|TCEANC2|HOXB3|ATF5|RPL28|ZFPM1|ASF1A|PLPP1|PIF1|ZBTB8A|ANP32A|TERC|TXK|BAZ2A|WDR61|ZFP629|MRPL12|NLK|OAZ1|A…
1901564	5.0351e-08	2.5223e-06	379	4279	1641	23714	organonitrogen compound metabolic process	PANK4|ISCA1|ZAK|EHMT2|ARAF|TESK2|CBLC|KEAP1|RPL8|ENDOU|PCMT1|KRTCAP2|RPS16|RPS19|UBASH3B|RUSC1|ZC3H12A|CDC27|NAMPT|PSMD3|AKT1|EPC1|SNRPD3|RPS11|EPHB2|GLUL|CDK5RAP3|PRKCH|UNC13A|DAPK1|PRKCE|SLC11A2|NSMCE1|SIAH1A|CSNK1E|UPB1|RUNX3|CHIT1|MTAP|PADI3|TYRO3|ALPK2|HPD|RPL28|PLPP1|CFD|RPN2|TXK|KLK4|BAZ2A|WDR61|MRPL12|ART5|NLK|OAZ1|C2|ART4|ATP5L|C3|ART1|ATP5B|NUAK1|CHST11|CHST12|DPH1|ST8SIA4|PNPO|ATP6V0A4…
45619	5.187e-08	2.5821e-06	32	161	1641	23714	regulation of lymphocyte differentiation	IL4RA|DTX1|SHB|IKZF3|PIK3R6|D930015E06RIK|PRDX2|IL1RL2|ZFP35|INPP5D|MIR150|CCR7|H2-OA|ZBTB7B|STAT5A|STAT5B|RIPK2|BAD|H2-AA|SMAD7|TGFBR2|ZAP70|CYLD|PTPRC|BCL6|IFNG|AXL|ID2|TNFSF4|FAS|CARD11|CD44
43066	5.3294e-08	2.6364e-06	103	869	1641	23714	negative regulation of apoptotic process	SERPINE1|ARAF|IGF1R|PCMT1|FGF8|CCND2|ZC3H12A|AKT1|SOX8|IER3|PRKCH|DAPK1|KCNH8|PRKCE|TRP73|PGF|PIAS1|SFRP2|NCL|TYRO3|AIPL1|ATF5|OPTN|SET|STXBP1|PSEN2|FOXO1|SOCS3|PRDX2|BAG5|CHST11|MBIP|MCL1|STAT5A|IVNS1ABP|STAT5B|SMAD3|BMP7|AHI1|NR4A1|NR4A3|BCL6|TRP53|TNFSF4|BCL3|HYOU1|NFE2L2|CDKN1A|LRRK2|PIK3CG|MECP2|PIDD1|ALDH2|CHL1|RAC3|CCR7|EDN1|PLAUR|MMP9|ADAMTS20|TGFBR3|DAD1|HCLS1|ITGA5|SLC25A5|SGK1|CD44|CX3…
6928	5.4175e-08	2.6633e-06	131	1185	1641	23714	movement of cell or subcellular component	PRRXL1|PVR|PREX1|CDH4|FGF8|RPS19|TUBB3|NRTN|TEKT4|SOX8|TEKT5|KIF21B|EPHB2|TNS1|RBFOX2|RUNX3|MYL6|IFT81|FEZ2|TYRO3|APCDD1|KLC1|EFNB1|ATP5B|ADGRG1|NUP85|PODXL|PLXNA1|SRGAP2|WNT3|ELANE|SLAMF1|VASP|STAT5B|CARMIL1|DNAH11|SELE|BMP7|ARHGAP24|ESR2|SELP|CCDC88A|NR4A1|DNAIC2|KIF18A|VANGL2|PTPRC|NR4A3|FES|GIPC1|GRAP|CORO7|SCN2B|DDR1|RET|NRP2|ITGB3|LRRK2|USP33|BRK1|MYL6B|CXCL1|CXCL3|HSPB11|CHL1|TMEM108|CCR7|…
10629	5.9856e-08	2.9244e-06	166	1597	1641	23714	negative regulation of gene expression	EHMT2|ANKRD33|SERPINE1|KEAP1|ETS2|BACH2|SALL2|ZFP281|BASP1|ZC3H12A|SCMH1|AKT1|EPC1|SOX8|MTPAP|SOX6|TLE4|RBFOX2|SFMBT1|DAPK1|USP3|HIST1H2AK|ADIPOQ|METTL3|ZFP217|FOXH1|TRP73|KCTD1|CNPY2|RUNX3|SND1|PIAS1|SFRP2|DGKQ|NCL|TIMELESS|ZFP296|HOXB3|ATF5|EZR|ZFPM1|TRIM11|NOTCH3|SET|2700046G09RIK|PSEN2|BAZ2A|CTIF|SMYD1|SKIL|ELANE|SMAD2|CBX6|SMAD3|ZBTB14|SNAI3|IRF2BP2|CELA1|NR1D1|COQ7|BMP7|ESR2|NFATC4|LSM2|SMA…
42327	6.1566e-08	2.9895e-06	108	927	1641	23714	positive regulation of phosphorylation	CSF3|NCF1|ZAK|ARAF|IGF1R|STK11|FGF8|CCND2|ZC3H12A|ARL6IP5|AKT1|MAP3K9|GM13288|LMO4|IGFBP4|PRKCE|ADIPOQ|TRP73|TWSG1|SFRP2|DGKQ|TNIK|PLPP3|ZFP622|SDC4|ADRB2|STK4|PIK3R6|C3|PRDX2|MBIP|STAP1|MAP2K7|FGF23|SLAMF1|CDC6|HSPA2|BMP7|ESR2|CCDC88A|VANGL2|PTPRC|RGCC|TRP53|FGF18|RET|CDKN1A|ITGB3|LRRK2|LRRK1|PIK3CG|LMNB1|C1QTNF2|CCR7|VAV3|EDN1|ATP6AP1|ANXA2|RIPK2|PLAUR|SYP|MMP9|VAV2|TGFBR2|RAP2C|IL1A|PSRC1|IFNG…
6950	6.3194e-08	3.0499e-06	267	2842	1641	23714	response to stress	SPON2|CLPB|ZAK|EHMT2|SERPINE1|PRF1|LIPA|ACTB|GM12185|CCR1L1|RASSF1|UBASH3B|CREB3L4|ZC3H12A|ARL6IP5|AKT1|LGALS8|IER5|GLUL|CDK5RAP3|SOX4|IER3|GM13288|DAPK1|PRKCE|SLC11A2|NSMCE1|RNASE4|NEIL3|CDC37|NINJ2|IGTP|TYRO3|VDAC1|OPTN|TRIM11|ASF1A|CFD|PIF1|ZFP622|SDC4|NPRL2|STXBP1|TXK|ZC3HAV1|C2|C3|PRDX2|NUAK1|INPP5F|APOD|SLAMF6|ELANE|SLAMF1|STAT5B|H2-EB1|PLK5|SRMS|ST8SIA1|EDEM2|IRGM2|IRGM1|XRCC1|PYCR2|CELA1|…
22409	6.3789e-08	3.06e-06	38	213	1641	23714	positive regulation of cell-cell adhesion	CD274|FAM49B|H2-T23|LEF1|IL4RA|SHB|PIK3R6|EFNB1|IL1RL2|FLOT2|HES1|CCR7|LGALS8|ELANE|SLAMF1|STAT5A|STAT5B|RIPK2|BAD|ICOSL|H2-AA|BMP7|SMAD7|TGFBR2|ZAP70|CYLD|CD4|CD40LG|PTPRC|NR4A3|CD6|BCL6|IFNG|CD5|TNFSF4|PLPP3|CARD11|CD44
51674	7.1565e-08	3.3918e-06	99	830	1641	23714	localization of cell	PRRXL1|PVR|PREX1|FGF8|RPS19|NRTN|TEKT4|SOX8|TEKT5|TNS1|RBFOX2|TYRO3|APCDD1|EFNB1|ATP5B|ADGRG1|NUP85|PODXL|SRGAP2|ELANE|SLAMF1|STAT5B|CARMIL1|DNAH11|SELE|ARHGAP24|ESR2|SELP|CCDC88A|NR4A1|VANGL2|PTPRC|FES|GIPC1|GRAP|CORO7|DDR1|RET|NRP2|ITGB3|LRRK2|USP33|BRK1|CXCL1|CXCL3|CHL1|CCR7|LBP|AMICA1|CCR4|BBS4|JAK1|VAV3|SUN1|OLIG3|SORD|ANO6|SYP|TYK2|MMP9|IL17RC|VAV1|VAV2|ZAP70|PTP4A3|IFNG|PEX5|PECAM1|ANG|ARH…
48870	7.1565e-08	3.3918e-06	99	830	1641	23714	cell motility	PRRXL1|PVR|PREX1|FGF8|RPS19|NRTN|TEKT4|SOX8|TEKT5|TNS1|RBFOX2|TYRO3|APCDD1|EFNB1|ATP5B|ADGRG1|NUP85|PODXL|SRGAP2|ELANE|SLAMF1|STAT5B|CARMIL1|DNAH11|SELE|ARHGAP24|ESR2|SELP|CCDC88A|NR4A1|VANGL2|PTPRC|FES|GIPC1|GRAP|CORO7|DDR1|RET|NRP2|ITGB3|LRRK2|USP33|BRK1|CXCL1|CXCL3|CHL1|CCR7|LBP|AMICA1|CCR4|BBS4|JAK1|VAV3|SUN1|OLIG3|SORD|ANO6|SYP|TYK2|MMP9|IL17RC|VAV1|VAV2|ZAP70|PTP4A3|IFNG|PEX5|PECAM1|ANG|ARH…
50730	7.6379e-08	3.5985e-06	40	232	1641	23714	regulation of peptidyl-tyrosine phosphorylation	CSF3|NCF1|ITGB3|LRRK1|TEX101|PSEN2|CBLC|IL6RA|EGFR|SOCS3|STK11|TMEM102|INPP5F|SH3BP5|PTK2B|STAP1|FYN|HES1|PAK2|HES5|RIPK2|CD300A|PRKCE|ADIPOQ|VEGFB|VEGFA|RAP2C|CD4|PTPRC|SFRP2|IFNG|CLCF1|TRP53|DGKQ|PECAM1|HCLS1|ITGA5|AGRN|PLPP3|CD44
6139	8.6099e-08	4.0324e-06	322	3556	1641	23714	nucleobase-containing compound metabolic process	PANK4|PRRXL1|CMAS|EHMT2|RRP1|KEAP1|IKZF3|BACH2|NYNRIN|PCMT1|RNY1|RPS16|RPS19|ZFP281|CREB3L4|ZC3H12A|NAMPT|DPF1|CDK5RAP1|EPC1|SOX8|SNRPD3|SOX6|IER5|SOX4|TSPYL2|ABT1|RBFOX2|SFMBT1|METTL3|FOXH1|WDR74|DNTTIP1|RFX2|NSMCE1|MED9|EBF4|RUNX3|SND1|MTAP|NEIL3|RFX8|ZFP296|TCEANC2|HOXB3|ATF5|ZFPM1|ASF1A|PIF1|ZBTB8A|ANP32A|TERC|TXK|BAZ2A|WDR61|ZFP629|MRPL12|NLK|ATP5L|ATP5B|PEO1|MCMBP|ATP6V0A4|ZFP184|ZBTB7B|B4G…
23056	9.4576e-08	4.4033e-06	167	1620	1641	23714	positive regulation of signaling	CSF3|NCF1|ZAK|ARAF|IGF1R|PSMD9|STK11|FGF8|ZC3H12A|TNFSF10|ARL6IP5|AKT1|MIR150|MAP3K9|GLUL|CDK5RAP3|SOX4|WLS|TGM2|PRKCH|UNC13A|IGFBP4|PRKCE|ADIPOQ|TRP73|SIAH1A|CYBA|CSNK1E|MIRLET7D|RUNX3|TWSG1|SFRP2|CD226|TNIK|CARD11|GRIA2|ZFP622|TXK|CACNA1B|PSEN2|ZC3HAV1|ADRB2|STK4|PIK3R6|C3|SLC9A3R1|PRDX2|ADGRG1|BCL2L11|INPP5F|STAP1|CD300LF|MAP2K7|FGF23|SKIL|WNT3|MCL1|SLAMF1|SMAD2|FIS1|SMAD3|BMP7|ESR2|NFATC4|GFA…
32101	9.8358e-08	4.5375e-06	82	651	1641	23714	regulation of response to external stimulus	SERPINE1|WFDC1|PTPRJ|CXCL1|CXCL3|CCR1L1|PIK3CG|IGF1R|TMEM102|RPS19|UBASH3B|DUOXA1|ZC3H12A|DUOXA2|ENPP4|CCR7|LBP|CCR4|BBS4|TGM2|IER3|EDN1|ANXA2|RIPK2|ADIPOQ|ANO6|CYBA|IL17RC|PGF|VAV2|PPM1B|PSMA1|IFNG|RTN4RL1|LTA|TYRO3|TBC1D23|SMPDL3B|OPTN|MGLL|CD44|CX3CR1|MVK|TMPRSS6|TXK|NOD1|ZC3HAV1|ADRB2|EGFR|C2|C3|SOCS3|PRDX2|IL1RL2|NT5E|CNR2|INPP5F|PTK2B|PLXNA1|STAP1|APOD|WNT3|MAPK3|SLAMF1|STAT5A|STAT5B|SMAD3|…
1903039	9.8604e-08	4.5375e-06	34	182	1641	23714	positive regulation of leukocyte cell-cell adhesion	CD274|FAM49B|H2-T23|IL4RA|SHB|PIK3R6|EFNB1|IL1RL2|FLOT2|HES1|CCR7|LGALS8|ELANE|SLAMF1|STAT5A|STAT5B|RIPK2|BAD|ICOSL|H2-AA|TGFBR2|ZAP70|CYLD|CD4|CD40LG|PTPRC|NR4A3|CD6|BCL6|IFNG|CD5|TNFSF4|CARD11|CD44
48660	9.9649e-08	4.5591e-06	29	141	1641	23714	regulation of smooth muscle cell proliferation	HDAC4|NOTCH3|CAMK2D|ITGB3|WBP4|IL6RA|EGFR|IGF1R|NAMPT|AKT1|APOD|HES5|ELANE|TGM2|STAT5B|TCF7L2|EDN1|ADIPOQ|HTR1B|CYBA|MMP9|ESR2|VEGFA|TGFBR2|NR4A3|IFNG|ID2|TRP53|ANG
10821	1.056e-07	4.8036e-06	35	191	1641	23714	regulation of mitochondrion organization	GLS2|LRRK2|NOL3|HK2|UBL5|TMEM102|BCL2L11|U2AF2|LMNA|ITGAX|TNFSF10|AKT1|HES1|IER3|FIS1|SLMO1|HSPA1L|BAD|BNIP3|PLAUR|WBP11|MMP9|MLLT11|CARLR|DPCR1|CDC37|TRP53|MSH5|PEMT|FAS|BAX|VDAC1|SLC25A5|RPL28|OPTN
10562	1.0697e-07	4.8104e-06	118	1050	1641	23714	positive regulation of phosphorus metabolic process	CSF3|NCF1|ZAK|ARAF|IGF1R|STK11|FGF8|CCND2|ZC3H12A|ARL6IP5|AKT1|MAP3K9|GUCY1A3|PPP1R16B|GM13288|LMO4|IGFBP4|CD300A|PRKCE|ADIPOQ|TRP73|RUNDC3A|TWSG1|SFRP2|DGKQ|TNIK|PLPP3|ZFP622|SDC4|ADRB2|STK4|PIK3R6|C3|PRDX2|MBIP|STAP1|MAP2K7|FGF23|SLAMF1|SMAD3|CDC6|HSPA2|BMP7|ESR2|CCDC88A|VANGL2|MC1R|PTPRC|RGCC|TRP53|FGF18|RET|CDKN1A|ITGB3|LRRK2|LRRK1|PTH1R|PIK3CG|LMNB1|C1QTNF2|CCR7|VAV3|EDN1|ATP6AP1|ANXA2|RIPK2…
45937	1.0697e-07	4.8104e-06	118	1050	1641	23714	positive regulation of phosphate metabolic process	CSF3|NCF1|ZAK|ARAF|IGF1R|STK11|FGF8|CCND2|ZC3H12A|ARL6IP5|AKT1|MAP3K9|GUCY1A3|PPP1R16B|GM13288|LMO4|IGFBP4|CD300A|PRKCE|ADIPOQ|TRP73|RUNDC3A|TWSG1|SFRP2|DGKQ|TNIK|PLPP3|ZFP622|SDC4|ADRB2|STK4|PIK3R6|C3|PRDX2|MBIP|STAP1|MAP2K7|FGF23|SLAMF1|SMAD3|CDC6|HSPA2|BMP7|ESR2|CCDC88A|VANGL2|MC1R|PTPRC|RGCC|TRP53|FGF18|RET|CDKN1A|ITGB3|LRRK2|LRRK1|PTH1R|PIK3CG|LMNB1|C1QTNF2|CCR7|VAV3|EDN1|ATP6AP1|ANXA2|RIPK2…
1902680	1.1212e-07	5.0136e-06	146	1375	1641	23714	positive regulation of RNA biosynthetic process	ZFP326|CSF3|CRTC3|NCF1|MAML2|PRDM2|IKZF3|ETS2|IGF1R|PSMD9|ZFP281|CREB3L4|ZC3H12A|NAMPT|NFATC2IP|KPNA6|AKT1|EPC1|SOX8|ARID2|SOX6|IER5|CDK5RAP3|SOX4|MAMSTR|LMO4|FOXH1|RFX2|TRP73|EBF4|ILF2|RUNX3|PIAS1|ARMCX3|SFRP2|NCL|HOXB3|ATF5|ZFPM1|SKAP1|GCM1|NOTCH3|TXK|WDR61|NRF1|ADRB2|MRPL12|FOXO1|NUP85|ZBTB7B|FGF23|STAT5A|SMAD2|STAT5B|BRPF1|SMAD3|CELA1|PBX4|NR1D1|COQ7|BMP7|ESR2|NFATC4|MLLT11|PAN2|NFKBIA|AHI1|N…
43069	1.18e-07	5.2468e-06	103	883	1641	23714	negative regulation of programmed cell death	SERPINE1|ARAF|IGF1R|PCMT1|FGF8|CCND2|ZC3H12A|AKT1|SOX8|IER3|PRKCH|DAPK1|KCNH8|PRKCE|TRP73|PGF|PIAS1|SFRP2|NCL|TYRO3|AIPL1|ATF5|OPTN|SET|STXBP1|PSEN2|FOXO1|SOCS3|PRDX2|BAG5|CHST11|MBIP|MCL1|STAT5A|IVNS1ABP|STAT5B|SMAD3|BMP7|AHI1|NR4A1|NR4A3|BCL6|TRP53|TNFSF4|BCL3|HYOU1|NFE2L2|CDKN1A|LRRK2|PIK3CG|MECP2|PIDD1|ALDH2|CHL1|RAC3|CCR7|EDN1|PLAUR|MMP9|ADAMTS20|TGFBR3|DAD1|HCLS1|ITGA5|SLC25A5|SGK1|CD44|CX3…
1817	1.2487e-07	5.5217e-06	74	570	1641	23714	regulation of cytokine production	FAM49B|H2-T23|SPON2|SERPINE1|OTUD7B|LRRC32|PANX1|ZC3H12A|CCR7|LBP|UBASH3A|CD96|LAG3|RIPK2|ADIPOQ|ARNT|CYBA|ICOSL|IL17RC|IL1A|ELF1|TWSG1|PPM1B|IFNG|IRF4|NCL|LTA|CD226|TLR7|TBC1D23|EZR|ZFPM1|CARD11|CD274|TXK|LEF1|IL4RA|IL6RA|NOD1|FURIN|ZC3HAV1|RELB|HDAC7|C3|MAPK9|IL1RL2|P2RY2|INPP5D|APOD|SLAMF6|ELANE|MAPK3|SLAMF1|STAT5A|STAT5B|SMAD3|TNFRSF9|ISG15|S100B|NFATC4|SMAD7|CD2|MAPK11|MC1R|CD40LG|RGCC|NR4A3…
1903508	1.4446e-07	6.317e-06	145	1369	1641	23714	positive regulation of nucleic acid-templated transcription	ZFP326|CSF3|CRTC3|NCF1|MAML2|PRDM2|IKZF3|ETS2|IGF1R|PSMD9|ZFP281|CREB3L4|ZC3H12A|NAMPT|NFATC2IP|KPNA6|AKT1|EPC1|SOX8|ARID2|SOX6|IER5|CDK5RAP3|SOX4|MAMSTR|LMO4|FOXH1|RFX2|TRP73|EBF4|ILF2|RUNX3|PIAS1|ARMCX3|SFRP2|NCL|HOXB3|ATF5|ZFPM1|SKAP1|GCM1|NOTCH3|TXK|WDR61|NRF1|ADRB2|MRPL12|FOXO1|NUP85|ZBTB7B|FGF23|STAT5A|SMAD2|STAT5B|BRPF1|SMAD3|CELA1|PBX4|NR1D1|COQ7|BMP7|ESR2|NFATC4|MLLT11|PAN2|NFKBIA|AHI1|N…
45893	1.4446e-07	6.317e-06	145	1369	1641	23714	positive regulation of transcription, DNA-templated	ZFP326|CSF3|CRTC3|NCF1|MAML2|PRDM2|IKZF3|ETS2|IGF1R|PSMD9|ZFP281|CREB3L4|ZC3H12A|NAMPT|NFATC2IP|KPNA6|AKT1|EPC1|SOX8|ARID2|SOX6|IER5|CDK5RAP3|SOX4|MAMSTR|LMO4|FOXH1|RFX2|TRP73|EBF4|ILF2|RUNX3|PIAS1|ARMCX3|SFRP2|NCL|HOXB3|ATF5|ZFPM1|SKAP1|GCM1|NOTCH3|TXK|WDR61|NRF1|ADRB2|MRPL12|FOXO1|NUP85|ZBTB7B|FGF23|STAT5A|SMAD2|STAT5B|BRPF1|SMAD3|CELA1|PBX4|NR1D1|COQ7|BMP7|ESR2|NFATC4|MLLT11|PAN2|NFKBIA|AHI1|N…
19538	1.4777e-07	6.3912e-06	313	3459	1641	23714	protein metabolic process	ISCA1|ZAK|EHMT2|ARAF|TESK2|CBLC|KEAP1|RPL8|ENDOU|PCMT1|KRTCAP2|RPS16|RPS19|UBASH3B|RUSC1|ZC3H12A|CDC27|PSMD3|AKT1|EPC1|SNRPD3|RPS11|EPHB2|CDK5RAP3|PRKCH|DAPK1|PRKCE|NSMCE1|SIAH1A|CSNK1E|RUNX3|PADI3|TYRO3|ALPK2|RPL28|PLPP1|CFD|RPN2|TXK|KLK4|BAZ2A|WDR61|MRPL12|ART5|NLK|C2|ART4|C3|ART1|NUAK1|CHST11|CHST12|DPH1|ST8SIA4|LTA4H|RHBDL3|B4GALNT2|AMZ1|ELANE|STAT5A|SRPK2|CDK18|PLK5|SRMS|ST8SIA1|EDEM2|BTBD11…
10557	1.4754e-07	6.3912e-06	166	1619	1641	23714	positive regulation of macromolecule biosynthetic process	ZFP326|CSF3|CRTC3|NCF1|MAML2|PRDM2|IKZF3|ETS2|IGF1R|PSMD9|ZFP281|CREB3L4|ZC3H12A|NAMPT|NFATC2IP|CDK5RAP1|KPNA6|AKT1|EPC1|SOX8|ARID2|SOX6|IER5|CDK5RAP3|SOX4|MAMSTR|LMO4|METTL3|FOXH1|RFX2|TRP73|CNPY2|EBF4|ILF2|RUNX3|PIAS1|ARMCX3|SFRP2|NCL|HOXB3|ATF5|ZFPM1|SKAP1|CARD11|GCM1|NOTCH3|TERC|TXK|WDR61|NRF1|ADRB2|MRPL12|FOXO1|NUP85|MAP2K7|ZBTB7B|FGF23|ELANE|STAT5A|SMAD2|STAT5B|BRPF1|SMAD3|NEK7|CELA1|PBX4|N…
8285	1.4928e-07	6.4216e-06	80	636	1641	23714	negative regulation of cell proliferation	DDR1|CDKN1A|WISP3|WFDC1|PTPRJ|SPINT2|PTH1R|LRRC32|STK11|FTH1|ARID2|LZTS2|PTGDS|SOX4|TRP53INP1|CD300A|ADIPOQ|GKN3|TRP73|SSTR2|MMP9|RUNX3|TGFBR2|TGFBR3|IL1A|KAT2B|TWSG1|RIPPLY3|SFRP2|IFNG|LTA|ANG|ATF5|CD44|HDAC4|CD274|SDC4|WBP4|AMBRA1|STK4|ASCL2|TOB1|D930015E06RIK|FAM129B|SAV1|TBRG1|SLC9A3R1|ADGRG1|PPP2R3D|INPP5D|MED31|LMNA|PTK2B|APOD|HES1|RBM38|SMAD2|NPM1|PLK5|SMAD3|TNFRSF9|IDH2|STAT3|KDF1|NUPR1L|…
48646	1.5055e-07	6.4413e-06	100	854	1641	23714	anatomical structure formation involved in morphogenesis	SPINT2|ETS2|ACTG1|FGF8|MYBPHL|HERC1|ZC3H12A|SOX8|EPHB2|SOX4|WLS|TGM2|LMO4|ACTN1|FOXH1|WDR74|RFX2|HSPG2|PGF|TWSG1|SFRP2|ADAM15|NCL|ZFPM1|NOTCH3|SDC4|PSEN2|KLK4|KLHL12|STK4|PIK3R6|ATP5B|ADGRG1|BCL2L11|SKIL|WNT3|VASP|SRPK2|SMAD2|SMAD3|CCDC136|COQ7|BMP7|ARHGAP24|NFATC4|AHI1|NR4A1|VANGL2|NR4A3|BCL6|TRP53|FGF18|BCL3|RET|NRP2|ITGB3|SHB|PIK3CG|HS2ST1|TCTN1|BBS4|DUSP4|VAV3|EDN1|ANXA2|SYP|VAV2|TGFBR2|TGFBR…
46483	1.5897e-07	6.7647e-06	330	3682	1641	23714	heterocycle metabolic process	PANK4|PRRXL1|CMAS|EHMT2|RRP1|KEAP1|IKZF3|BACH2|NYNRIN|PCMT1|RNY1|RPS16|RPS19|ZFP281|CREB3L4|ZC3H12A|NAMPT|DPF1|CDK5RAP1|EPC1|SOX8|SNRPD3|SOX6|IER5|SOX4|TSPYL2|ABT1|RBFOX2|SFMBT1|METTL3|FOXH1|SLC11A2|WDR74|DNTTIP1|RFX2|NSMCE1|MED9|EBF4|RUNX3|SND1|MTAP|NEIL3|RFX8|ZFP296|TCEANC2|HOXB3|ATF5|ZFPM1|ASF1A|PIF1|ZBTB8A|ANP32A|TERC|TXK|BAZ2A|WDR61|ZFP629|MRPL12|NLK|ATP5L|ATP5B|PEO1|PNPO|MCMBP|ATP6V0A4|ZFP1…
10467	1.663e-07	7.0388e-06	276	2988	1641	23714	gene expression	PRRXL1|ISCA1|RRP1|KEAP1|RPL8|IKZF3|BACH2|RPS16|RPS19|ZFP281|CREB3L4|DPF1|CDK5RAP1|AKT1|EPC1|SOX8|SNRPD3|RPS11|SOX6|IER5|SOX4|TSPYL2|ABT1|RBFOX2|SFMBT1|METTL3|FOXH1|DNTTIP1|RFX2|MED9|EBF4|RUNX3|SND1|RFX8|ZFP296|TCEANC2|HOXB3|ATF5|RPL28|ZFPM1|ASF1A|ZBTB8A|ANP32A|TXK|BAZ2A|WDR61|ZFP629|MRPL12|NLK|PEO1|NUP85|ZFP184|RHBDL3|ZBTB7B|STAT5A|SRPK2|STAT5B|GTF2IRD2|SETD1B|SNAI3|IRF2BP2|PBX4|NR1D1|A1CF|NFATC4…
44267	1.7893e-07	7.5329e-06	254	2711	1641	23714	cellular protein metabolic process	ZAK|EHMT2|ARAF|TESK2|CBLC|KEAP1|RPL8|PCMT1|KRTCAP2|RPS16|RPS19|UBASH3B|RUSC1|ZC3H12A|CDC27|PSMD3|AKT1|EPC1|SNRPD3|RPS11|EPHB2|CDK5RAP3|PRKCH|DAPK1|PRKCE|NSMCE1|SIAH1A|CSNK1E|RUNX3|PADI3|TYRO3|ALPK2|RPL28|PLPP1|RPN2|TXK|BAZ2A|WDR61|MRPL12|ART5|NLK|C2|ART4|ART1|NUAK1|DPH1|ST8SIA4|LTA4H|B4GALNT2|STAT5A|SRPK2|CDK18|PLK5|SRMS|ST8SIA1|EDEM2|BTBD11|NR1D1|MRPL22|RPS26|CYLD|GRAP|DDR1|RET|SMOK2A|HBS1L|MOCS…
10647	1.8025e-07	7.5485e-06	165	1612	1641	23714	positive regulation of cell communication	CSF3|NCF1|ZAK|ARAF|IGF1R|PSMD9|STK11|FGF8|ZC3H12A|TNFSF10|ARL6IP5|AKT1|MIR150|MAP3K9|GLUL|CDK5RAP3|SOX4|WLS|TGM2|PRKCH|UNC13A|IGFBP4|PRKCE|ADIPOQ|TRP73|SIAH1A|CYBA|CSNK1E|MIRLET7D|RUNX3|TWSG1|SFRP2|CD226|TNIK|CARD11|GRIA2|ZFP622|TXK|CACNA1B|PSEN2|ZC3HAV1|ADRB2|STK4|PIK3R6|C3|SLC9A3R1|PRDX2|ADGRG1|BCL2L11|STAP1|CD300LF|MAP2K7|FGF23|SKIL|WNT3|MCL1|SLAMF1|SMAD2|FIS1|SMAD3|BMP7|ESR2|NFATC4|GFAP|SELP|…
1934	2.0657e-07	8.6053e-06	102	882	1641	23714	positive regulation of protein phosphorylation	CSF3|NCF1|ZAK|ARAF|IGF1R|STK11|FGF8|CCND2|ZC3H12A|ARL6IP5|AKT1|MAP3K9|GM13288|IGFBP4|PRKCE|ADIPOQ|TRP73|TWSG1|SFRP2|DGKQ|TNIK|PLPP3|ZFP622|SDC4|ADRB2|STK4|PIK3R6|C3|PRDX2|MBIP|STAP1|MAP2K7|FGF23|SLAMF1|CDC6|HSPA2|BMP7|ESR2|CCDC88A|VANGL2|PTPRC|RGCC|TRP53|FGF18|RET|CDKN1A|ITGB3|LRRK2|LRRK1|PIK3CG|LMNB1|C1QTNF2|CCR7|EDN1|ATP6AP1|ANXA2|RIPK2|PLAUR|SYP|MMP9|TGFBR2|RAP2C|IL1A|PSRC1|IFNG|PECAM1|HCLS1|A…
6725	2.4991e-07	1.0356e-05	333	3738	1641	23714	cellular aromatic compound metabolic process	PANK4|PRRXL1|CMAS|EHMT2|RRP1|KEAP1|IKZF3|BACH2|NYNRIN|PCMT1|RNY1|RPS16|RPS19|ZFP281|CREB3L4|ZC3H12A|NAMPT|DPF1|CDK5RAP1|EPC1|SOX8|SNRPD3|SOX6|IER5|SOX4|TSPYL2|ABT1|RBFOX2|SFMBT1|METTL3|FOXH1|SLC11A2|WDR74|DNTTIP1|RFX2|NSMCE1|MED9|EBF4|RUNX3|SND1|MTAP|NEIL3|RFX8|ZFP296|TCEANC2|HOXB3|ATF5|HPD|ZFPM1|ASF1A|PIF1|ZBTB8A|ANP32A|TERC|TXK|BAZ2A|WDR61|ZFP629|MRPL12|NLK|ATP5L|ATP5B|PEO1|PNPO|MCMBP|ATP6V0A4|…
1901360	2.8494e-07	1.1746e-05	347	3926	1641	23714	organic cyclic compound metabolic process	PANK4|PRRXL1|CMAS|EHMT2|RRP1|KEAP1|IKZF3|LIPA|BACH2|NYNRIN|PCMT1|RNY1|RPS16|RPS19|ZFP281|CREB3L4|ZC3H12A|NAMPT|DPF1|CDK5RAP1|EPC1|SOX8|SNRPD3|SOX6|IER5|SOX4|TSPYL2|ABT1|STARD3|RBFOX2|SFMBT1|METTL3|FOXH1|SLC11A2|WDR74|DNTTIP1|RFX2|NSMCE1|MED9|EBF4|RUNX3|SND1|MTAP|NEIL3|RFX8|ZFP296|TCEANC2|HOXB3|ATF5|HPD|ZFPM1|ASF1A|PIF1|ZBTB8A|ANP32A|TERC|TXK|BAZ2A|WDR61|ZFP629|MRPL12|NLK|ATP5L|ATP5B|PEO1|PNPO|MCM…
2001235	3.3608e-07	1.3783e-05	32	174	1641	23714	positive regulation of apoptotic signaling pathway	RET|PSEN2|STK4|SLC9A3R1|MAPK9|PIDD1|BCL2L11|TNFSF10|PAK2|SKIL|ZSWIM2|TRP53INP1|MCL1|FIS1|GSN|SMAD3|BAD|BNIP3|PLAUR|TRP73|SIAH1A|MMP9|RUNX3|NFATC4|PPP1CA|MLLT11|CYLD|SFPQ|PTPRC|TRP53|FAS|BAX
60284	3.4539e-07	1.4092e-05	107	948	1641	23714	regulation of cell development	CPNE9|OTP|IGF1R|PREX1|GPR173|STK11|CDH4|RPS19|DUOXA1|PALM|AKT1|SOX8|EPHB2|PRKCH|UNC13A|IST1|ADIPOQ|TRP73|ISLR2|EEF1A1|SFRP2|HOXB3|TNIK|ATF5|TRIM11|NOTCH3|DTX1|ADGRG1|BAG5|INPP5F|MBIP|PLXNA1|STAP1|SRGAP2|SKIL|WNT3|FDPS|CARMIL1|PLK5|IDH2|SSH2|BMP7|NFATC4|GFAP|PAN2|AHI1|CCDC88A|ARPC2|BCL6|FES|ID2|TRP53|TCF3|NFE2L2|RET|ACHE|ZFP488|GDI1|ITGB3|LRRK2|SHB|MECP2|ENC1|RAC3|ME2|ZCCHC24|ZHX2|EDN1|ATP6AP1|IL1…
42326	3.6737e-07	1.4912e-05	60	440	1641	23714	negative regulation of phosphorylation	CDKN1A|LRRK2|LRRK1|CBLC|PTPRJ|LDLRAD4|SHB|IGF1R|PREX1|SPRED1|UBASH3B|ZC3H12A|CDK5RAP1|AKT1|CDK5RAP3|IER3|DUSP4|H2AFY|CD300A|ADIPOQ|TRP73|PPP2R5A|DUSP8|ASPN|KAT2B|SFRP2|RTN4RL1|DGKQ|PECAM1|EZR|PLPP3|HDAC4|CDC42SE1|LRRC15|NPRL2|PSEN2|FOXO1|SLC9A3R1|SOCS3|INPP5F|PRKAR2A|STAT4|SH3BP5|STAP1|NPM1|STAT3|SPRY4|SYNJ2BP|BMP7|SMAD7|FKBP1A|FABP4|PTPRC|PIK3IP1|RNF149|PPP1R1B|FGFR1OP|BAX|SPRY2|TARDBP
60341	3.9874e-07	1.6067e-05	101	883	1641	23714	regulation of cellular localization	MYLK2|CSF3|RAB3A|KEAP1|STK11|CNST|UBASH3B|ZC3H12A|AKT1|LZTS2|CDK5RAP3|SOX4|IER3|UNC13A|CD300A|PRKCE|ADIPOQ|CYBA|CSNK1E|WBP11|SFRP2|MSH5|EZR|RPL28|STXBP1|CACNA1B|IL4RA|OAZ1|SLC9A3R1|INPP5F|APOD|FIS1|SLMO1|SMAD3|EDEM2|NR1D1|WAPL|NFKBIA|CYLD|CCDC88A|ARPC2|DPCR1|FES|PEMT|WRAP53|CDKN1A|DYRK2|GDI1|ITGB3|LRRK2|OTUD7B|MECP2|UBL5|TMEM102|ITGAX|DACT3|LDLRAP1|H2AFY|ANXA2|GSTO1|PPP2R5A|SYP|RNF168|ELF1|PPM1B|…
10638	3.999e-07	1.6067e-05	74	587	1641	23714	positive regulation of organelle organization	CSF3|BRK1|HK2|IGF1R|MECP2|UBL5|FGF8|SART3|CHL1|ITGAX|TNFSF10|BBS4|EDN1|PDCD6IP|H2AFY|ANXA2|SLX1B|PRKCE|PLAUR|WBP11|MMP9|IL1A|KAT2B|WRAP73|SFPQ|PSRC1|CDC37|MSH5|CDC42EP1|NAF1|RPL28|OPTN|ARHGEF5|SDC4|TERC|GLS2|WDR61|ADRB2|AURKB|MAPK9|BCL2L11|TNKS2|U2AF2|PTK2B|STAP1|HES1|MAP2K7|MAPK3|VASP|CARMIL1|FIS1|NPM1|SLMO1|GSN|SMAD3|HSPA1L|BAD|BNIP3|NEK7|VEGFA|MLLT11|CCDC88A|CNOT6|RGCC|ARPC2|BCL6|ABI2|DPCR1|FE…
31343	4.3636e-07	1.7443e-05	16	54	1641	23714	positive regulation of cell killing	STAT5A|STAT5B|FAM49B|H2-T23|LAG3|BAD|CXCL1|PVR|VAV1|BCL2L11|PTPRC|IFNG|STAP1|CD226|SLAMF6|NECTIN2
90304	4.5874e-07	1.8246e-05	282	3100	1641	23714	nucleic acid metabolic process	PRRXL1|EHMT2|RRP1|KEAP1|IKZF3|BACH2|NYNRIN|RNY1|RPS16|RPS19|ZFP281|CREB3L4|ZC3H12A|DPF1|CDK5RAP1|EPC1|SOX8|SNRPD3|SOX6|IER5|SOX4|TSPYL2|ABT1|RBFOX2|SFMBT1|METTL3|FOXH1|WDR74|DNTTIP1|RFX2|NSMCE1|MED9|EBF4|RUNX3|SND1|NEIL3|RFX8|ZFP296|TCEANC2|HOXB3|ATF5|ZFPM1|ASF1A|PIF1|ZBTB8A|ANP32A|TERC|TXK|BAZ2A|WDR61|ZFP629|MRPL12|NLK|PEO1|MCMBP|ZFP184|ZBTB7B|STAT5A|SRPK2|STAT5B|GTF2IRD2|SETD1B|SNAI3|IRF2BP2|XR…
43085	4.8398e-07	1.9153e-05	108	966	1641	23714	positive regulation of catalytic activity	NCF1|ZAK|PREX1|STK11|CCND2|TBC1D30|TNFSF10|ARL6IP5|AKT1|MAP3K9|ARRDC4|LMO4|DAPK1|CD300A|ADIPOQ|SLC11A2|TRP73|CYBA|MYL4|SFRP2|TNIK|ZFP622|SDC4|TXK|PSEN2|TOR1AIP2|ZC3HAV1|ADRB2|PIK3R6|TOR1AIP1|PRDX2|BCL2L11|MBIP|TBC1D13|STAP1|MAP2K7|SRGAP2|FGF23|EVI5|FIS1|RABGAP1L|SMAD3|NEK7|CDC6|HSPA2|SELE|ARHGAP24|ARHGAP23|CCDC88A|DAP|VANGL2|PTPRC|RGCC|UBE2S|FGF18|DCP1A|WRAP53|RET|CDKN1A|ITGB3|LRRK2|PIK3CG|LMNB1|…
1779	5.2013e-07	2.0482e-05	9	17	1641	23714	natural killer cell differentiation	STAT5A|PAN2|STAT5B|AXL|ID2|TYRO3|SLAMF6|TCF3|SLAMF1
70887	5.362e-07	2.101e-05	203	2106	1641	23714	cellular response to chemical stimulus	SPON2|NPFFR1|EHMT2|SERPINE1|KEAP1|GM12185|PREX1|RPS19|CREB3L4|ZC3H12A|ARL6IP5|AKT1|SOX6|CDK5RAP3|SOX4|GM13288|MIR194-2|RBFOX2|DAPK1|PRKCE|METTL3|FOXH1|SLC11A2|TWSG1|IGTP|EZR|OPTN|ZFP622|ZC3HAV1|NLK|PRDX2|NUP85|SLAMF1|STAT5A|STAT5B|FIS1|PLK5|EDEM2|IRGM2|IRGM1|PYCR2|IFI47|NR1D1|NFATC4|ID2|TNFSF4|AGO2|HYOU1|DCP1A|RET|NRP2|MED16|MECP2|SMPD4|CHL1|RAC3|CCR7|MIR192|BBS4|JAK1|TRP53INP1|VAV3|NCOA2|ANXA2|G…
45596	5.5069e-07	2.1471e-05	85	711	1641	23714	negative regulation of cell differentiation	GDI1|ITGB3|LDLRAD4|SHB|MECP2|GPR173|ZFP35|UBASH3B|RAC3|DACT3|SOX8|EPHB2|SOX6|CCR4|TRP53INP1|TRIM62|ZHX2|ADIPOQ|TRP73|TGFBR3|MMP11|IL1A|TWSG1|SFRP2|IFNG|RTN4RL1|ATF5|ZFPM1|TRIM11|CD44|HDAC4|HDAC5|NOTCH3|IL4RA|DTX1|WDR61|ASCL2|NTN1|TOB1|EGFR|FOXO1|D930015E06RIK|HDAC7|ARNTL|PRDX2|ADGRG1|BAG5|INPP5F|NOCT|INPP5D|PTK2B|STAP1|HES1|SRGAP2|FGF23|SKIL|HES5|WNT3|MAP4K4|TBX1|STAT5A|P2RY12|HSPA9|STAT5B|TCF7L2…
2001233	5.7313e-07	2.2237e-05	54	385	1641	23714	regulation of apoptotic signaling pathway	RET|LRRK2|SERPINE1|PIDD1|TMEM102|TNFSF10|AKT1|TRP53INP1|IER3|DAPK1|PLAUR|TRP73|SIAH1A|MMP9|RUNX3|SFPQ|SFRP2|SLC25A5|CD44|CX3CR1|SGMS1|PSEN2|NOL3|STK4|SLC9A3R1|MAPK9|PRDX2|BCL2L11|BAG5|LMNA|FYN|PAK2|SKIL|ZSWIM2|MCL1|IVNS1ABP|TCF7L2|FIS1|GSN|SMAD3|BAD|BNIP3|VEGFA|NFATC4|PPP1CA|MLLT11|CYLD|PTPRC|TRP53|TNFSF4|FAS|BAX|HYOU1|NFE2L2
1902105	6.07e-07	2.3436e-05	42	269	1641	23714	regulation of leukocyte differentiation	ITGB3|LEF1|IL4RA|DTX1|SHB|IKZF3|PIK3R6|D930015E06RIK|PRDX2|IL1RL2|ZFP35|UBASH3B|INPP5D|MIR150|CCR7|H2-OA|ZBTB7B|STAT5A|STAT5B|ATP6AP1|RIPK2|BAD|ADIPOQ|TMEM64|H2-AA|SMAD7|TGFBR2|ZAP70|CYLD|CD4|CD40LG|PTPRC|BCL6|IFNG|AXL|ID2|TNFSF4|HCLS1|FAS|ZFPM1|CARD11|CD44
33673	6.1252e-07	2.3535e-05	38	232	1641	23714	negative regulation of kinase activity	LRRC15|CDKN1A|NPRL2|PSEN2|CBLC|PTPRJ|SHB|IGF1R|PREX1|SOCS3|SPRED1|UBASH3B|PRKAR2A|CDK5RAP1|STAT4|SH3BP5|AKT1|CDK5RAP3|DUSP4|NPM1|H2AFY|CD300A|ADIPOQ|SPRY4|TRP73|PPP2R5A|DUSP8|BMP7|ASPN|KAT2B|FABP4|PTPRC|SFRP2|PIK3IP1|RTN4RL1|PPP1R1B|FGFR1OP|SPRY2
7167	7.0452e-07	2.6939e-05	70	553	1641	23714	enzyme linked receptor protein signaling pathway	DDR1|RET|NRP2|ITGB3|CBLC|PTPRJ|IGF1R|FGF8|UBASH3B|AKT1|NRTN|EPHB2|JAK1|SS18|FOXH1|INSRR|MATK|CNPY2|SYP|TYK2|MIRLET7D|PGF|TGFBR2|TGFBR3|ZAP70|ELF1|TWSG1|DOK2|SHC4|ANKS1|TXK|LEF1|AFP|NLK|EFNA4|TOB1|EGFR|FOXO1|PTPA|EFNB1|PTK2B|STAP1|FYN|FGF23|SKIL|MAPK3|STAT5A|SMAD2|STAT5B|SRMS|SMAD3|STAT3|VEGFB|BTBD11|BMP7|VEGFA|SMAD7|FKBP1A|AHI1|MIR147|PTPRE|EFNA2|AXL|FES|TRP53|FGF18|PDCD4|GRAP|DCP1A|DAND5
51248	7.2229e-07	2.7354e-05	114	1043	1641	23714	negative regulation of protein metabolic process	SERPINE1|CBLC|SPINT2|LDLRAD4|IGF1R|PREX1|UBASH3B|ZC3H12A|CDK5RAP1|AKT1|MYEOV2|CDK5RAP3|SOX4|PPP1R16B|LAG3|DAPK1|CD300A|PRKCE|ADIPOQ|METTL3|TRP73|SFRP2|DGKQ|NCL|EZR|PLPP3|ZFPM1|CDC42SE1|PSEN2|FOXO1|SLC9A3R1|SOCS3|BAG5|INPP5F|PRKAR2A|INPP5D|APOD|ELANE|SMAD3|SERPINA3M|ISG15|BMP7|SMAD7|NR4A1|PBP2|PTPRC|SERPINB6B|TRP53|GIPC1|AGO2|BCL3|PPP1R1B|FGFR1OP|CDKN1A|ITGB3|LRRK2|LRRK1|WFDC1|PTPRJ|SHB|WFDC3|MECP…
60548	7.2037e-07	2.7354e-05	108	974	1641	23714	negative regulation of cell death	CSF3|SERPINE1|ARAF|IGF1R|PCMT1|FGF8|CCND2|ZC3H12A|AKT1|SOX8|SOX4|IER3|PRKCH|DAPK1|KCNH8|PRKCE|TRP73|PGF|PIAS1|SFRP2|NCL|TYRO3|AIPL1|ATF5|OPTN|SET|STXBP1|PSEN2|FOXO1|SOCS3|PRDX2|BAG5|CHST11|MBIP|MCL1|STAT5A|IVNS1ABP|STAT5B|SMAD3|BMP7|ESR2|AHI1|NR4A1|NR4A3|BCL6|TRP53|TNFSF4|BCL3|HYOU1|NFE2L2|CDKN1A|ITGB3|LRRK2|PIK3CG|MECP2|PIDD1|ALDH2|CHL1|RAC3|CCR7|EDN1|PLAUR|MMP9|ADAMTS20|TGFBR3|DAD1|HCLS1|ITGA5|…
50865	7.5115e-07	2.8311e-05	77	629	1641	23714	regulation of cell activation	FAM49B|H2-T23|CDKN1A|PTPRJ|SHB|LRRC32|IKZF3|ZFP35|UBASH3B|MIR150|FLOT2|CCR7|LBP|H2-OA|LGALS8|VAV3|LAG3|LMO4|RIPK2|CD300A|ICOSL|TGFBR2|ZAP70|TWSG1|IFNG|TYRO3|CD226|CARD11|CD44|CD274|SDC4|TXK|TEX101|IL4RA|DTX1|ADRB2|PIK3R6|D930015E06RIK|EFNB1|PRDX2|IL1RL2|CNR2|INPP5D|STAT4|STAP1|HES1|CD300LF|ZBTB7B|SLAMF1|STAT5A|STAT5B|GSN|ATAD5|BAD|NR1D1|H2-AA|SMAD7|SELP|PAN2|PTPRE|CYLD|CD4|CD40LG|PTPRC|NR4A3|CD6|…
51049	7.7957e-07	2.8968e-05	180	1833	1641	23714	regulation of transport	MYLK2|CSF3|RAB3A|SERPINE1|KEAP1|BEST1|PSMD9|CNST|UBASH3B|ZC3H12A|TBC1D30|ARL6IP5|AKT1|GLUL|SOX4|WLS|IER3|KCNH3|UNC13A|DAPK1|CD300A|KCNH8|PRKCE|ADIPOQ|KCNK13|CYBA|WBP11|CACNB1|SFRP2|NCL|MSH5|SCG5|EZR|RPL28|RTN2|CD274|PXK|SDC4|STXBP1|CACNA1B|IL4RA|ADRB2|OAZ1|C2|C3|SLC9A3R1|INPP5F|TBC1D13|SARAF|STAP1|APOD|CD300LF|FGF23|EVI5|SLAMF1|FIS1|RABGAP1L|SLMO1|SMAD3|TNFRSF9|IDH2|EDEM2|HTR1B|NR1D1|NETO2|HSPA2|…
40008	7.7569e-07	2.8968e-05	81	673	1641	23714	regulation of growth	CPNE9|DDR1|CDKN1A|WISP3|WFDC1|PTPRJ|YEATS4|MECP2|TCHP|STK11|CDH4|FGF8|AKT1|EPC1|RAC3|DACT3|LBP|BBS4|TSPYL2|EDN1|UNC13A|IST1|IGFBP4|TRP73|SIAH1A|ISLR2|CYBA|SYP|TGFBR2|TGFBR3|SFRP2|PSRC1|ADAM15|IFNG|PEX5|IL3RA|LTA|PPIB|EZR|SGK1|MGLL|CD44|LEF1|NEDD9|ADRB2|STK4|NTN1|EGFR|4932438A13RIK|SAV1|RAB21|C3|SOCS3|BCL2L11|EXOSC4|TNKS2|ZMAT3|CREG1|STAT4|PTK2B|PLXNA1|PAK2|WNT3|ELANE|STAT5A|STAT5B|HSD3B7|TCF7L2|F…
48661	7.7947e-07	2.8968e-05	21	91	1641	23714	positive regulation of smooth muscle cell proliferation	HDAC4|STAT5B|NOTCH3|EDN1|CAMK2D|ITGB3|HTR1B|IL6RA|CYBA|MMP9|EGFR|VEGFA|IGF1R|TGFBR2|NR4A3|ID2|NAMPT|AKT1|HES5|ELANE|TGM2
50870	8.0482e-07	2.9767e-05	31	172	1641	23714	positive regulation of T cell activation	CD274|FAM49B|H2-T23|IL4RA|SHB|PIK3R6|EFNB1|IL1RL2|FLOT2|HES1|CCR7|LGALS8|SLAMF1|STAT5A|STAT5B|RIPK2|BAD|ICOSL|H2-AA|TGFBR2|ZAP70|CYLD|CD4|CD40LG|PTPRC|CD6|BCL6|IFNG|CD5|TNFSF4|CARD11
8219	8.3679e-07	3.0805e-05	97	852	1641	23714	cell death	NCF1|PRF1|PSMD9|STK11|FGF8|WDR92|ZC3H12A|TNFSF10|ARL6IP5|AKT1|MAP3K9|TNS4|CDK5RAP3|IER3|DAPK1|TRP73|SIAH1A|SFRP2|VDAC1|SHC4|ZFP622|STK4|FOXO1|SAV1|TMEM123|NDOR1|BCL2L11|BAG5|ZMAT3|INPP5D|MAP2K7|MCL1|FIS1|SMAD3|TNFRSF9|ESR2|NFATC4|MLLT11|CYLD|NR4A1|DAP|TRP53|GNB1|BCL3|ACHE|CDKN1A|DYRK2|PPP1R13B|LRRK2|SHB|HK2|PIK3CG|TCHP|PIDD1|TMEM102|TRIM69|CTNNBL1|TRP53INP1|PDCD6IP|ATP6AP1|RIPK2|TGFBR2|IL1A|IFNG|…
51272	9.3415e-07	3.423e-05	62	473	1641	23714	positive regulation of cellular component movement	RET|ITGB3|SERPINE1|PTPRJ|CXCL1|ARHGAP5|CXCL3|CCR1L1|IGF1R|MECP2|PREX1|TMEM102|ZC3H12A|AKT1|CCR7|LBP|EDN1|PRKCE|ANO6|MMP9|PGF|TGFBR2|IL1A|IFNG|PECAM1|ITGA5|PLPP3|CHST3|HDAC4|CD274|LRRC15|CAMK2D|LEF1|FURIN|NTN1|EGFR|HDAC7|ATP5B|P2RY2|MBIP|PTK2B|ELANE|MAPK3|SLAMF1|STAT5A|STAT5B|CARMIL1|SMAD3|VEGFB|SSH2|SELE|VEGFA|SELP|PTPRC|ARPC2|BCL6|TRP53|TNFSF4|FGF18|FGFR1OP|SPRY2|NFE2L2
42110	9.4782e-07	3.4572e-05	41	264	1641	23714	T cell activation	H2-T23|TXK|LEF1|PSEN2|RELB|PREX1|PRDX2|STK11|FYN|SLAMF6|CCR7|AMICA1|SOX4|STAT5A|GM13288|STAT5B|SEMA4A|SMAD3|RIPK2|STAT3|RHOH|ICOSL|VAV1|CD2|FKBP1A|PAN2|ZAP70|CYLD|CD4|PTPRC|ITGAD|IFNG|IRF4|TRP53|TNFSF4|BCL3|FAS|BAX|TCF3|CARD11|GPR18
1903708	9.7334e-07	3.5339e-05	33	191	1641	23714	positive regulation of hemopoiesis	CSF3|ITGB3|LEF1|IL4RA|CXCL1|SHB|PIK3R6|IL1RL2|INPP5D|ATXN1L|CCR7|STAT5A|STAT5B|ATP6AP1|RIPK2|BAD|STAT3|ISG15|TMEM64|H2-AA|TGFBR2|ZAP70|CYLD|CD4|CD40LG|PTPRC|BCL6|IFNG|AXL|FES|ID2|TNFSF4|HCLS1
1902533	1.0148e-06	3.6677e-05	98	867	1641	23714	positive regulation of intracellular signal transduction	CSF3|NCF1|ZAK|ARAF|IGF1R|FGF8|ZC3H12A|ARL6IP5|AKT1|MAP3K9|CDK5RAP3|TGM2|IGFBP4|PRKCE|ADIPOQ|TRP73|SIAH1A|TNIK|CARD11|ZFP622|ZC3HAV1|ADRB2|PIK3R6|C3|SLC9A3R1|PRDX2|ADGRG1|BCL2L11|MAP2K7|FGF23|SKIL|MCL1|SLAMF1|FIS1|ESR2|SELP|VANGL2|MC1R|PTPRC|LPAR6|TRP53|FGF18|GPR18|ITGB3|LRRK2|LRRK1|PTPRJ|PIK3CG|LMNB1|TMEM101|C1QTNF2|SPRED1|CCR7|TRIM62|EDN1|ATP6AP1|GSTO1|RIPK2|SYP|IL1A|ZAP70|SFPQ|PTP4A3|IFNG|PECAM…
45580	1.0777e-06	3.8774e-05	26	132	1641	23714	regulation of T cell differentiation	IL4RA|DTX1|SHB|PIK3R6|D930015E06RIK|PRDX2|IL1RL2|ZFP35|CCR7|H2-OA|ZBTB7B|STAT5A|STAT5B|RIPK2|BAD|H2-AA|SMAD7|TGFBR2|ZAP70|CYLD|PTPRC|BCL6|IFNG|TNFSF4|CARD11|CD44
50671	1.2525e-06	4.4857e-05	26	133	1641	23714	positive regulation of lymphocyte proliferation	CD274|H2-T23|CDKN1A|EFNB1|HES1|CCR7|SLAMF1|STAT5A|VAV3|STAT5B|ATAD5|RIPK2|ICOSL|TGFBR2|PAN2|ZAP70|CD4|CD40LG|PTPRC|CD6|BCL6|IFNG|CLCF1|TNFSF4|TCF3|CARD11
16070	1.2708e-06	4.531e-05	246	2675	1641	23714	RNA metabolic process	PRRXL1|RRP1|KEAP1|IKZF3|BACH2|RPS16|RPS19|ZFP281|CREB3L4|ZC3H12A|DPF1|CDK5RAP1|EPC1|SOX8|SNRPD3|SOX6|IER5|SOX4|TSPYL2|ABT1|RBFOX2|SFMBT1|METTL3|FOXH1|WDR74|DNTTIP1|RFX2|MED9|EBF4|RUNX3|SND1|RFX8|ZFP296|TCEANC2|HOXB3|ATF5|ZFPM1|ASF1A|ZBTB8A|ANP32A|TXK|BAZ2A|WDR61|ZFP629|MRPL12|NLK|PEO1|ZFP184|ZBTB7B|STAT5A|SRPK2|STAT5B|GTF2IRD2|SETD1B|SNAI3|IRF2BP2|PBX4|NR1D1|A1CF|NFATC4|ID2|AGO2|PPP1R1B|INTS7|HBP…
50670	1.3892e-06	4.9307e-05	35	212	1641	23714	regulation of lymphocyte proliferation	CD274|H2-T23|CDKN1A|SDC4|LRRC32|IKZF3|D930015E06RIK|EFNB1|INPP5D|HES1|CCR7|SLAMF1|STAT5A|VAV3|STAT5B|ATAD5|RIPK2|CD300A|ICOSL|H2-AA|TGFBR2|PAN2|ZAP70|CD4|TWSG1|CD40LG|PTPRC|CD6|BCL6|IFNG|CLCF1|TNFSF4|TCF3|CARD11|CD44
50727	1.4724e-06	5.2026e-05	42	278	1641	23714	regulation of inflammatory response	CX3CR1|MVK|SERPINE1|WFDC1|ADRB2|EGFR|PIK3CG|C2|C3|SOCS3|IL1RL2|NT5E|CNR2|RPS19|DUOXA1|ZC3H12A|DUOXA2|APOD|CCR7|LBP|TGM2|IER3|STAT5A|STAT5B|SMAD3|ADIPOQ|IL17RC|NFKBIA|MIR147|FABP4|CD6|BCL6|PSMA1|CLCF1|TNFSF4|PDCD4|LTA|TYRO3|TBC1D23|SMPDL3B|MGLL|CD44
51253	1.504e-06	5.2672e-05	123	1164	1641	23714	negative regulation of RNA metabolic process	EHMT2|ANKRD33|ETS2|BACH2|SALL2|ZFP281|BASP1|ZC3H12A|SCMH1|EPC1|SOX8|SOX6|TLE4|RBFOX2|SFMBT1|USP3|HIST1H2AK|ADIPOQ|ZFP217|FOXH1|TRP73|KCTD1|RUNX3|PIAS1|SFRP2|TIMELESS|ZFP296|HOXB3|ATF5|EZR|ZFPM1|TRIM11|NOTCH3|SET|PSEN2|BAZ2A|SMYD1|SKIL|ELANE|SMAD2|CBX6|SMAD3|ZBTB14|SNAI3|IRF2BP2|CELA1|NR1D1|COQ7|BMP7|ESR2|NFATC4|SMAD7|RPS26|PAN2|DAP|GON4L|NR4A3|SP2|BCL6|ID2|TRP53|TNFSF4|BCL3|UBA3|NFE2L3|TCF3|MXD1|…
45598	1.4981e-06	5.2672e-05	25	126	1641	23714	regulation of fat cell differentiation	STK4|FOXO1|MEDAG|SAV1|ARNTL|WIF1|NOCT|ZC3H12A|AKT1|HES1|CCR4|TCF7L2|SMAD3|ADIPOQ|NR1D1|TMEM64|UCHL3|VEGFA|DLK2|ATAT1|MMP11|SFRP2|ID2|LPIN1|ZFPM1
6469	1.5535e-06	5.4167e-05	35	213	1641	23714	negative regulation of protein kinase activity	LRRC15|CDKN1A|PSEN2|CBLC|PTPRJ|SHB|IGF1R|PREX1|SOCS3|SPRED1|UBASH3B|PRKAR2A|CDK5RAP1|STAT4|SH3BP5|AKT1|CDK5RAP3|DUSP4|NPM1|H2AFY|CD300A|ADIPOQ|SPRY4|TRP73|DUSP8|BMP7|ASPN|KAT2B|FABP4|PTPRC|SFRP2|RTN4RL1|PPP1R1B|FGFR1OP|SPRY2
32946	1.6825e-06	5.8407e-05	26	135	1641	23714	positive regulation of mononuclear cell proliferation	CD274|H2-T23|CDKN1A|EFNB1|HES1|CCR7|SLAMF1|STAT5A|VAV3|STAT5B|ATAD5|RIPK2|ICOSL|TGFBR2|PAN2|ZAP70|CD4|CD40LG|PTPRC|CD6|BCL6|IFNG|CLCF1|TNFSF4|TCF3|CARD11
32944	1.7356e-06	5.999e-05	35	214	1641	23714	regulation of mononuclear cell proliferation	CD274|H2-T23|CDKN1A|SDC4|LRRC32|IKZF3|D930015E06RIK|EFNB1|INPP5D|HES1|CCR7|SLAMF1|STAT5A|VAV3|STAT5B|ATAD5|RIPK2|CD300A|ICOSL|H2-AA|TGFBR2|PAN2|ZAP70|CD4|TWSG1|CD40LG|PTPRC|CD6|BCL6|IFNG|CLCF1|TNFSF4|TCF3|CARD11|CD44
45892	1.8771e-06	6.4597e-05	116	1087	1641	23714	negative regulation of transcription, DNA-templated	EHMT2|ANKRD33|ETS2|BACH2|SALL2|ZFP281|BASP1|SCMH1|EPC1|SOX8|SOX6|TLE4|RBFOX2|SFMBT1|USP3|HIST1H2AK|ADIPOQ|ZFP217|FOXH1|TRP73|KCTD1|RUNX3|PIAS1|SFRP2|TIMELESS|ZFP296|HOXB3|ATF5|EZR|ZFPM1|TRIM11|NOTCH3|SET|PSEN2|BAZ2A|SMYD1|SKIL|ELANE|SMAD2|CBX6|SMAD3|ZBTB14|SNAI3|IRF2BP2|CELA1|NR1D1|COQ7|BMP7|ESR2|NFATC4|SMAD7|PAN2|DAP|GON4L|NR4A3|SP2|BCL6|ID2|TRP53|TNFSF4|BCL3|UBA3|NFE2L3|TCF3|MXD1|MXD4|ZFP488|TC…
9891	1.9162e-06	6.5658e-05	174	1785	1641	23714	positive regulation of biosynthetic process	ZFP326|CSF3|CRTC3|NCF1|MAML2|PRDM2|IKZF3|ETS2|IGF1R|PSMD9|STK11|ZFP281|CREB3L4|ZC3H12A|NAMPT|NFATC2IP|CDK5RAP1|KPNA6|AKT1|EPC1|SOX8|ARID2|SOX6|IER5|CDK5RAP3|SOX4|GUCY1A3|MAMSTR|LMO4|METTL3|FOXH1|RFX2|TRP73|CNPY2|CYBA|EBF4|ILF2|RUNDC3A|RUNX3|PIAS1|ARMCX3|SFRP2|NCL|HOXB3|ATF5|ZFPM1|SKAP1|CARD11|GCM1|NOTCH3|TERC|TXK|WDR61|NRF1|ADRB2|MRPL12|FOXO1|NUP85|MAP2K7|ZBTB7B|FGF23|ELANE|STAT5A|SMAD2|STAT5B|FD…
43086	1.9783e-06	6.724e-05	78	656	1641	23714	negative regulation of catalytic activity	CDKN1A|LRRK2|SETD7|SERPINE1|WFDC1|CBLC|PTPRJ|SPINT2|SHB|WFDC3|IGF1R|PREX1|SPRED1|CNST|UBASH3B|PALM|CDK5RAP1|AKT1|BBS4|CDK5RAP3|DUSP4|ARG2|H2AFY|CD300A|ADIPOQ|PLAUR|TRP73|NOSIP|PPP2R5A|DUSP8|MMP9|ASPN|KAT2B|SFRP2|RTN4RL1|PECAM1|CD44|CRB2|PIF1|LRRC15|PXK|NPRL2|LEF1|PAPLN|PSEN2|AKAP5|NOL3|TFPI|OAZ1|CNN3|PTPA|SOCS3|BAG5|CNR2|PRKAR2A|STAT4|SH3BP5|PAK2|CAP2|NPM1|SPRY4|CHCHD10|SERPINA3M|BMP7|VEGFA|SMAD7…
43393	1.9794e-06	6.724e-05	33	197	1641	23714	regulation of protein binding	HDAC4|HDAC5|CSF3|LRRK2|USP33|LEF1|PSEN2|ADRB2|STK4|ADD1|AURKB|MECP2|UBASH3B|CRTAC1|CHL1|HES1|LDLRAP1|MAPK3|TCF7L2|DUT|ANXA2|ADIPOQ|CSNK1E|MMP9|NFATC4|FKBP1A|TGFBR3|CYLD|ADAM15|BAX|AGRN|MAPRE1|ZFPM1
31400	2.2947e-06	7.7616e-05	67	539	1641	23714	negative regulation of protein modification process	CDKN1A|LRRK2|LRRK1|CBLC|PTPRJ|LDLRAD4|SHB|IGF1R|MECP2|PREX1|SPRED1|UBASH3B|ZC3H12A|CDK5RAP1|AKT1|MYEOV2|CDK5RAP3|SOX4|DUSP4|PPP1R16B|H2AFY|CD300A|PRKCE|ADIPOQ|TRP73|DUSP8|ASPN|KAT2B|SFRP2|RTN4RL1|DGKQ|PECAM1|EZR|PLPP3|CDC42SE1|LRRC15|ANKS1|PSEN2|HDAC8|FOXO1|MLLT6|PTPA|SLC9A3R1|SOCS3|BAG5|INPP5F|U2AF2|PRKAR2A|STAT4|SH3BP5|FYN|NPM1|SPRY4|ISG15|SYNJ2BP|BMP7|SMAD7|FKBP1A|TMEM59|FABP4|PTPRC|RNF149|PPP…
10506	2.4076e-06	8.1089e-05	35	217	1641	23714	regulation of autophagy	PRKAA2|DAPL1|NPRL2|EHMT2|LRRK2|USP33|NOD1|AMBRA1|ADRB2|HK2|FOXO1|RASIP1|STK11|HERC1|U2AF2|ZC3H12A|AKT1|TRP53INP1|MCL1|MAPK3|RIPK2|DAPK1|BNIP3|WBP11|IIGP1|GFAP|TMEM59|DAP|IFNG|CDC37|TRP53|FEZ2|VDAC1|RPL28|OPTN
2685	2.4361e-06	8.1703e-05	30	172	1641	23714	regulation of leukocyte migration	ITGB3|SERPINE1|PTPRJ|CXCL1|CXCL3|CCR1L1|TMEM102|PTK2B|STAP1|APOD|CCR7|LBP|ELANE|MAPK3|SLAMF1|P2RY12|EDN1|CD300A|VEGFB|ANO6|SELE|MMP9|PGF|VEGFA|SELP|IL1A|TRP53|TNFSF4|PECAM1|GPR18
72359	2.4891e-06	8.3129e-05	96	862	1641	23714	circulatory system development	MYLK2|NRP2|ITGB3|SMG9|PTPRJ|SHB|HSPB11|PIK3CG|LYL1|STK11|FGF8|SIN3B|ZC3H12A|AKT1|EPHB2|ARID2|SOX6|SOX4|VAV3|EDN1|ANXA2|LMO4|FOXH1|AP1B1|SYP|KIF7|HSPG2|MMP9|PGF|VAV2|TGFBR2|ADAM19|TGFBR3|RIPPLY3|SFRP2|ADAM15|NCL|PECAM1|MATR3|ANG|PLPP3|ZFPM1|LY6E|CRB2|HDAC5|NOTCH3|CAMK2D|LEF1|STK4|FOXO1|PIK3R6|RASIP1|HDAC7|SAV1|PROKR1|SOCS3|ATP5B|ADGRG1|ARL13B|GBX2|TMEM65|LMNA|SMYD1|PTK2B|HES1|MAPK3|TBX1|SRPK2|SMAD…
1902679	2.5044e-06	8.3288e-05	118	1117	1641	23714	negative regulation of RNA biosynthetic process	EHMT2|ANKRD33|ETS2|BACH2|SALL2|ZFP281|BASP1|SCMH1|EPC1|SOX8|SOX6|TLE4|RBFOX2|SFMBT1|USP3|HIST1H2AK|ADIPOQ|ZFP217|FOXH1|TRP73|KCTD1|RUNX3|PIAS1|SFRP2|TIMELESS|ZFP296|HOXB3|ATF5|EZR|ZFPM1|TRIM11|NOTCH3|SET|PSEN2|BAZ2A|SMYD1|SKIL|ELANE|SMAD2|CBX6|SMAD3|ZBTB14|SNAI3|IRF2BP2|CELA1|NR1D1|COQ7|BMP7|ESR2|NFATC4|SMAD7|PAN2|DAP|GON4L|NR4A3|SP2|BCL6|ID2|TRP53|TNFSF4|BCL3|UBA3|NFE2L3|TCF3|MXD1|MXD4|ZFP488|TC…
10822	2.5857e-06	8.5631e-05	26	138	1641	23714	positive regulation of mitochondrion organization	GLS2|HK2|UBL5|BCL2L11|U2AF2|ITGAX|TNFSF10|HES1|FIS1|SLMO1|HSPA1L|BAD|BNIP3|PLAUR|WBP11|MMP9|MLLT11|DPCR1|CDC37|TRP53|MSH5|PEMT|FAS|BAX|RPL28|OPTN
2687	2.7213e-06	8.9746e-05	25	130	1641	23714	positive regulation of leukocyte migration	ITGB3|SERPINE1|PTPRJ|CXCL1|CXCL3|CCR1L1|TMEM102|PTK2B|CCR7|LBP|ELANE|MAPK3|SLAMF1|EDN1|VEGFB|ANO6|SELE|MMP9|PGF|VEGFA|SELP|IL1A|TRP53|TNFSF4|PECAM1
6468	2.7811e-06	9.1339e-05	86	751	1641	23714	protein phosphorylation	DDR1|RET|SMOK2A|MYLK2|DYRK2|ZAK|LRRK2|LRRK1|ARAF|TESK2|PIK3CG|IGF1R|STK11|FGF8|AKT1|CCR7|MAP3K9|EPHB2|JAK1|CDKL4|RPS6KL1|PRKCH|RIPK2|DAPK1|PRKCE|SH2D3C|INSRR|MATK|PRPF4B|CSNK1E|TYK2|RUNX3|TGFBR2|TGFBR3|ZAP70|ELF1|DOK2|DGKQ|TYRO3|TLR7|ALPK2|TNIK|SGK1|NIM1K|PXK|CAMK2D|PRKAA2|TXK|CAMK2A|NLK|STK4|EGFR|AURKB|PTPA|MAPK9|NUAK1|STAT4|PTK2B|FYN|MAP2K7|MARK4|FGF23|PAK2|MAPK3|MAP4K4|STAT5A|SRPK2|SMAD2|CDK18…
22607	2.8037e-06	9.1698e-05	184	1920	1641	23714	cellular component assembly	MAP10|ISCA1|CRTC3|NCF1|EHMT2|PRF1|TESK2|KEAP1|FNBP1L|ACTG1|IGF1R|PSMD9|STK11|MYBPHL|RPS19|ZC3H12A|TEKT4|SNRPD3|TEKT5|GLUL|TGM2|TNS1|TSPYL2|ABT1|UNC13A|SLX1B|ACTN1|COG4|ADIPOQ|AP1B1|RFX2|TRP73|KCTD1|CYBA|KCTD2|PIAS1|ATXN2L|EEF1A1|MIP|IFT81|GEMIN5|GEMIN7|TNIK|EZR|OPTN|ASF1A|ISCU|GRIA2|COX19|SET|TMED10|TTYH1|SLC22A1|BAZ2A|KLHL12|CD79B|TRPM1|SLC9A3R1|PEO1|NUP85|GJA10|PRKAR2A|ATP6V0A4|SRGAP2|SKIL|VASP…
30030	2.8734e-06	9.3594e-05	106	980	1641	23714	cell projection organization	PRRXL1|RAB3A|STMN3|FNBP1L|TSKU|ACTB|IGF1R|STK11|CDH4|FGF8|HERC1|TUBB3|AKT1|NRTN|TEKT4|TEKT5|EPHB2|RBFOX2|SLC11A2|RFX2|RUNX3|IFT81|FEZ2|TNIK|NPTXR|EZR|NRN1|SDC4|TTYH1|STXBP1|CFAP126|SLC9A3R1|EFNB1|NUP85|CDH23|PLXNA1|SRGAP2|MARK4|WNT3|VASP|CARMIL1|RAB3IP|BMP7|GFAP|AHI1|CCDC88A|DNAIC2|EHD3|VANGL2|NR4A3|DDR1|NRP2|ITGB3|LRRK2|USP33|NPCD|MIR449C|HSPB11|MECP2|TCHP|CRTAC1|CHL1|TCTN1|IQUB|TMEM108|RAC3|PHG…
1902532	3.0439e-06	9.8739e-05	62	490	1641	23714	negative regulation of intracellular signal transduction	SMOK2A|CRTC3|LRRK2|OTUD7B|CBLC|STMN3|PTPRJ|IGF1R|PREX1|SPRED1|STK11|SESN3|ZC3H12A|AKT1|CDK5RAP3|DUSP4|GSTO1|CD300A|ADIPOQ|PLAUR|TRP73|RHOH|ARAP3|DUSP8|MMP9|DGKZ|ASPN|PPM1B|SFRP2|RTN4RL1|TBC1D7|EZR|OPTN|CD44|CDC42SE1|LRRC15|PRKAA2|NPRL2|NOL3|FOXO1|HDAC7|ARNTL|ADGRG3|SLC9A3R1|SOCS3|BAG5|INPP5F|STAT4|IVNS1ABP|GATSL3|SPRY4|SYNJ2BP|BMP7|ARHGAP24|NFKBIA|CYLD|BCL6|PIK3IP1|RNF149|SPRY2|HYOU1|NFE2L2
48729	3.1165e-06	0.00010068	72	598	1641	23714	tissue morphogenesis	DDR1|RET|MYLK2|NRP2|SPINT2|IGF1R|HS2ST1|FGF8|TCTN1|RAC3|SOX8|BBS4|SOX4|WLS|TGM2|EDN1|LMO4|FOXH1|RUNX3|PGF|TGFBR2|TGFBR3|TWSG1|SFRP2|ESRP1|TIMELESS|ZFPM1|CD44|LY6E|CRB2|HDAC5|GCM1|SDC4|LEF1|STK4|NTN1|EGFR|RASIP1|SLC9A3R1|SOCS3|ARL13B|GBX2|VPS52|PLXNA1|HES1|HES5|WNT3|TBX1|STAT5A|VASP|SMAD2|SMAD3|SEMA4C|KDF1|GRHL3|COQ7|BMP7|EPOR|ARHGAP24|ESR2|VEGFA|NFATC4|GATAD2A|PPP1CA|SMAD7|FKBP1A|AHI1|VANGL2|NR4A…
43408	3.1397e-06	0.00010102	77	653	1641	23714	regulation of MAPK cascade	MYLK2|NCF1|ZAK|ITGB3|LRRK2|ARAF|CBLC|PTPRJ|PIK3CG|IGF1R|LMNB1|C1QTNF2|SPRED1|FGF8|ZC3H12A|ARL6IP5|AKT1|CCR7|MAP3K9|CDK5RAP3|DUSP4|EDN1|ATP6AP1|RIPK2|IGFBP4|CD300A|PRKCE|ADIPOQ|TRP73|SYP|DUSP8|IL1A|SFRP2|TNIK|EZR|ARHGEF5|CD44|CDC42SE1|ZFP622|CAMK2D|IL6RA|NOD1|ADRB2|EGFR|FOXO1|PIK3R6|GNAI2|C3|SLC9A3R1|MAPK9|PRDX2|P2RY1|PTK2B|MAP2K7|FGF23|MAPK3|SLAMF1|MAP4K4|TBX1|PDE6H|SEMA4C|SPRY4|VEGFB|SYNJ2BP|BMP…
31328	3.2342e-06	0.00010364	170	1751	1641	23714	positive regulation of cellular biosynthetic process	ZFP326|CSF3|CRTC3|NCF1|MAML2|PRDM2|IKZF3|ETS2|IGF1R|PSMD9|STK11|ZFP281|CREB3L4|ZC3H12A|NAMPT|NFATC2IP|CDK5RAP1|KPNA6|AKT1|EPC1|SOX8|ARID2|SOX6|IER5|CDK5RAP3|SOX4|GUCY1A3|MAMSTR|LMO4|METTL3|FOXH1|RFX2|TRP73|EBF4|ILF2|RUNDC3A|RUNX3|PIAS1|ARMCX3|SFRP2|NCL|HOXB3|ATF5|ZFPM1|SKAP1|CARD11|GCM1|NOTCH3|TERC|TXK|WDR61|NRF1|ADRB2|MRPL12|FOXO1|NUP85|MAP2K7|ZBTB7B|FGF23|ELANE|STAT5A|SMAD2|STAT5B|BRPF1|SMAD3|N…
45944	3.5402e-06	0.00011299	114	1078	1641	23714	positive regulation of transcription from RNA polymerase II promoter	CSF3|CRTC3|MAML2|PRDM2|IKZF3|ETS2|PSMD9|CREB3L4|ZC3H12A|NAMPT|NFATC2IP|KPNA6|AKT1|EPC1|SOX8|ARID2|SOX6|IER5|CDK5RAP3|SOX4|MAMSTR|LMO4|FOXH1|RFX2|TRP73|EBF4|RUNX3|ARMCX3|SFRP2|NCL|HOXB3|ATF5|ZFPM1|SKAP1|GCM1|NOTCH3|TXK|WDR61|NRF1|ADRB2|FOXO1|ZBTB7B|STAT5A|SMAD2|STAT5B|SMAD3|CELA1|COQ7|BMP7|ESR2|NFATC4|PAN2|NFKBIA|AHI1|NR4A1|MC1R|RGCC|NR4A3|TRP53|AGO2|BCL3|TCF3|NFE2L2|VSX2|ONECUT3|TCF20|MED10|RAC3|…
12501	3.7e-06	0.00011761	91	813	1641	23714	programmed cell death	CDKN1A|DYRK2|PPP1R13B|NCF1|PRF1|SHB|HK2|PIK3CG|TCHP|PSMD9|PIDD1|STK11|TMEM102|FGF8|WDR92|ZC3H12A|TNFSF10|ARL6IP5|AKT1|TRIM69|MAP3K9|TNS4|CDK5RAP3|CTNNBL1|TRP53INP1|IER3|PDCD6IP|RIPK2|DAPK1|TRP73|SIAH1A|TGFBR2|IL1A|SFRP2|IFNG|DAD1|TNFRSF25|PGAM5|VDAC1|SGK1|SHC4|ZFP622|SGMS1|DAPL1|LEF1|CAMK2A|NOD1|NOL3|STK4|NTN1|GRAMD4|FOXO1|SAV1|PURB|MAPK9|BCL2L11|ZMAT3|PERP|INPP5D|MAP2K7|PAK2|ZSWIM2|MCL1|MAPK3|TB…
1903507	3.7743e-06	0.0001195	116	1103	1641	23714	negative regulation of nucleic acid-templated transcription	EHMT2|ANKRD33|ETS2|BACH2|SALL2|ZFP281|BASP1|SCMH1|EPC1|SOX8|SOX6|TLE4|RBFOX2|SFMBT1|USP3|HIST1H2AK|ADIPOQ|ZFP217|FOXH1|TRP73|KCTD1|RUNX3|PIAS1|SFRP2|TIMELESS|ZFP296|HOXB3|ATF5|EZR|ZFPM1|TRIM11|NOTCH3|SET|PSEN2|BAZ2A|SMYD1|SKIL|ELANE|SMAD2|CBX6|SMAD3|ZBTB14|SNAI3|IRF2BP2|CELA1|NR1D1|COQ7|BMP7|ESR2|NFATC4|SMAD7|PAN2|DAP|GON4L|NR4A3|SP2|BCL6|ID2|TRP53|TNFSF4|BCL3|UBA3|NFE2L3|TCF3|MXD1|MXD4|ZFP488|TC…
51050	3.9031e-06	0.00012296	108	1010	1641	23714	positive regulation of transport	CSF3|RAB3A|SERPINE1|PSMD9|CNST|ZC3H12A|AKT1|GLUL|SOX4|WLS|UNC13A|PRKCE|ADIPOQ|CYBA|WBP11|SFRP2|NCL|MSH5|EZR|RPL28|CD274|SDC4|STXBP1|CACNA1B|IL4RA|ADRB2|OAZ1|C2|C3|STAP1|CD300LF|SLAMF1|FIS1|SLMO1|SMAD3|EDEM2|HSPA2|SELE|NFKBIA|AHI1|EHD3|RGCC|NR4A3|ARPC2|DPCR1|TNFSF4|PEMT|HBP1|NFE2L2|H2-T23|KCNC1|CXCL1|MECP2|PANX1|UBL5|C1QTNF2|ITGAX|CCR7|LBP|LDLRAP1|EDN1|PDCD6IP|ATP6AP1|ANXA2|GSTO1|ANO6|SYP|IL17RC|I…
70665	3.9149e-06	0.00012296	26	141	1641	23714	positive regulation of leukocyte proliferation	CD274|H2-T23|CDKN1A|EFNB1|HES1|CCR7|SLAMF1|STAT5A|VAV3|STAT5B|ATAD5|RIPK2|ICOSL|TGFBR2|PAN2|ZAP70|CD4|CD40LG|PTPRC|CD6|BCL6|IFNG|CLCF1|TNFSF4|TCF3|CARD11
6915	4.1029e-06	0.00012738	88	781	1641	23714	apoptotic process	CDKN1A|DYRK2|PPP1R13B|NCF1|PRF1|SHB|HK2|PIK3CG|TCHP|PSMD9|PIDD1|STK11|TMEM102|FGF8|WDR92|ZC3H12A|TNFSF10|ARL6IP5|AKT1|TRIM69|MAP3K9|TNS4|CDK5RAP3|CTNNBL1|TRP53INP1|IER3|PDCD6IP|RIPK2|DAPK1|TRP73|SIAH1A|TGFBR2|IL1A|SFRP2|IFNG|DAD1|TNFRSF25|VDAC1|SGK1|SHC4|ZFP622|SGMS1|DAPL1|LEF1|CAMK2A|NOD1|NOL3|STK4|NTN1|GRAMD4|FOXO1|SAV1|PURB|MAPK9|BCL2L11|ZMAT3|PERP|INPP5D|MAP2K7|PAK2|ZSWIM2|MCL1|MAPK3|TBX1|FIS…
1933	4.1038e-06	0.00012738	53	400	1641	23714	negative regulation of protein phosphorylation	CDKN1A|LRRK2|LRRK1|CBLC|PTPRJ|LDLRAD4|SHB|IGF1R|PREX1|SPRED1|UBASH3B|ZC3H12A|CDK5RAP1|AKT1|CDK5RAP3|DUSP4|H2AFY|CD300A|ADIPOQ|TRP73|DUSP8|ASPN|KAT2B|SFRP2|RTN4RL1|DGKQ|PECAM1|EZR|PLPP3|CDC42SE1|LRRC15|PSEN2|FOXO1|SLC9A3R1|SOCS3|INPP5F|PRKAR2A|STAT4|SH3BP5|NPM1|SPRY4|SYNJ2BP|BMP7|SMAD7|FKBP1A|FABP4|PTPRC|RNF149|PPP1R1B|FGFR1OP|BAX|SPRY2|TARDBP
70663	4.0821e-06	0.00012738	35	222	1641	23714	regulation of leukocyte proliferation	CD274|H2-T23|CDKN1A|SDC4|LRRC32|IKZF3|D930015E06RIK|EFNB1|INPP5D|HES1|CCR7|SLAMF1|STAT5A|VAV3|STAT5B|ATAD5|RIPK2|CD300A|ICOSL|H2-AA|TGFBR2|PAN2|ZAP70|CD4|TWSG1|CD40LG|PTPRC|CD6|BCL6|IFNG|CLCF1|TNFSF4|TCF3|CARD11|CD44
32872	4.328e-06	0.00013381	33	204	1641	23714	regulation of stress-activated MAPK cascade	CDC42SE1|ZFP622|NCF1|ZAK|NOD1|EGFR|FOXO1|IGF1R|LMNB1|MAPK9|ZC3H12A|ARL6IP5|AKT1|PTK2B|CCR7|MAP3K9|MAP2K7|MAPK3|SLAMF1|MAP4K4|EDN1|RIPK2|SEMA4C|TRP73|VEGFA|IL1A|VANGL2|CD40LG|SFRP2|FAS|TNIK|EZR|ARHGEF5
6954	4.6251e-06	0.00014244	54	412	1641	23714	inflammatory response	NCF1|CXCL1|CXCL3|LIPA|CCR1L1|PIK3CG|MMP25|ZFP35|ZC3H12A|AKT1|CCR7|ITGB6|LBP|CCR4|CD96|RIPK2|CD300A|TRP73|ANO6|CYBA|IL17RE|IL1A|LTA|TNFRSF25|TLR7|SMPDL3B|CD44|HDAC5|PXK|PLGRKT|SGMS1|IL4RA|RELB|HDAC7|C3|PRDX2|IL1RL2|CNR2|ELANE|SLAMF1|STAT5B|TNFRSF9|STAT3|CELA1|SELE|SELP|CD40LG|CD6|BCL6|THEMIS2|AXL|TNFSF4|FAS|NFE2L2
9653	4.6818e-06	0.00014363	194	2061	1641	23714	anatomical structure morphogenesis	PRRXL1|ZAK|SPINT2|LIPA|TSKU|ACTB|HERC1|ZFP281|ZC3H12A|SOX8|EPHB2|SOX6|SOX4|WLS|RBFOX2|ACTN1|FOXH1|SLC11A2|WDR74|RFX2|HSPG2|RUNX3|TWSG1|SFRP2|FEZ2|TYRO3|HOXB3|PLPP3|ZFPM1|NRN1|COL13A1|SDC4|STXBP1|KLK4|PIK3R6|TRPM1|ATP5B|CHST11|STAT5A|VASP|SRPK2|FIS1|CELA1|NFATC4|VANGL2|ID2|VSX2|DDR1|RET|NRP2|PTPRJ|SHB|CHL1|TCTN1|RAC3|BBS4|DUSP4|VAV3|SS18|EDN1|ANXA2|SYP|VAV2|RILPL1|B3GNT6|B3GNT2|SGK1|CD44|CRB2|NFIX…
1819	4.7129e-06	0.00014403	50	371	1641	23714	positive regulation of cytokine production	FAM49B|H2-T23|SPON2|SERPINE1|PANX1|CCR7|LBP|RIPK2|ADIPOQ|ARNT|CYBA|ICOSL|IL17RC|IL1A|ELF1|IFNG|IRF4|NCL|LTA|CD226|TLR7|TBC1D23|ZFPM1|CARD11|CD274|TXK|IL4RA|IL6RA|NOD1|ZC3HAV1|C3|MAPK9|IL1RL2|P2RY2|SLAMF6|ELANE|MAPK3|SLAMF1|STAT5A|STAT5B|SMAD3|NFATC4|CD2|MAPK11|CD40LG|RGCC|NR4A3|CD6|TNFSF4|BCL3
6996	4.7554e-06	0.0001444	248	2748	1641	23714	organelle organization	MAP10|ZAK|EHMT2|TESK2|STMN3|FNBP1L|ACTB|RPS19|CDK5RAP1|AKT1|EPC1|IER3|TSPYL2|ABT1|UNC13A|SFMBT1|ACTN1|COG4|RFX2|SIAH1A|IFT81|PADI3|EZR|ZFPM1|OPTN|ASF1A|PIF1|SET|TERC|STXBP1|BAZ2A|WDR61|CFAP126|PEO1|EPB41L1|VPS8|MCMBP|VASP|SRPK2|CARMIL1|FIS1|SETD1B|RAB3IP|XRCC1|WAPL|CCDC88A|DNAIC2|NDUFAF8|EHD3|VANGL2|CORO6|CORO7|SMOK2A|SETD7|MIR449C|HSPB11|MECP2|ZMYM2|CHL1|TCTN1|RAC3|CCR7|CCR4|BBS4|TRP53INP1|VAV3|…
33554	4.7615e-06	0.0001444	131	1287	1641	23714	cellular response to stress	NCF1|CLPB|ZAK|EHMT2|STK11|RASSF1|SESN3|CREB3L4|ZC3H12A|ARL6IP5|AKT1|MEIOB|MAP3K9|IER5|GLUL|CDK5RAP3|SLC39A4|SOX4|IER3|DAPK1|SLX1B|PRKCE|USP3|SLC11A2|NSMCE1|TRP73|RNASE4|DGKZ|PDIA6|PDIA4|NEIL3|CDC37|MSH5|TIMELESS|TNIK|OPTN|ASF1A|PIF1|ZFP622|RNASEH2A|NPRL2|NRF1|ADRB2|FOXO1|PRDX2|NUAK1|BCL2L11|ZMAT3|MBIP|MYH13|MAP2K7|MCL1|PLK5|ST8SIA1|EDEM2|XRCC1|PYCR2|COQ7|NFATC4|GFAP|DAP|MC1R|RGCC|BCL6|ID2|TRP53|G…
30335	4.8361e-06	0.00014554	57	444	1641	23714	positive regulation of cell migration	RET|ITGB3|SERPINE1|PTPRJ|CXCL1|ARHGAP5|CXCL3|CCR1L1|IGF1R|PREX1|TMEM102|ZC3H12A|AKT1|CCR7|LBP|EDN1|PRKCE|ANO6|MMP9|PGF|TGFBR2|IL1A|IFNG|PECAM1|ITGA5|PLPP3|HDAC4|CD274|LRRC15|CAMK2D|LEF1|FURIN|EGFR|HDAC7|ATP5B|P2RY2|MBIP|PTK2B|ELANE|MAPK3|SLAMF1|STAT5A|CARMIL1|SMAD3|VEGFB|SSH2|SELE|VEGFA|SELP|PTPRC|ARPC2|TRP53|TNFSF4|FGF18|FGFR1OP|SPRY2|NFE2L2
70302	4.8213e-06	0.00014554	33	205	1641	23714	regulation of stress-activated protein kinase signaling cascade	CDC42SE1|ZFP622|NCF1|ZAK|NOD1|EGFR|FOXO1|IGF1R|LMNB1|MAPK9|ZC3H12A|ARL6IP5|AKT1|PTK2B|CCR7|MAP3K9|MAP2K7|MAPK3|SLAMF1|MAP4K4|EDN1|RIPK2|SEMA4C|TRP73|VEGFA|IL1A|VANGL2|CD40LG|SFRP2|FAS|TNIK|EZR|ARHGEF5
16310	5.102e-06	0.00015296	105	981	1641	23714	phosphorylation	PANK4|MYLK2|ZAK|ARAF|TESK2|IGF1R|STK11|FGF8|AKT1|MAP3K9|EPHB2|CDKL4|PRKCH|DAPK1|PRKCE|TTC7B|MATK|PRPF4B|CSNK1E|SDHA|DGKZ|RUNX3|DOK2|DGKQ|TYRO3|ALPK2|TNIK|IPPK|PXK|PFKFB4|TXK|NLK|STK4|NUAK1|MAP2K7|MARK4|FGF23|STAT5A|SRPK2|SMAD2|CDK18|PLK5|SRMS|NEK7|CHCHD10|COQ7|SMAD7|CDK8|UCK2|FES|MAP3K19|GRAP|GALK1|DDR1|RET|SMOK2A|DYRK2|LRRK2|LRRK1|HK2|PIK3CG|MECP2|PIP5KL1|CCR7|JAK1|RPS6KL1|RIPK2|SH2D3C|INSRR|TYK…
32103	5.4325e-06	0.00016165	39	263	1641	23714	positive regulation of response to external stimulus	SERPINE1|NOD1|PTPRJ|CXCL1|ZC3HAV1|CXCL3|EGFR|CCR1L1|PIK3CG|IGF1R|C3|TMEM102|RPS19|PTK2B|CCR7|LBP|CCR4|TGM2|MAPK3|SLAMF1|STAT5A|STAT5B|EDN1|SMAD3|RIPK2|VEGFB|ANO6|CYBA|IL17RC|PGF|VEGFA|NFKBIA|FABP4|CD6|TNFSF4|FGF18|PDCD4|LTA|OPTN
90199	5.429e-06	0.00016165	13	44	1641	23714	regulation of release of cytochrome c from mitochondria	BAD|BNIP3|PLAUR|NOL3|MMP9|MLLT11|BCL2L11|TRP53|LMNA|TNFSF10|AKT1|FAS|BAX
45934	5.5527e-06	0.0001646	133	1315	1641	23714	negative regulation of nucleobase-containing compound metabolic process	EHMT2|ANKRD33|ETS2|BACH2|SALL2|ZFP281|BASP1|ZC3H12A|SCMH1|PALM|EPC1|SOX8|SOX6|IER3|TLE4|TSPYL2|RBFOX2|SFMBT1|USP3|HIST1H2AK|ADIPOQ|ZFP217|FOXH1|TRP73|KCTD1|RUNX3|PIAS1|SFRP2|TIMELESS|ZFP296|HOXB3|ATF5|EZR|ZFPM1|TRIM11|PIF1|NOTCH3|SET|PSEN2|BAZ2A|SMYD1|SKIL|ELANE|SMAD2|CBX6|SMAD3|ZBTB14|SNAI3|HTR1B|IRF2BP2|XRCC1|CELA1|NR1D1|COQ7|BMP7|WAPL|ESR2|NFATC4|SMAD7|RPS26|PAN2|DAP|GON4L|NR4A3|SP2|BCL6|ID2|T…
50767	6.073e-06	0.00017936	91	823	1641	23714	regulation of neurogenesis	CPNE9|RET|ACHE|ZFP488|GDI1|LRRK2|OTP|IGF1R|MECP2|PREX1|GPR173|STK11|CDH4|DUOXA1|ENC1|PALM|AKT1|RAC3|SOX8|ME2|EPHB2|ZCCHC24|ZHX2|PRKCH|UNC13A|IST1|TRP73|ISLR2|EEF1A1|KAT2B|SFRP2|IFNG|RTN4RL1|LTA|HOXB3|TNIK|ATF5|SGK1|TRIM11|MGLL|CX3CR1|NOTCH3|GRN|NLGN2|PLAG1|SRRT|DTX1|AKAP5|ASCL2|NTN1|ARNTL|PTPA|RAB21|ADGRG1|BAG5|INPP5F|P2RY2|MBIP|PTK2B|PLXNA1|STAP1|FYN|HES1|SRGAP2|SKIL|HES5|WNT3|MAP4K4|P2RY12|TCF7…
2000147	6.5366e-06	0.00019233	58	459	1641	23714	positive regulation of cell motility	RET|ITGB3|SERPINE1|PTPRJ|CXCL1|ARHGAP5|CXCL3|CCR1L1|IGF1R|PREX1|TMEM102|ZC3H12A|AKT1|CCR7|LBP|EDN1|PRKCE|ANO6|MMP9|PGF|TGFBR2|IL1A|IFNG|PECAM1|ITGA5|PLPP3|HDAC4|CD274|LRRC15|CAMK2D|LEF1|FURIN|NTN1|EGFR|HDAC7|ATP5B|P2RY2|MBIP|PTK2B|ELANE|MAPK3|SLAMF1|STAT5A|CARMIL1|SMAD3|VEGFB|SSH2|SELE|VEGFA|SELP|PTPRC|ARPC2|TRP53|TNFSF4|FGF18|FGFR1OP|SPRY2|NFE2L2
1903827	6.6602e-06	0.00019524	69	578	1641	23714	regulation of cellular protein localization	CDKN1A|CSF3|DYRK2|GDI1|LRRK2|OTUD7B|KEAP1|UBL5|STK11|CNST|ZC3H12A|ITGAX|AKT1|DACT3|LDLRAP1|LZTS2|CDK5RAP3|SOX4|H2AFY|ADIPOQ|PPP2R5A|CSNK1E|SYP|WBP11|RNF168|ELF1|PPM1B|SFRP2|IFNG|MSH5|HCLS1|TLR7|EZR|RPL28|LRRC15|NLGN2|GLS2|SNX33|AKAP5|HDAC8|NOL3|OAZ1|EGFR|SLC9A3R1|U2AF2|LMNA|FYN|APOD|HES1|TCF7L2|FIS1|NPM1|SLMO1|GSN|SMAD3|HSPA1L|EDEM2|SYNJ2BP|WAPL|VEGFA|NFKBIA|TMEM59|CYLD|CCDC88A|ARPC2|DPCR1|PEMT|R…
1902107	6.8972e-06	0.00020144	27	154	1641	23714	positive regulation of leukocyte differentiation	ITGB3|LEF1|IL4RA|SHB|PIK3R6|IL1RL2|INPP5D|CCR7|STAT5A|STAT5B|ATP6AP1|RIPK2|BAD|TMEM64|H2-AA|TGFBR2|ZAP70|CYLD|CD4|CD40LG|PTPRC|BCL6|IFNG|AXL|ID2|TNFSF4|HCLS1
90200	6.9395e-06	0.00020194	10	27	1641	23714	positive regulation of release of cytochrome c from mitochondria	MLLT11|BCL2L11|BAD|BNIP3|TRP53|TNFSF10|PLAUR|FAS|BAX|MMP9
10558	7.0887e-06	0.00020552	139	1394	1641	23714	negative regulation of macromolecule biosynthetic process	EHMT2|ANKRD33|ETS2|BACH2|SALL2|ZFP281|BASP1|ZC3H12A|SCMH1|EPC1|SOX8|SOX6|TLE4|TSPYL2|LAG3|RBFOX2|SFMBT1|DAPK1|USP3|HIST1H2AK|ADIPOQ|METTL3|ZFP217|FOXH1|TRP73|KCTD1|RUNX3|PIAS1|SFRP2|NCL|TIMELESS|ZFP296|HOXB3|ATF5|EZR|ZFPM1|TRIM11|PIF1|NOTCH3|SET|PSEN2|BAZ2A|INPP5D|SMYD1|SKIL|ELANE|SMAD2|CBX6|SMAD3|ZBTB14|SNAI3|IRF2BP2|CELA1|NR1D1|COQ7|BMP7|WAPL|ESR2|NFATC4|SMAD7|PAN2|DAP|GON4L|NR4A3|SP2|BCL6|ID2|…
9890	7.2517e-06	0.00020872	147	1492	1641	23714	negative regulation of biosynthetic process	EHMT2|ANKRD33|ETS2|BACH2|STK11|SALL2|ZFP281|BASP1|ZC3H12A|SCMH1|PALM|EPC1|SOX8|SOX6|TLE4|TSPYL2|LAG3|RBFOX2|SFMBT1|DAPK1|USP3|HIST1H2AK|ADIPOQ|METTL3|ZFP217|FOXH1|TRP73|KCTD1|RUNX3|PIAS1|EEF1A1|SFRP2|NCL|TIMELESS|ZFP296|HOXB3|ATF5|EZR|ZFPM1|TRIM11|PIF1|NOTCH3|SET|PSEN2|BAZ2A|INPP5D|SMYD1|SKIL|ELANE|SMAD2|CBX6|SMAD3|ZBTB14|SNAI3|HTR1B|IRF2BP2|CELA1|NR1D1|COQ7|BMP7|WAPL|ESR2|NFATC4|SMAD7|PAN2|DAP|G…
42592	7.2356e-06	0.00020872	142	1431	1641	23714	homeostatic process	CRTC3|LIPA|TXNDC15|IGF1R|STK11|RPS19|SESN3|FTH1|AKT1|MIR150|CAR12|ARID2|SOX6|SLC12A7|SLC39A4|SOX4|TGM2|SLX1B|PRKCE|ADIPOQ|SLC11A2|PDIA6|PDIA4|SLC9A9|TYRO3|AIPL1|LETMD1|ZFPM1|CARD11|ISCU|CHRNA1|PIF1|TERC|PSEN2|NRF1|ADRB2|FOXO1|TRPM1|SLC9A3R1|ATP5B|PRDX2|BCL2L11|UBC|CDH23|ATP6V0A4|FGF23|SKIL|STAT5A|HSPA9|STAT5B|FIS1|SMAD3|XRCC1|NR1D1|ATP4A|CYLD|PTPRC|NR4A3|BCL6|LPAR6|ID2|TRP53|GNB1|SFXN3|GPR18|MDM1…
1902589	7.4881e-06	0.00021342	119	1155	1641	23714	single-organism organelle organization	MAP10|RAB3A|TESK2|STMN3|FNBP1L|ACTB|ACTG1|MYBPHL|TEKT4|TEKT5|IER3|UNC13A|TPM3|ACTN1|TPM2|RFX2|IFT81|TNIK|EZR|STXBP1|KLC1|CFAP126|CNN3|SLC9A3R1|BCL2L11|EPB41L1|VPS8|MCMBP|SRGAP2|VASP|CARMIL1|FIS1|CCDC136|RAB3IP|HSPA2|CORO2A|SSH2|CORO2B|COQ7|WAPL|GFAP|AHI1|CCDC88A|BFSP2|DNAIC2|EHD3|KIF18A|VANGL2|ARPC2|BCL6|MAP3K19|TRP53|CORO6|CORO7|FHL3|BRK1|MIR449C|HK2|HSPB11|TMEM102|CHL1|TCTN1|IQUB|RAC3|CCR7|BBS4…
120036	7.5067e-06	0.00021342	101	943	1641	23714	plasma membrane bounded cell projection organization	PRRXL1|RAB3A|STMN3|FNBP1L|TSKU|ACTB|IGF1R|STK11|CDH4|FGF8|HERC1|TUBB3|NRTN|TEKT4|TEKT5|EPHB2|RBFOX2|SLC11A2|RFX2|RUNX3|IFT81|FEZ2|TNIK|NPTXR|EZR|NRN1|SDC4|TTYH1|STXBP1|CFAP126|SLC9A3R1|EFNB1|NUP85|CDH23|PLXNA1|SRGAP2|WNT3|VASP|CARMIL1|RAB3IP|BMP7|GFAP|AHI1|CCDC88A|DNAIC2|EHD3|VANGL2|NR4A3|DDR1|NRP2|LRRK2|USP33|NPCD|MIR449C|HSPB11|MECP2|CRTAC1|CHL1|TCTN1|IQUB|TMEM108|RAC3|PHGDH|BBS4|VAV3|1810043G0…
51726	7.55e-06	0.00021342	94	862	1641	23714	regulation of cell cycle	MAP10|MYLK2|CDKN1A|PPP1R13B|ZAK|SHB|IGF1R|LMNB1|MECP2|SENP6|PIDD1|STK11|RASSF1|FGF8|CCND2|SIN3B|CHL1|CDC27|CDK5RAP1|AKT1|CLIC1|BBS4|CDK5RAP3|SOX4|TRP53INP1|IER3|EDN1|TPRA1|PDCD6IP|H2AFY|PRKCE|TRP73|SYP|DGKZ|RUNX3|IL1A|KAT2B|SFPQ|PSRC1|OPN1MW|IFNG|ATF5|SGK1|DTL|CAMK2D|LEF1|HDAC8|EGFR|AURKB|PPM1G|ARNTL|TBRG1|SLC9A3R1|BCL2L11|PPP2R3D|HES1|SKIL|STAT5A|RBM38|SRPK2|STAT5B|TCF7L2|NPM1|PLK5|SMAD3|ATAD5|B…
2694	7.4911e-06	0.00021342	70	591	1641	23714	regulation of leukocyte activation	FAM49B|H2-T23|CDKN1A|SHB|LRRC32|IKZF3|ZFP35|MIR150|FLOT2|CCR7|LBP|H2-OA|LGALS8|VAV3|LAG3|RIPK2|CD300A|ICOSL|TGFBR2|ZAP70|TWSG1|IFNG|TYRO3|CD226|CARD11|CD44|CD274|SDC4|TEX101|IL4RA|DTX1|PIK3R6|D930015E06RIK|EFNB1|PRDX2|IL1RL2|CNR2|INPP5D|STAT4|STAP1|HES1|CD300LF|ZBTB7B|SLAMF1|STAT5A|STAT5B|GSN|ATAD5|BAD|H2-AA|SMAD7|PAN2|PTPRE|CYLD|CD4|CD40LG|PTPRC|NR4A3|CD6|BCL6|CD5|AXL|FES|CLCF1|ID2|TNFSF4|FAS|TC…
35239	7.5478e-06	0.00021342	52	398	1641	23714	tube morphogenesis	DDR1|RET|SPINT2|HS2ST1|FGF8|TCTN1|RAC3|SOX8|BBS4|SOX4|TGM2|EDN1|LMO4|FOXH1|TRP73|PGF|TGFBR2|SFRP2|ESRP1|TIMELESS|CD44|HDAC5|SDC4|LEF1|STK4|NTN1|EGFR|RASIP1|BCL2L11|ARL13B|GBX2|HES1|HES5|TBX1|VASP|SMAD2|TCF7L2|SMAD3|SEMA4C|GRHL3|COQ7|BMP7|VEGFA|NFATC4|GATAD2A|PPP1CA|AHI1|VANGL2|NR4A3|ID2|BAX|SPRY2
51716	8.2429e-06	0.00023218	508	6246	1641	23714	cellular response to stimulus	CLPB|MAML2|EHMT2|SERPINE1|ARAF|TESK2|FNBP1L|TSKU|PREX1|GPR173|UBASH3B|CREB3L4|ZC3H12A|AKT1|MYEOV2|IER5|CDK5RAP3|WLS|IER3|PRKCH|RBFOX2|UNC13A|WSB1|FNBP1|DAPK1|PRKCE|RNASE4|HPCAL4|IGTP|TYRO3|OPTN|SKAP1|ASF1A|CFD|CDC42SE1|PIF1|NPRL2|WDR61|ZC3HAV1|PRDX2|NUP85|PLK5|SRMS|EDEM2|BTBD11|NR1D1|NFATC4|MLLT11|CYLD|VANGL2|GIPC1|TNFSF4|AGO2|HYOU1|HBP1|PLCH2|DAND5|GPR18|RET|SMOK2A|CDKN1A|SETD7|PTH1R|ARHGAP5|MED…
51347	8.4428e-06	0.00023697	61	495	1641	23714	positive regulation of transferase activity	CDKN1A|NCF1|ZAK|ITGB3|LRRK2|PIK3CG|LMNB1|C1QTNF2|STK11|CCND2|AKT1|CCR7|MAP3K9|ARRDC4|VAV3|EDN1|LMO4|ADIPOQ|TRP73|SYP|VAV2|TGFBR2|PSRC1|IFNG|NAF1|ANG|TNIK|ARHGEF5|CD44|ZFP622|SDC4|IL6RA|AMBRA1|EGFR|PIK3R6|AURKB|GNAI2|PRDX2|MBIP|PTK2B|STAP1|MAP2K7|MAPK3|NPM1|PDE6H|BAD|NEK7|CDC6|HSPA2|VEGFA|CD2|CCDC88A|CD4|VANGL2|CD40LG|PTPRC|RGCC|UBE2S|FGF18|AGRN|WRAP53
71822	8.558e-06	0.00023935	104	981	1641	23714	protein complex subunit organization	SH3GL3|CRTC3|NCF1|PRF1|KEAP1|STMN3|IGF1R|PSMD9|STK11|MYBPHL|RPS19|ZC3H12A|GLUL|TGM2|UNC13A|COG4|ADIPOQ|AP1B1|TRP73|KCTD1|CYBA|KCTD2|EEF1A1|SFRP2|MIP|OPTN|GRIA2|COX19|TMED10|SLC22A1|KLHL12|CD79B|TRPM1|PEO1|PRKAR2A|ATP6V0A4|SKIL|VASP|SMAD2|FIS1|SMAD3|TNFRSF9|CYLD|DNAIC2|NDUFAF8|EHD3|KIF18A|NSG2|P4HA1|UBE2S|TRP53|GNB1|ACHE|KCNC1|LRRK2|BRK1|PANX1|C1QTNF2|C1QTNF6|CBR2|NUP133|ANXA2|DCXR|ANO6|TUBG2|MMP9…
34097	8.8734e-06	0.00024309	71	605	1641	23714	response to cytokine	CSF3|SERPINE1|KEAP1|CXCL1|CXCL3|GM12185|TMEM102|SMPD4|ZC3H12A|AKT1|MIR150|CCR7|BBS4|JAK1|IFNAR2|GM13288|TGTP1|RIPK2|DAPK1|ADIPOQ|FOXH1|IL17RE|ASPN|IL1A|IFNG|RTN4RL1|IL3RA|IGTP|HCLS1|HDAC4|CX3CR1|CD274|LRRC15|LEF1|H2-Q7|IL6RA|RELB|SOCS3|NUP85|MBIP|STAT4|PTK2B|CD300LF|MAP2K7|DUOX2|MCL1|GBP3|MAPK3|STAT5A|STAT5B|H2-EB1|BAD|STAT3|IRGM2|IRGM1|SERPINA3M|IFI47|ISG15|H2-AA|SELE|IIGP1|SELP|FKBP1A|NFKBIA|CD…
10563	8.9066e-06	0.00024309	68	572	1641	23714	negative regulation of phosphorus metabolic process	CDKN1A|LRRK2|LRRK1|CBLC|PTPRJ|LDLRAD4|SHB|IGF1R|PREX1|SPRED1|CNST|UBASH3B|ZC3H12A|PALM|CDK5RAP1|AKT1|CDK5RAP3|IER3|DUSP4|PPP1R16B|EDN1|H2AFY|CD300A|ADIPOQ|TRP73|PPP2R5A|DUSP8|ASPN|KAT2B|SFRP2|RTN4RL1|DGKQ|PECAM1|EZR|PLPP3|HDAC4|CDC42SE1|LRRC15|NPRL2|PSEN2|AKAP5|FOXO1|PTPA|SLC9A3R1|SOCS3|INPP5F|PRKAR2A|STAT4|SH3BP5|STAP1|NPM1|STAT3|SPRY4|HTR1B|SYNJ2BP|BMP7|SMAD7|FKBP1A|FABP4|PTPRC|PIK3IP1|RNF149|T…
45936	8.9066e-06	0.00024309	68	572	1641	23714	negative regulation of phosphate metabolic process	CDKN1A|LRRK2|LRRK1|CBLC|PTPRJ|LDLRAD4|SHB|IGF1R|PREX1|SPRED1|CNST|UBASH3B|ZC3H12A|PALM|CDK5RAP1|AKT1|CDK5RAP3|IER3|DUSP4|PPP1R16B|EDN1|H2AFY|CD300A|ADIPOQ|TRP73|PPP2R5A|DUSP8|ASPN|KAT2B|SFRP2|RTN4RL1|DGKQ|PECAM1|EZR|PLPP3|HDAC4|CDC42SE1|LRRC15|NPRL2|PSEN2|AKAP5|FOXO1|PTPA|SLC9A3R1|SOCS3|INPP5F|PRKAR2A|STAT4|SH3BP5|STAP1|NPM1|STAT3|SPRY4|HTR1B|SYNJ2BP|BMP7|SMAD7|FKBP1A|FABP4|PTPRC|PIK3IP1|RNF149|T…
33674	8.7302e-06	0.00024309	54	421	1641	23714	positive regulation of kinase activity	CDKN1A|NCF1|ZAK|ITGB3|LRRK2|PIK3CG|LMNB1|C1QTNF2|STK11|CCND2|AKT1|CCR7|MAP3K9|VAV3|EDN1|LMO4|ADIPOQ|TRP73|SYP|VAV2|TGFBR2|PSRC1|IFNG|ANG|TNIK|ARHGEF5|CD44|ZFP622|SDC4|IL6RA|AMBRA1|EGFR|PIK3R6|GNAI2|PRDX2|MBIP|PTK2B|STAP1|MAP2K7|NPM1|PDE6H|BAD|CDC6|HSPA2|VEGFA|CD2|CCDC88A|CD4|VANGL2|CD40LG|PTPRC|RGCC|FGF18|AGRN
10959	8.7919e-06	0.00024309	49	369	1641	23714	regulation of metal ion transport	KCNC1|ITGB3|SERPINE1|CXCL1|PIK3CG|BEST1|UBASH3B|AKT1|GSTO1|PRKCE|ANO6|CYBA|CACNB1|CASQ1|SGK1|SCN4B|CATSPER1|CD63|CAMK2D|AHNAK|TEX101|CAMK2A|CACNA1B|ATP1A1|AKAP5|ADRB2|NOL3|MLLT6|GNAI2|SLC9A3R1|SARAF|PTK2B|FYN|HES1|KCNJ2|P2RY12|KCNIP2|NETO2|HSPA2|FKBP1A|CD4|EHD3|TSPAN13|FXYD3|RANGRF|BAX|HBP1|AGRN|SCN2B
22408	8.83e-06	0.00024309	27	156	1641	23714	negative regulation of cell-cell adhesion	CD274|SDC4|LEF1|IL4RA|DTX1|SPINT2|ADRB2|LRRC32|D930015E06RIK|PRDX2|ZFP35|UBASH3B|PODXL|STAT4|B4GALNT2|LAG3|CD300A|ADIPOQ|H2-AA|VEGFA|SMAD7|CYLD|TWSG1|RGCC|BCL6|TNFSF4|CD44
30217	8.83e-06	0.00024309	27	156	1641	23714	T cell differentiation	TXK|LEF1|RELB|PREX1|STK11|SLAMF6|CCR7|SOX4|STAT5A|STAT5B|SEMA4A|STAT3|RHOH|VAV1|PAN2|ZAP70|CYLD|CD4|PTPRC|IFNG|IRF4|TRP53|BCL3|FAS|TCF3|CARD11|GPR18
48598	9.3439e-06	0.00025415	72	617	1641	23714	embryonic morphogenesis	RET|ZAK|SPINT2|ETS2|HS2ST1|FGF8|ZFP281|TCTN1|RAC3|SOX8|EPHB2|SLC39A1|BBS4|SOX4|WLS|DUSP4|FBXW4|EDN1|LMO4|FOXH1|HSPG2|TGFBR2|TWSG1|SFRP2|HOXB3|ITGA5|PLPP3|CRB2|GCM1|SDC4|LEF1|PSEN2|STK4|NTN1|SLC9A3R1|SOCS3|BCL2L11|ARL13B|GBX2|CHST11|GSC|CDH23|LRIG1|HES1|HES5|WNT3|MAPK3|TBX1|VASP|SMAD2|TCF7L2|SMAD3|SEMA4C|KDF1|GRHL3|HIPK1|COQ7|BMP7|GATAD2A|TNRC6C|PAN2|AHI1|TBX15|VANGL2|NR4A3|ID2|TRP53|MAB21L2|BAX|S…
2000113	1.0143e-05	0.00027495	133	1331	1641	23714	negative regulation of cellular macromolecule biosynthetic process	EHMT2|ANKRD33|ETS2|BACH2|SALL2|ZFP281|BASP1|ZC3H12A|SCMH1|EPC1|SOX8|SOX6|TLE4|TSPYL2|RBFOX2|SFMBT1|DAPK1|USP3|HIST1H2AK|ADIPOQ|METTL3|ZFP217|FOXH1|TRP73|KCTD1|RUNX3|PIAS1|SFRP2|NCL|TIMELESS|ZFP296|HOXB3|ATF5|EZR|ZFPM1|TRIM11|PIF1|NOTCH3|SET|PSEN2|BAZ2A|SMYD1|SKIL|ELANE|SMAD2|CBX6|SMAD3|ZBTB14|SNAI3|IRF2BP2|CELA1|NR1D1|COQ7|BMP7|WAPL|ESR2|NFATC4|SMAD7|PAN2|DAP|GON4L|NR4A3|SP2|BCL6|ID2|TRP53|TNFSF4…
22610	1.0191e-05	0.00027529	85	765	1641	23714	biological adhesion	DDR1|RET|ACHE|SPON2|ITGB3|TESK2|PVR|ACTB|ACTG1|EFR3A|CDH4|ADGRE5|UBASH3B|CHL1|ITGAX|FLOT2|ITGB6|AMICA1|CLIC1|CD96|ACTN1|PRKCE|HSPG2|TGFBR2|ITGAD|ADAM15|NINJ2|ADAM12|PECAM1|TYRO3|CDC42EP1|CD226|ITGA5|KIFC3|PLPP3|CD44|CX3CR1|LRRC15|CD63|IGSF5|NLGN2|COL13A1|GYPC|TTYH1|STXBP1|SDC3|AMIGO2|LEF1|NEDD9|LPP|NTN1|EGFR|CNN3|ADGRG1|NT5E|NUAK1|BCL2L11|CNR2|PODXL|PERP|CDH23|PTK2B|HES1|CDH26|SRGAP2|HES5|CAP2|GB…
32880	1.0851e-05	0.00029214	106	1010	1641	23714	regulation of protein localization	CSF3|KEAP1|PSMD9|STK11|CNST|ZC3H12A|AKT1|LZTS2|GLUL|CDK5RAP3|SOX4|WLS|PRKCE|ADIPOQ|CSNK1E|WBP11|SFRP2|NCL|MSH5|EZR|RPL28|CD274|IL4RA|OAZ1|SLC9A3R1|APOD|SLAMF1|FIS1|RABGAP1L|SLMO1|SMAD3|TNFRSF9|IDH2|EDEM2|NR1D1|WAPL|NFKBIA|AHI1|CYLD|CCDC88A|RGCC|ARPC2|DPCR1|TNFSF4|PEMT|WRAP53|H2-T23|CDKN1A|DYRK2|GDI1|LRRK2|OTUD7B|LRRC32|PANX1|UBL5|ITGAX|DACT3|CCR7|LDLRAP1|H2AFY|PDE4C|PPP2R5A|SYP|IL17RC|RNF168|IL1A…
32269	1.1461e-05	0.00030647	103	976	1641	23714	negative regulation of cellular protein metabolic process	SERPINE1|CBLC|SPINT2|LDLRAD4|IGF1R|PREX1|UBASH3B|ZC3H12A|CDK5RAP1|AKT1|MYEOV2|CDK5RAP3|SOX4|PPP1R16B|DAPK1|CD300A|PRKCE|ADIPOQ|METTL3|TRP73|SFRP2|DGKQ|NCL|EZR|PLPP3|CDC42SE1|PSEN2|FOXO1|SLC9A3R1|SOCS3|BAG5|INPP5F|PRKAR2A|SERPINA3M|ISG15|BMP7|SMAD7|NR4A1|PBP2|PTPRC|SERPINB6B|TRP53|GIPC1|AGO2|PPP1R1B|FGFR1OP|CDKN1A|LRRK2|LRRK1|WFDC1|PTPRJ|SHB|WFDC3|MECP2|SPRED1|ENC1|DUSP4|EDN1|H2AFY|ANXA2|PLAUR|DUS…
9894	1.1458e-05	0.00030647	74	643	1641	23714	regulation of catabolic process	CRTC3|EHMT2|LRRK2|USP33|ARAF|HK2|PIK3CG|STK11|HERC1|ZC3H12A|PSMD3|PSD3|AKT1|CDK5RAP3|TRP53INP1|IER3|ANXA2|RIPK2|DAPK1|PRKCE|CSNK1E|WBP11|PIAS1|IFNG|CDC37|FEZ2|PPP1R3D|VDAC1|EZR|RPL28|OPTN|RNF166|HDAC4|PRKAA2|SF3B3|ANKS1|DAPL1|NPRL2|ODC1|PSEN2|NOD1|FURIN|ZC3HAV1|SNX33|AMBRA1|ADRB2|OAZ1|TOB1|EGFR|FOXO1|RASIP1|ARNTL|BAG5|U2AF2|PTK2B|FYN|MCL1|MAPK3|SMAD3|DYX1C1|BNIP3|EDEM2|STAT3|IIGP1|GFAP|PPP1CA|SMA…
1912	1.21e-05	0.00032139	13	47	1641	23714	positive regulation of leukocyte mediated cytotoxicity	STAT5A|STAT5B|FAM49B|H2-T23|LAG3|CXCL1|PVR|VAV1|PTPRC|STAP1|CD226|SLAMF6|NECTIN2
38083	1.21e-05	0.00032139	13	47	1641	23714	peptidyl-tyrosine autophosphorylation	DDR1|SRMS|TXK|MATK|TYK2|IGF1R|ZAP70|FES|PTK2B|FYN|GRAP|JAK1|MAPK3
51960	1.281e-05	0.0003391	98	920	1641	23714	regulation of nervous system development	CPNE9|OTP|IGF1R|PREX1|GPR173|STK11|CDH4|DUOXA1|PALM|AKT1|SOX8|EPHB2|PRKCH|UNC13A|IST1|TRP73|ISLR2|EEF1A1|SFRP2|ADGRB1|HOXB3|TNIK|ATF5|TRIM11|NOTCH3|2700046G09RIK|DTX1|ADGRG1|BAG5|INPP5F|MBIP|PLXNA1|STAP1|SRGAP2|SKIL|WNT3|PLK5|IDH2|SSH2|BMP7|NFATC4|GFAP|PAN2|AHI1|CCDC88A|VANGL2|BCL6|FES|ID2|TRP53|TCF3|NFE2L2|RET|ACHE|ZFP488|GDI1|LRRK2|MECP2|ADGRE5|ENC1|RAC3|ME2|ZCCHC24|ZHX2|KAT2B|IFNG|RTN4RL1|LTA|…
44085	1.4293e-05	0.0003771	195	2111	1641	23714	cellular component biogenesis	MAP10|ISCA1|EHMT2|RRP1|PRF1|TESK2|KEAP1|FNBP1L|PSMD9|RPS16|RPS19|ZC3H12A|SNRPD3|GLUL|TNS1|TSPYL2|ABT1|UNC13A|ACTN1|COG4|WDR74|AP1B1|RFX2|MIP|IFT81|EZR|OPTN|ASF1A|ZFP622|SET|TTYH1|SLC22A1|BAZ2A|CD79B|TRPM1|PEO1|NUP85|GJA10|PRKAR2A|ATP6V0A4|VASP|SRPK2|CARMIL1|FIS1|RAB3IP|CYLD|CCDC88A|DNAIC2|NDUFAF8|EHD3|VANGL2|AGO2|ACHE|KCNC1|MIR449C|MECP2|PANX1|C1QTNF2|C1QTNF6|TCTN1|RAC3|CCR4|BBS4|TRP53INP1|CBR2|V…
2000514	1.5549e-05	0.00040888	13	48	1641	23714	regulation of CD4-positive, alpha-beta T cell activation	RIPK2|IL4RA|SHB|SMAD7|TGFBR2|TWSG1|ZFP35|BCL6|IFNG|TNFSF4|CCR7|ZBTB7B|CD44
31341	1.6075e-05	0.0004213	17	77	1641	23714	regulation of cell killing	STAT5A|STAT5B|FAM49B|H2-T23|LAG3|BAD|CXCL1|PVR|VAV1|PIK3R6|BCL2L11|PTPRC|IFNG|STAP1|CD226|SLAMF6|NECTIN2
44419	1.6201e-05	0.0004232	48	367	1641	23714	interspecies interaction between organisms	LRRC15|SPON2|NCF1|ITGB3|LEF1|ARAF|PRF1|ZC3HAV1|SAMHD1|MECP2|BCL2L11|EXOSC4|ZC3H12A|MVB12B|ITGAX|LGALS8|DUOX2|ELANE|GBP3|IFNAR2|GUCY1A3|PDCD6IP|SMAD3|ANXA2|IST1|BAD|BNIP3|IFNGR2|TAF11|ISG15|IFIT1BL1|MMP9|EPOR|MAPK11|CD4|PTPRC|IFNG|AXL|TRP53|TNFSF4|BCL3|IFIT3B|TLR7|PPIB|TARDBP|CHMP6|TRIM11|NECTIN2
6461	1.7483e-05	0.00045519	95	892	1641	23714	protein complex assembly	ACHE|CRTC3|KCNC1|NCF1|LRRK2|PRF1|KEAP1|BRK1|IGF1R|PANX1|PSMD9|C1QTNF2|STK11|MYBPHL|RPS19|C1QTNF6|ZC3H12A|GLUL|TGM2|CBR2|UNC13A|ANXA2|COG4|DCXR|ADIPOQ|AP1B1|TRP73|KCTD1|ANO6|CYBA|KCTD2|TUBG2|MMP9|EEF1A1|TGFBR3|MIP|SDHAF1|PEX5|HCLS1|ZMYND10|CASQ1|OPTN|GRIA2|COX19|CAMK2D|OAT|PRKAA2|TMED10|AHNAK|SLC22A1|KLHL12|NOL3|SAMHD1|CAND2|CD79B|TRPM1|PEO1|PRKAR2A|HSF4|PTK2B|ATP6V0A4|HES1|SKIL|KCNJ2|HES5|MAPK3|F…
44087	1.7731e-05	0.00045791	88	811	1641	23714	regulation of cellular component biogenesis	CSF3|PHLDB1|EHMT2|LRRK2|BRK1|PTPRJ|LDLRAD4|MECP2|TCHP|SENP6|PREX1|ADGRE5|TBC1D30|PALM|CCR7|EPHB2|BBS4|EDN1|PRKCH|UNC13A|PDCD6IP|LMO4|SLX1B|PRKCE|SYP|ATXN2L|WRAP73|ELF1|PSRC1|IFNG|NCL|FEZ2|ADGRB1|PEX5|TBC1D7|PECAM1|CDC42EP1|HCLS1|EZR|MAPRE1|SGK1|ARHGEF5|HDAC4|NLGN2|SDC4|NPRL2|STXBP1|AMIGO2|PSEN2|NOL3|ADD1|MAPK9|BCL2L11|NCLN|BAG5|PODXL|PTK2B|EPS8L1|STAP1|APOD|FARP2|VASP|CARMIL1|NPM1|GSN|SMAD3|RAB3I…
7417	1.7785e-05	0.00045791	84	765	1641	23714	central nervous system development	PRRXL1|NRP2|ZFP488|LRRK2|OTP|SMG9|PTPRJ|TSKU|IGF1R|MECP2|FGF8|HERC1|CRTAC1|TCTN1|TMEM108|AKT1|RAC3|PHGDH|SOX8|EPHB2|SOX6|BBS4|SOX4|WLS|ABT1|SUN1|RBFOX2|OLIG3|LMO4|TRP73|SYP|HSPG2|TGFBR2|TWSG1|RTN4RL1|PEX5|TYRO3|HOXB3|ANG|ATF5|PLPP3|CX3CR1|GCM1|NOTCH3|NFIX|LEF1|PSEN2|STK4|EGFR|ADGRG1|ARL13B|GBX2|GSC|MBIP|FYN|HES1|SRGAP2|DUOX2|HES5|WNT3|MAPK3|TBX1|TCF7L2|SPAG6|STAT3|SEMA4C|XRCC1|GRHL3|TBX19|BMP7|EP…
45787	1.7819e-05	0.00045791	44	327	1641	23714	positive regulation of cell cycle	MAP10|CDKN1A|LEF1|SHB|EGFR|AURKB|IGF1R|LMNB1|MECP2|PIDD1|RASSF1|FGF8|BCL2L11|CCND2|CHL1|AKT1|HES1|SOX4|STAT5A|RBM38|SRPK2|STAT5B|EDN1|NPM1|H2AFY|PRKCE|TRP73|NUPR1L|SYP|CDC6|HSPA2|CD2|PAN2|IL1A|SFPQ|RGCC|PSRC1|NR4A3|OPN1MW|ID2|TRP53|GIPC1|BAX|TCF3
50731	1.7765e-05	0.00045791	28	171	1641	23714	positive regulation of peptidyl-tyrosine phosphorylation	CSF3|NCF1|ITGB3|LRRK1|TEX101|IL6RA|STK11|PTK2B|STAP1|FYN|HES1|PAK2|HES5|RIPK2|ADIPOQ|VEGFB|VEGFA|CD4|IFNG|CLCF1|TRP53|DGKQ|PECAM1|HCLS1|ITGA5|AGRN|PLPP3|CD44
70271	1.8272e-05	0.00046804	95	893	1641	23714	protein complex biogenesis	ACHE|CRTC3|KCNC1|NCF1|LRRK2|PRF1|KEAP1|BRK1|IGF1R|PANX1|PSMD9|C1QTNF2|STK11|MYBPHL|RPS19|C1QTNF6|ZC3H12A|GLUL|TGM2|CBR2|UNC13A|ANXA2|COG4|DCXR|ADIPOQ|AP1B1|TRP73|KCTD1|ANO6|CYBA|KCTD2|TUBG2|MMP9|EEF1A1|TGFBR3|MIP|SDHAF1|PEX5|HCLS1|ZMYND10|CASQ1|OPTN|GRIA2|COX19|CAMK2D|OAT|PRKAA2|TMED10|AHNAK|SLC22A1|KLHL12|NOL3|SAMHD1|CAND2|CD79B|TRPM1|PEO1|PRKAR2A|HSF4|PTK2B|ATP6V0A4|HES1|SKIL|KCNJ2|HES5|MAPK3|F…
7155	1.9088e-05	0.00048736	83	755	1641	23714	cell adhesion	DDR1|RET|ACHE|SPON2|ITGB3|TESK2|PVR|ACTB|ACTG1|EFR3A|CDH4|ADGRE5|UBASH3B|CHL1|ITGAX|FLOT2|ITGB6|AMICA1|CLIC1|CD96|ACTN1|PRKCE|HSPG2|TGFBR2|ITGAD|ADAM15|NINJ2|ADAM12|PECAM1|TYRO3|CDC42EP1|CD226|ITGA5|KIFC3|PLPP3|CD44|CX3CR1|CD63|IGSF5|NLGN2|COL13A1|GYPC|TTYH1|STXBP1|SDC3|AMIGO2|LEF1|NEDD9|LPP|NTN1|EGFR|CNN3|ADGRG1|NT5E|NUAK1|BCL2L11|CNR2|PODXL|PERP|CDH23|PTK2B|HES1|CDH26|SRGAP2|HES5|CAP2|SLAMF1|FA…
50866	1.984e-05	0.00050494	28	172	1641	23714	negative regulation of cell activation	CD274|SDC4|IL4RA|DTX1|ADRB2|LRRC32|D930015E06RIK|PRDX2|ZFP35|CNR2|UBASH3B|INPP5D|STAT4|CD300LF|LAG3|CD300A|H2-AA|SMAD7|CYLD|TWSG1|BCL6|AXL|ID2|TNFSF4|TYRO3|FAS|CD200|CD44
2001236	2.0127e-05	0.00050897	27	163	1641	23714	regulation of extrinsic apoptotic signaling pathway	RET|CX3CR1|SGMS1|SERPINE1|PSEN2|NOL3|STK4|PIDD1|PRDX2|LMNA|TNFSF10|FYN|PAK2|SKIL|ZSWIM2|MCL1|TCF7L2|DAPK1|RUNX3|VEGFA|PPP1CA|CYLD|PTPRC|SFRP2|TNFSF4|FAS|BAX
90559	2.0073e-05	0.00050897	14	56	1641	23714	regulation of membrane permeability	PDCD6IP|BAD|BNIP3|STAT3|CAMK2A|NOL3|HK2|TMEM102|BCL2L11|TRP53|BAX|LBP|SLC25A5|IER3
2695	2.0202e-05	0.00050924	26	154	1641	23714	negative regulation of leukocyte activation	CD274|SDC4|IL4RA|DTX1|LRRC32|D930015E06RIK|PRDX2|ZFP35|CNR2|INPP5D|STAT4|CD300LF|LAG3|CD300A|H2-AA|SMAD7|CYLD|TWSG1|BCL6|AXL|ID2|TNFSF4|TYRO3|FAS|CD200|CD44
10720	2.0926e-05	0.0005258	67	576	1641	23714	positive regulation of cell development	CPNE9|RET|ACHE|ZFP488|ITGB3|OTP|IGF1R|MECP2|PREX1|STK11|CDH4|DUOXA1|ENC1|PALM|RAC3|SOX8|ME2|EPHB2|EDN1|PRKCH|UNC13A|ATP6AP1|IST1|ADIPOQ|TRP73|ISLR2|EEF1A1|KAT2B|IFNG|LTA|SGK1|CX3CR1|GRN|NLGN2|PLAG1|SRRT|AKAP5|NTN1|ADD1|PTPA|RAB21|MAPK9|P2RY2|MBIP|PTK2B|FYN|HES1|SKIL|WNT3|FDPS|CARMIL1|PLK5|BAD|BMP7|EPOR|VEGFA|GFAP|PAN2|FIG4|AHI1|ARPC2|BCL6|FES|CLCF1|ID2|TCF3|NFE2L2
31327	2.145e-05	0.00053726	142	1462	1641	23714	negative regulation of cellular biosynthetic process	EHMT2|ANKRD33|ETS2|BACH2|SALL2|ZFP281|BASP1|ZC3H12A|SCMH1|PALM|EPC1|SOX8|SOX6|TLE4|TSPYL2|LAG3|RBFOX2|SFMBT1|DAPK1|USP3|HIST1H2AK|ADIPOQ|METTL3|ZFP217|FOXH1|TRP73|KCTD1|RUNX3|PIAS1|SFRP2|NCL|TIMELESS|ZFP296|HOXB3|ATF5|EZR|ZFPM1|TRIM11|PIF1|NOTCH3|SET|PSEN2|BAZ2A|INPP5D|SMYD1|SKIL|ELANE|SMAD2|CBX6|SMAD3|ZBTB14|SNAI3|HTR1B|IRF2BP2|CELA1|NR1D1|COQ7|BMP7|WAPL|ESR2|NFATC4|SMAD7|PAN2|DAP|GON4L|NR4A3|SP…
71900	2.2143e-05	0.00055288	51	403	1641	23714	regulation of protein serine/threonine kinase activity	CDKN1A|ZAK|LRRK2|CBLC|PTPRJ|PIK3CG|IGF1R|LMNB1|C1QTNF2|SPRED1|STK11|CCND2|CDK5RAP1|AKT1|CCR7|MAP3K9|CDK5RAP3|DUSP4|EDN1|H2AFY|CD300A|ADIPOQ|TRP73|SYP|DUSP8|KAT2B|SFRP2|PSRC1|IFNG|TNIK|ARHGEF5|EGFR|PIK3R6|GNAI2|PRDX2|PRKAR2A|PTK2B|MAP2K7|PDE6H|SPRY4|CDC6|HSPA2|BMP7|VEGFA|CD2|VANGL2|CD40LG|PTPRC|RGCC|FGF18|SPRY2
42102	2.334e-05	0.00058093	19	95	1641	23714	positive regulation of T cell proliferation	STAT5A|CD274|STAT5B|H2-T23|RIPK2|ICOSL|TGFBR2|EFNB1|ZAP70|CD4|CD40LG|PTPRC|CD6|IFNG|TNFSF4|HES1|CCR7|CARD11|SLAMF1
40017	2.5017e-05	0.00062072	59	491	1641	23714	positive regulation of locomotion	RET|ITGB3|SERPINE1|PTPRJ|CXCL1|ARHGAP5|CXCL3|CCR1L1|IGF1R|PREX1|TMEM102|ZC3H12A|AKT1|CCR7|LBP|CCR4|EDN1|PRKCE|ANO6|MMP9|PGF|TGFBR2|IL1A|IFNG|PECAM1|ITGA5|PLPP3|HDAC4|CD274|LRRC15|CAMK2D|LEF1|FURIN|NTN1|EGFR|HDAC7|ATP5B|P2RY2|MBIP|PTK2B|ELANE|MAPK3|SLAMF1|STAT5A|CARMIL1|SMAD3|VEGFB|SSH2|SELE|VEGFA|SELP|PTPRC|ARPC2|TRP53|TNFSF4|FGF18|FGFR1OP|SPRY2|NFE2L2
1903707	2.5118e-05	0.00062127	24	138	1641	23714	negative regulation of hemopoiesis	STAT5A|HSPA9|STAT5B|ADIPOQ|IL4RA|DTX1|WDR61|D930015E06RIK|SMAD7|NFKBIA|PRDX2|CYLD|ZFP35|BCL6|UBASH3B|ID2|TNFSF4|INPP5D|PTK2B|HES1|ZFPM1|HES5|CD44|NFE2L2
44403	2.5622e-05	0.00063176	47	363	1641	23714	symbiosis, encompassing mutualism through parasitism	LRRC15|SPON2|NCF1|ITGB3|LEF1|ARAF|PRF1|ZC3HAV1|SAMHD1|BCL2L11|EXOSC4|ZC3H12A|MVB12B|ITGAX|LGALS8|DUOX2|ELANE|GBP3|IFNAR2|GUCY1A3|PDCD6IP|SMAD3|ANXA2|IST1|BAD|BNIP3|IFNGR2|TAF11|ISG15|IFIT1BL1|MMP9|EPOR|MAPK11|CD4|PTPRC|IFNG|AXL|TRP53|TNFSF4|BCL3|IFIT3B|TLR7|PPIB|TARDBP|CHMP6|TRIM11|NECTIN2
42330	2.5899e-05	0.00063663	52	416	1641	23714	taxis	PRRXL1|NRP2|ITGB3|USP33|PTPRJ|CXCL1|CXCL3|CCR1L1|PIK3CG|PREX1|CDH4|FGF8|RPS19|CHL1|TUBB3|CCR8|CCR7|LBP|AMICA1|EPHB2|CCR4|VAV3|ANO6|RUNX3|IL17RC|VAV1|IFNG|B3GNT6|FEZ2|B3GNT2|ARHGEF5|CX3CR1|NLGN2|PLGRKT|LEF1|NTN1|EFNB1|CNR2|GBX2|NUP85|PLXNA1|WNT3|SLAMF1|VASP|HSD3B7|BMP7|VEGFA|NR4A1|VANGL2|NR4A3|FES|ID2
6952	2.6105e-05	0.00063971	116	1151	1641	23714	defense response	SPON2|NCF1|SERPINE1|PRF1|LIPA|GM12185|CCR1L1|ZFP35|ZC3H12A|COTL1|AKT1|LGALS8|IFNAR2|GM13288|CD96|SPAG11A|TGTP1|DAPK1|CD300A|TRP73|MATK|CYBA|IFIT1BL1|ADAM15|IGTP|MASP2|VDAC1|OPTN|TRIM11|CFD|PXK|PLGRKT|TXK|IL4RA|ZC3HAV1|C2|C3|PRDX2|SLAMF6|ELANE|SLAMF1|STAT5B|H2-EB1|PLK5|SRMS|TNFRSF9|IRGM2|IRGM1|CELA1|IFI47|ISG15|SELE|IIGP1|ESR2|SELP|CYLD|PTPRC|BCL6|FES|TRP53|TNFSF4|BCL3|GRAP|NFE2L2|H2-T23|CXCL1|CXC…
9888	2.8124e-05	0.00068705	150	1569	1641	23714	tissue development	MYLK2|ANKRD33|SPINT2|ETS2|IGF1R|FGF8|SALL2|BASP1|AKT1|NRTN|SOX8|ARID2|SOX6|SOX4|WLS|TGM2|FBXW4|PPP1R16B|COL27A1|LMO4|FOXH1|CNPY2|HSPG2|RUNX3|PGF|TWSG1|MYL6|SFRP2|ADAM15|NUP210L|NINJ2|TIMELESS|HOXB3|EZR|ZFPM1|LY6E|CHRNA1|GCM1|SDC4|TXK|PSEN2|KLK4|KLHL12|APCDD1|STK4|4932438A13RIK|SAV1|SLC9A3R1|EFNB1|SOCS3|CHST11|CDH23|SMYD1|PLXNA1|SKIL|WNT3|STAT5A|VASP|SMAD2|STAT5B|SMAD3|COQ7|BMP7|ARHGAP24|ESR2|NFAT…
45577	2.8255e-05	0.00068812	10	31	1641	23714	regulation of B cell differentiation	STAT5A|STAT5B|CYLD|PTPRC|BAD|ID2|INPP5D|MIR150|IKZF3|CARD11
122	2.9233e-05	0.00070976	83	764	1641	23714	negative regulation of transcription from RNA polymerase II promoter	TCF25|EHMT2|ANKRD33|OTUD7B|ETS2|BACH2|MECP2|SALL2|ZFP281|SIN3B|EPC1|ME2|SOX6|TLE4|NCOA2|ZHX2|EDN1|OLIG3|H2AFY|USP3|ZFP217|FOXH1|TRP73|RUNX3|KLF16|PIAS1|RNF168|SFPQ|RIPPLY3|IFNG|TIMELESS|ZFP296|HOXB3|HCLS1|EZR|ZFPM1|HDAC4|HDAC5|NOTCH3|NFIX|TMPRSS6|LEF1|PSEN2|ZBTB42|ASCL2|AURKB|RELB|HDAC7|PURB|GSC|ATXN1L|MXI1|HSF4|HES1|ZKSCAN17|SKIL|HES5|ELANE|TBX1|TCF7L2|CBX6|SMAD3|SNAI3|IRF2BP2|NUPR1L|CELA1|NR1D1…
1568	2.9892e-05	0.00072354	59	494	1641	23714	blood vessel development	NRP2|ITGB3|PTPRJ|SHB|PIK3CG|LYL1|FGF8|ZC3H12A|AKT1|EPHB2|ARID2|SOX4|VAV3|EDN1|ANXA2|FOXH1|KIF7|HSPG2|PGF|VAV2|TGFBR2|TGFBR3|SFRP2|ADAM15|NCL|PECAM1|ANG|PLPP3|NOTCH3|LEF1|STK4|FOXO1|PIK3R6|RASIP1|HDAC7|PROKR1|SOCS3|ATP5B|ADGRG1|GBX2|PTK2B|HES1|TBX1|SRPK2|TCF7L2|SEMA4A|ZBTB14|VEGFB|EPOR|ARHGAP24|VEGFA|NFATC4|GATAD2A|SMAD7|NR4A1|VANGL2|TNFSF4|FGF18|BAX
31349	3.0201e-05	0.00072877	35	243	1641	23714	positive regulation of defense response	H2-T23|TXK|SERPINE1|NOD1|CXCL1|ZC3HAV1|PVR|EGFR|PIK3CG|C3|RPS19|SLAMF6|CCR7|LBP|CD300LF|TGM2|MAPK3|STAT5A|STAT5B|LAG3|RIPK2|PRKCE|CYBA|IL17RC|VAV1|NFKBIA|FABP4|CD6|TNFSF4|PDCD4|LTA|CD226|TLR7|OPTN|NECTIN2
2699	3.1212e-05	0.0007509	30	195	1641	23714	positive regulation of immune effector process	FAM49B|H2-T23|SPON2|IL4RA|CXCL1|ZC3HAV1|SHB|PVR|C3|RPS19|SLAMF6|CCR7|LBP|MAPK3|STAT5A|STAT5B|LAG3|ATAD5|RIPK2|CD300A|VAV1|PTPRC|NR4A3|IFNG|FES|CLCF1|TNFSF4|LTA|CD226|NECTIN2
51098	3.144e-05	0.0007541	45	345	1641	23714	regulation of binding	HDAC4|HDAC5|CSF3|LRRK2|ANKRD33|USP33|LEF1|PSEN2|ADRB2|HDAC8|STK4|ADD1|AURKB|MECP2|UBASH3B|CRTAC1|CHL1|P2RY1|HES1|LDLRAP1|MAPK3|SMAD2|TCF7L2|DUT|SMAD3|ANXA2|ADIPOQ|PLAUR|CSNK1E|HIPK1|MMP9|WAPL|NFATC4|FKBP1A|TGFBR3|KAT2B|CYLD|ADAM15|IFNG|IRF4|ID2|BAX|AGRN|MAPRE1|ZFPM1
45621	3.1696e-05	0.00075793	19	97	1641	23714	positive regulation of lymphocyte differentiation	STAT5A|STAT5B|RIPK2|BAD|IL4RA|SHB|H2-AA|PIK3R6|TGFBR2|ZAP70|CYLD|IL1RL2|PTPRC|BCL6|IFNG|AXL|TNFSF4|INPP5D|CCR7
51234	3.2309e-05	0.00077025	307	3599	1641	23714	establishment of localization	SLC46A3|SPON2|AQP8|AQP9|FNBP1L|BACH2|EFR3A|FTH1|ARL6IP5|AKT1|PTGDS|SLC12A7|WLS|IER3|STARD3|STARD5|UNC13A|NUP210|FNBP1|PRKCE|COG4|KCNK13|SLC35C1|SLC11A2|AP1B1|COG1|KCNK16|SLC6A11|CSNK1E|SLC5A9|MIP|IFT81|ORAI2|TYRO3|VDAC1|EZR|OPTN|CDC42SE1|TTYH3|TTYH1|STXBP1|SLC22A1|OAZ1|SLC5A3|ATP5L|TRPM1|ATP5B|INPP5F|NUP85|VPS8|SARAF|APOD|ATP6V0A4|ELANE|SLAMF1|STAT5A|STAT5B|CARMIL1|FIS1|RABGAP1L|TMEM184B|SLC10A3|…
51250	3.5615e-05	0.00084652	23	132	1641	23714	negative regulation of lymphocyte activation	CD274|LAG3|SDC4|CD300A|IL4RA|DTX1|LRRC32|H2-AA|D930015E06RIK|SMAD7|PRDX2|CYLD|TWSG1|ZFP35|BCL6|AXL|ID2|TNFSF4|INPP5D|STAT4|TYRO3|FAS|CD44
18193	3.5767e-05	0.00084738	74	665	1641	23714	peptidyl-amino acid modification	DDR1|SMOK2A|MYLK2|DYRK2|ST6GALNAC2|EHMT2|LRRK2|SETD7|YEATS4|IGF1R|MECP2|SENP6|KRTCAP2|STK11|NFATC2IP|AKT1|EPC1|EPHB2|JAK1|TGM2|PRKCH|PRKCE|MSL2|MATK|CSNK1E|TYK2|SUPT7L|PIAS1|TGFBR2|KAT2B|ZAP70|IRF4|DGKQ|TET3|PADI3|PPIB|ST6GALNAC3|SGK1|ST6GALNAC4|FKBP5|ST6GALNAC6|HDAC4|CAMK2D|TXK|LEF1|CAMK2A|BAZ2A|WDR61|NLK|STK4|EGFR|AURKB|MAPK9|DPH1|MBIP|PTK2B|FYN|PAK2|MAPK3|STAT5A|SRMS|BRPF1|MAPK12|POLE4|ATAT1|F…
43269	3.5865e-05	0.00084738	71	631	1641	23714	regulation of ion transport	KCNC1|ITGB3|SERPINE1|CXCL1|PIK3CG|BEST1|UBASH3B|ARL6IP5|AKT1|CLIC1|KCNH3|EDN1|ARG2|GSTO1|DAPK1|CD300A|KCNH8|PRKCE|KCNK13|ANO6|CYBA|KCNAB3|MMP9|CACNB1|IL1A|CASQ1|SGK1|SCN4B|CATSPER1|CD63|PXK|CAMK2D|NLGN2|AHNAK|TEX101|CAMK2A|CACNA1B|ATP1A1|AKAP5|ADRB2|NOL3|MLLT6|GNAI2|SLC9A3R1|MAPK9|P2RY2|P2RY1|FAM132B|SARAF|PTK2B|FYN|HES1|FGF23|KCNJ2|P2RY12|KCNJ9|KCNIP2|HTR1B|NETO2|HSPA2|FKBP1A|ATP4A|CD4|EHD3|TSPA…
71310	3.66e-05	0.00086218	158	1677	1641	23714	cellular response to organic substance	SPON2|CSF3|NPFFR1|EHMT2|SERPINE1|KEAP1|GM12185|IGF1R|FGF8|SESN3|CREB3L4|ZC3H12A|AKT1|MIR150|SOX6|CDK5RAP3|SOX4|IFNAR2|GM13288|MIR194-2|TGTP1|RBFOX2|DAPK1|PRKCE|ADIPOQ|METTL3|FOXH1|CYBA|MIRLET7D|PGF|EEF1A1|TWSG1|NCL|IGTP|TIMELESS|EZR|OPTN|ZC3HAV1|NLK|FOXO1|SOCS3|NDOR1|NUP85|MBIP|STAP1|CD300LF|FGF23|SKIL|STAT5A|SMAD2|STAT5B|FIS1|PLK5|SMAD3|EDEM2|IRGM2|HTR1B|IRGM1|IFI47|NR1D1|BMP7|IIGP1|ESR2|NFATC4|…
10508	3.6799e-05	0.00086429	19	98	1641	23714	positive regulation of autophagy	PRKAA2|RIPK2|DAPK1|NPRL2|BNIP3|LRRK2|NOD1|AMBRA1|ADRB2|HK2|FOXO1|TMEM59|STK11|IFNG|CDC37|ZC3H12A|OPTN|TRP53INP1|MAPK3
51336	3.8863e-05	0.00091007	93	887	1641	23714	regulation of hydrolase activity	RET|LRRK2|SERPINE1|WFDC1|STMN3|SPINT2|WFDC3|PREX1|PIDD1|SPRED1|CNST|CHL1|TBC1D30|TNFSF10|ARL6IP5|AKT1|CCR7|BBS4|CDK5RAP3|VAV3|DAPK1|CD300A|SLC11A2|PLAUR|MMP9|VAV1|VAV2|MYL4|TBC1D1|SFRP2|IFNG|TBC1D7|PECAM1|ANG|RAPGEF6|ARHGEF5|CD44|CRB2|PXK|TXK|LEF1|PAPLN|TOR1AIP2|NOD1|FURIN|ZC3HAV1|ADRB2|NOL3|TFPI|TOR1AIP1|RASIP1|CNN3|PTPA|MAPK9|NUAK1|BCL2L11|PERP|MBIP|TBC1D13|PTK2B|PLXNA1|SRGAP2|EVI5|PAK2|CAP2|MA…
6810	4.206e-05	0.00098202	294	3439	1641	23714	transport	SLC46A3|SPON2|AQP8|AQP9|FNBP1L|BACH2|FTH1|ARL6IP5|AKT1|PTGDS|SLC12A7|WLS|IER3|STARD3|STARD5|UNC13A|NUP210|FNBP1|PRKCE|COG4|KCNK13|SLC35C1|SLC11A2|AP1B1|COG1|KCNK16|SLC6A11|CSNK1E|SLC5A9|MIP|IFT81|ORAI2|TYRO3|VDAC1|EZR|OPTN|CDC42SE1|TTYH3|TTYH1|STXBP1|SLC22A1|OAZ1|SLC5A3|ATP5L|TRPM1|ATP5B|INPP5F|NUP85|VPS8|SARAF|APOD|ATP6V0A4|ELANE|SLAMF1|STAT5A|STAT5B|CARMIL1|FIS1|RABGAP1L|TMEM184B|SLC10A3|RAB3IP…
