# Supplementary material for: Interleukin 2 modulates thymic-derived regulatory T cell epigenetic landscape
Source: Nat Commun. 2018 Dec 18;9:5368. doi: 10.1038/s41467-018-07806-6 (PMC6299086; doi:10.1038/s41467-018-07806-6)
Supplement: Supplementary file 9 — Supplementary Data 6 [file 41467_2018_7806_MOESM9_ESM.xlsx]

## Sheet: Sup Table 6 (Fig. 4e,g)
72 gene list	279 gene list	220 gene list	255 gene list
Gzmb	Sema4c	Gtf3c3	Gzmb
Frmd5	Il1rl2	Raph1	Il1rl1
Klrg1	Gbx2	Sp110	Frmd5
Fgl2	Iqca	Cops7b	Gm11096
Il10	Erfe	Ikbke	Car5b
Cd80	Pik3c2b	Ulbp1	Klrg1
Mki67	Sell	Pde7b	Tcrg-C3
S100a6	Cd48	Myb	Daw1
Lamc1	Slamf6	Spock2	Il10
Lgmn	Sccpdh	Fam241b	1810011H11Rik
Ccr4	Perp	Atp8b3	Il17rb
Myo1f	Olig3	Gm4792	Gm21887
Cd200r1	Marcks	Gm15910	Ccr2
Ptprj	Chst3	Smarcc2	Cd80
Anxa2	Cdh23	4921536K21Rik	Rln3
Tec	Palm	Upp1	Mki67
Tigit	Adamtsl5	Eml6
Prdm1	Lsm7	Slu7	Top2a
Chsy1	Celf5	Grm6	9630013D21Rik
Ahr	Nuak1	Ybx2	S100a6
Gpld1	Ckap4	Nlrp1b	Lamc1
Lztfl1	Tmbim4	Ywhae	Arfgef2
Rilpl2	Baz2a	Tefm	Lgmn
Rin2	Cnpy2	Dhx58	Ptafr
Matn2	Ikzf4	BC030867	Ccr4
Cerk	Suox	6030468B19Rik	Pde2a
Tnfsf10	Osbp2	1700030C10Rik	Slc36a3os
Cd101	Fgf18	Plek2	Cd200r1
Dusp5	C1qtnf2	Zc2hc1c	Trgj2
Drc1	2018-09-08	Jdp2	Crybg3
Fes	Slc22a21	Gpr65	Il10ra
Ptpn13	Gemin5	Tc2n	Gm15428
Dstn	Rasd1	Akr1c13	Lgals1
Ppm1l	Zfp286	Zkscan3	Hist1h1b
Cmtm7	Myh13	C230035I16Rik	Gna15
Sgk1	Trp53	Hist1h2af	Tigit
Slc25a33	Rflnb	Hist1h3c	Gm18953
1500009L16Rik	Blmh	Hist1h2ab	Cdkn3
Chdh	Flot2	Golm1	Gm10087
Anapc13	Evi2b	Cdc14b	Alox8
Nol4l	Atad5	Zfp729b	Stxbp6
Gata3	Rhbdl3	Ube2e2	Hist1h2bn
Maf	Slfn8	Gm6498	Prdm1
Gpr68	Gdpd1	Pnp2	Osbpl3
N4bp1	2018-09-04	Slc22a17	Chsy1
Trib1	Ankrd40	Fam124a	Gm13768
Dirc2	Acsf2	Med4	Ccs
Cd9	Hoxb4	Pcdh17	Prc1
Nfix	Ikzf3	Farp1	Ahr
1810006J02Rik	Nr1d1	Fzd6	2810417H13Rik
Il6ra	Rnd2	Asap1	Muc3a
Nsg2	Tmem101	Wisp1	Slc43a3
Gm14085	Ubtf	Khdrbs3	Tph1
Btla	Rundc3a	Naprt	Ccnb2
B430306N03Rik	Kcnj2	Rac2	4833407H14Rik
Pdk1	Evpl	Brd1	Ncapg
Ugcg	Pgs1	Bcdin3d	Gpld1
Cd22	Mir1932	Mettl7a1	Asf1b
Pip4k2a	Mir6935	Tns2	Lztfl1
Prkcb	Dcxr	Crebbp	Rilpl2
Mir6900	Taf1b	Mgrn1	Tmem176b
Scmh1	Arg2	Tnp2	Gm20053
Il1r2	Gm20498	Fgf12	Ncaph
Actn1	Synj2bp	Nectin3	Rin2
Setbp1	Rps6kl1	Epha3	Gm25870
Igfbp4	Kcnk13	Snx9	Mns1
Tgfbr3	Ckb	Zfp760	Ccne2
Gsta4	Dnah11	Flywch2	Cerk
Cers6	Hist1h4j	Tcp11	Cd200r4
Cnn3	Hist1h4k	Cyp4f16	Ppm1j
St8sia1	Zfp184	Tap2	Zbtb18
Dscam	Abt1	Btnl2	Tnfsf10
	Carmil1	BC051142	Cd101
	Serpinb6b	1110038B12Rik	Gm17268
	Edn1	Tdrd6	Dusp5
	Cap2	Dnph1	Cep55
	Arl10	Ralbp1	Drc1
	Txndc15	Galm	Fes
	Zfp459	Epas1	Adk
	Ccdc125	Osbpl1a	Gm12891
	Nim1k	Gm4841	Gm10181
	4930455B14Rik	Cfap53	Gm17604
	4931414P19Rik	Nfatc1	2610204G07Rik
	Slc7a8	Cd226	Stil
	Dhrs1	Ssh3	Ptpn13
	Il17d	Lrfn4	Dstn
	Rubcnl	Rps6ka4	Ppm1l
	Rhpn1	Nudt22	Cmtm7
	Slc39a4	Ms4a4c	Tagln2
	Zc3h7b	Mrpl16	Slc25a33
	Tcf20	Gm19557	1500009L16Rik
	Klhdc7b	9230102O04Rik	Gm24637
	Slc11a2	Itga8	Npc1
	Bin2	Olfm1	Gm22079
	Rarg	Ralgds	Chdh
	Rbfox1	Ypel4	Gm11011
	Ccdc116	Emc4	Gm26076
	Smpd4	Zfp770	Pglyrp1
	Tbx1	Chac1	Gm25200
	Rnf168	Prnd	Anapc13
	Ifngr2	Rbbp9	Nol4l
	Tmem242	Zfp937	Enpp1
	Zfp758	Zfp442	Hells
	Meiob	Gss	Gata3
	Sox8	Cd40	Myadm
	Taf11	Nespas	Vmn2r-ps13
	H2-Oa	C030034L19Rik	Zbtb32
	Prrt1	Mir7007	Gm26150
	Clic1	Ccdc39	Maf
	Tnf	Mab21l1	Pip5k1b
	2310061I04Rik	Mlf1	Cdk1
	Vegfa	Lxn	Gpr68
	Efhb	Cd1d2	Atf6
	Mtpap	Pear1	Depdc1a
	Spry4	Mir92b	Cdkn2c
	Snx24	S100a4	Crip1
	Ndst1	S100a11	Arl5a
	Apcdd1	Sv2a	Gm21980
	Prelid3a	Hist2h3b	N4bp1
	Ctif	Gm15441	Ccr5
	Plcb3	Gstm7	Glrx
	Wdr74	Pde5a	Trib1
	Ahnak	Cth	Mir467a-3
	Ms4a6b	Rragd	Mir467a-6
	A1cf	AI464131	Mir467a-10
	2700046G09Rik	Creb3	Gm11960
	A330032B11Rik	Ccdc180	Gm14390
	Marveld1	Fsd1l	G430095P16Rik
	Crtac1	Ptpn3	Dirc2
	Mfsd13a	Hdhd3	Tmem50b
	Cfap58	Cdkn2a	Susd4
	E330013P04Rik	E130102H24Rik	Gm16284
	Plxdc2	Rimkla	Gm3512
	4921504E06Rik	Inpp5b	5730409K12Rik
	Set	Dnali1	Eml5
	Fibcd1	Lypla2	Gm24761
	Fam129b	E2f2	Cd9
	Pex16	Fhad1	Gm4076
	Slc35c1	Ubiad1	Gm22072
	Prrg4	Cenps	Gm23468
	Ndufaf1	Jakmip1	Nfix
	Trim69	Pi4k2b	Il6ra
	AA467197	Srrd	Gm6356
	Shc4	Coq5	Gm26124
	Epb41l1	Hrk	Gm3047
	Tgm2	Mir7031	Rpl9-ps1
	Zfp972	Gpr146	Gm3760
	Cdh4	Dmrt1i	Gm6733
	Car13	Atp5j2	Gm5795
	P2ry1	Rasl11a	Gm6337
	Gon4l	Pon3	Gm21103
	Efna4	Cav2	Nsg2
	Hmgcs2	Fam131b	Gm5797
	Olfml3	Repin1	Gm2888
	Chil5	Gimap4	Gm14085
	Gm12522	Hoxa4	Gm9602
	Gbp5	Plekha8	Gm10338
	Gbp3	Ndnf	Gm21994
	Mcoln2	Egr4	Ccr6
	Wls	Magi1	Btla
	Zkscan16	Fancd2	Gm8246
	Wdr31	Zfp239	B430306N03Rik
	Col27a1	Mical3	Pdk1
	Plin2	Emp1	Pde3b
	Gm13288	Bicd1	Gm3642
	Patj	Zfp551	Ugcg
	Hpcal4	Fbxo17	Cd22
	Sdc3	Gramd1a	Pip4k2a
	Smpdl3b	Cebpa	Gm3187
	Themis2	Zfp939	Gm10099
	Mir700	Cyfip1	Gm3099
	Cnr2	Mesp2	Bach2it1
	Hspg2	Fzd4	Ighg3
	Hes5	Ccdc89	Gm3029
	Isg15	Trim30b	Prkcb
	Gm9758	Asphd1	Gm8159
	Tyms	BC017158	Gm17173
	Slc4a1ap	Fuom	Als2cl
	Mir7036b	Pex11g	Gm8356
	Thegl	Cdc16	Plagl1
	Stap1	Arhgef10	Gm20274
	Hsd17b11	Thsd1	Gm3476
	Gbp9	Mtmr7	Dzip1
	Tchp	Tma16	Gucy1a3
	P2rx7	Lpl	D830030K20Rik
	Rilpl1	Pgpep1	Gm21560
	Ncf1	Gadd45gip1	Gm25673
	Abhd11os	Adcy7	Gm3460
	Vps37d	Tox3	Gm24315
	Fis1	Elmo3	Gm15842
	Serpine1	Hsd11b2	Gm3248
	Mblac1	Zfp612	Gm25701
	Tex26	Il34	Gm26431
	Iqub	Sdr42e1	Gm24488
	Podxl	A230050P20Rik	Gm3020
	Plxna4os1	Ei24	Gm8279
	D630045J12Rik	Mpzl3	Gm3739
	Arhgef5	Ttc12	Gm6934
	Nfe2l3	Tnfaip8l3	Gm2956
	Mindy4	Cib2	Gm2897
	Cd8b1	Tmem266	Mir6900
	Dnah6	Zfp609	Gm11454
	Mgll	Sh3bgrl2	Gm3468
	Brk1	Alas1	Gm3127
	Slc6a1	Pcbp4	2610042L04Rik
	Tuba8	Arpp21	Gm8297
	Pex5	Xylb	Gm2237
	Cd4	Zfp182	Gm8271
	Mansc1	Mcts1	Gm2244
	Fam234b	Sh2d1a	Gm3696
	Tuba3b	Zfp449	Gm16440
	Cox6b2	Mtmr1	4930555G01Rik
	Sbk2	Xlr4c	Gm3383
	Zfp583	Tspan6	Gm8206
	Gng8	Armcx2	Gm3542
	Rtn2	Tceal9	Gm9603
	Gemin7	Slc25a53	Gm5796
	Nectin2	Alg13	Gm3317
	Zfp109	Tsr2	Gm3500
	Zfp59	Ubqln2	Gm3411
	Zfp850		Gm3264
	Eid2b		Gm3685
	Kcnc1		Gm3002
	Gm15880		Gm3159
	Ndufc2		Gm3636
	Arhgef17		Gm3558
	Art5		Il1r2
	Trim5		Gm3278
	Kif22		Gm10406
	Rgs10		Actn1
	Pidd1		Gm10408
	Tnfrsf26		Gm3594
	Zfp358		Gm8050
	Tdrp		Gm3667
	Psd3		Gm8281
	Tmem221		Gm3532
	Adgre5		Gm3182
	Lyl1		Setbp1
	Prdx2		Gm2974
	Lpcat2		Gm3591
	Capns2		Gm8237
	Adgrg1		Gm11695
	Atxn1l		Gm3755
	Tubb3		Igfbp4
	Mir1903		Tgfbr3
	AB124611		Gm3298
	Grik4		Cers6
	Bcl9l		Slc30a4
	Jaml		Gm3239
	Alg9		Gm10128
	Isl2		Gpm6b
	Ptpn9		Gm10340
	Islr2		St8sia1
	Coro2b		Dscam
	Pif1		Gm25712
	Snx22
	Senp6
	Slc9a9
	Zmynd10
	Prkar2a
	Ccrl2
	Cx3cr1
	Syp
	Slc35a2
	Slc25a5
	Rap2c
	Gm14718
	Gdi1
	Ubl4a
	Eif2s3x
	Stard8
	Hdac8
	Slc16a2
	Magee1
	Itm2a
	Sh3bgrl
	Armcx3
	Syap1
	Tlr7
