# Supplementary material for: Interleukin 2 modulates thymic-derived regulatory T cell epigenetic landscape
Source: Nat Commun. 2018 Dec 18;9:5368. doi: 10.1038/s41467-018-07806-6 (PMC6299086; doi:10.1038/s41467-018-07806-6)
Supplement: Supplementary file 10 — Supplementary Data 7 [file 41467_2018_7806_MOESM10_ESM.xlsx]

## Sheet: Sup Table 7 (Fig. 5d)
Genes unique SATB1 peaks in WT				Genes unique SATB1 peaks MUT				Genes with common SATB1 peaks
2500004C02Rik				0610038B21Rik				1700016G22Rik
43160				0610040J01Rik				4921525O09Rik
4930478L05Rik				1110002L01Rik				4933411E08Rik
4930503B20Rik				1110004F10Rik				Aga
4933407K13Rik				1110015O18Rik				Bach1
9330117O12Rik				1110019D14Rik				Bcas1os2
A930024E05Rik				1110025L11Rik				Casc1
Abhd17c				1110038B12Rik				Chd7
Abr				1190002N15Rik				Dennd2d
Adnp				1190003K10Rik				Dleu7
Akt2				1600020E01Rik				G530011O06Rik
Aqp11				1700001C19Rik				Gata3
Arid2				1700001G01Rik				Gbe1
Bmp2k				1700001K23Rik				Ggt5
Capns1				1700001L19Rik				Gm5122
Card11				1700003I22Rik				Gpat3
Cbwd1				1700007B14Rik				Gucy2c
Cdh20				1700007G11Rik				Hdac4
Cdyl2				1700008P02Rik				Hspa13
Cenpu				1700011B04Rik				Maml2
Cfap20				1700012D16Rik				Nr1d2
Cnst				1700012I11Rik				Nsd3
Cryaa				1700016L21Rik				Sall3
Ctbp1				1700017G19Rik				Tgfbr2
Dcaf7				1700017J07Rik				Tmprss15
Ddit4				1700017L05Rik				Tox
Dock10				1700017N19Rik
Dzank1				1700018B24Rik
Ercc1				1700019E08Rik
Fam53b				1700019M22Rik
Fbxl3				1700021F07Rik
Fbxo47				1700022A22Rik
Firre				1700023F02Rik
Gbp3				1700025G04Rik
Gm19589				1700030A11Rik
Gm5538				1700030C10Rik
Grap				1700030L20Rik
Hdac7				1700031P21Rik
Herpud2				1700034K08Rik
Hivep1				1700039E22Rik
Hivep2				1700040L02Rik
Hmga2				1700041M19Rik
Hn1				1700049E22Rik
Hs3st3b1				1700049L16Rik
Ifi47				1700057H21Rik
Igsf23				1700060C16Rik
Igsf6				1700061F12Rik
Il9				1700063A18Rik
Kdm7a				1700064M15Rik
Klhl36				1700092E19Rik
Lamc1				1700092K14Rik
Lclat1				1700095B10Rik
Limd1				1700108F19Rik
Mad2l1				1700109I08Rik
Manea				1700109K24Rik
Mapk1				1700112J05Rik
Mdh2				1700116B05Rik
Mir2137				1700123O20Rik
Mir7086				1700123O21Rik
Mir7656				1700128A07Rik
Mrps18a				1700129C05Rik
Mycl				2022-09-03
Ndufs2				2010010A06Rik
Nono				2010308F09Rik
Park7				2210010C04Rik
Phlda3				2210408I21Rik
Pim2				2210417A02Rik
Prkcsh				2310050C09Rik
Rara				2410006H16Rik
Sema3d				2410018L13Rik
Sema4d				2410131K14Rik
Serbp1				2510009E07Rik
Sertad2				2510039O18Rik
Slc25a11				2610020H08Rik
Srgap1				2610316D01Rik
Srrm2				2700099C18Rik
St8sia1				2810404M03Rik
Stard10				3110079O15Rik
Sv2b				3830403N18Rik
Tes				3830408C21Rik
Tfap4				4732490B19Rik
Tnfsf8				4833415N18Rik
Tnik				4921515E04Rik
Trpm1				4921530L21Rik
Twsg1				4921531P14Rik
Uri1				4930404A05Rik
Usp25				4930405L22Rik
Ywhab				4930407I19Rik
Zbtb9				4930413G21Rik
Zcchc9				4930423M02Rik
Zfp1				4930425L21Rik
Zfp317				4930427A07Rik
Zfp827				4930428D20Rik
Zfp958				4930428E07Rik
Zmynd11				4930429F11Rik
Znrf4				4930430A15Rik
				4930430F21Rik
				4930432J09Rik
				4930440C22Rik
				4930448C13Rik
				4930448F12Rik
				4930448I06Rik
				4930449E18Rik
				4930459C07Rik
				4930459L07Rik
				4930474G06Rik
				4930474H20Rik
				4930480K15Rik
				4930481A15Rik
				4930509J09Rik
				4930511E03Rik
				4930515B02Rik
				4930515G16Rik
				4930515L03Rik
				4930515L19Rik
				4930524B15Rik
				4930524B17Rik
				4930524C18Rik
				4930525C09Rik
				4930526I15Rik
				4930529K09Rik
				4930533P14Rik
				4930545E07Rik
				4930546C10Rik
				4930548G14Rik
				4930548K13Rik
				4930553E22Rik
				4930554C24Rik
				4930555B12Rik
				4930558G05Rik
				4930559C10Rik
				4930563M20Rik
				4930565D16Rik
				4930567J20Rik
				4930570G19Rik
				4930577N17Rik
				4930579H20Rik
				4930581F22Rik
				4930590L20Rik
				4930591E09Rik
				4930594C11Rik
				4931403E22Rik
				4931408C20Rik
				4931420L22Rik
				4932411N23Rik
				4932412D23Rik
				4932429P05Rik
				4932438H23Rik
				4932441J04Rik
				4933400L20Rik
				4933402J15Rik
				4933404K13Rik
				4933406K04Rik
				4933412E24Rik
				4933413L06Rik
				4933416E03Rik
				4933421I07Rik
				4933422A05Rik
				4933433H22Rik
				4933439K11Rik
				5031425E22Rik
				5330439B14Rik
				5430401F13Rik
				5430427M07Rik
				5430434I15Rik
				5430437J10Rik
				5730422E09Rik
				5730507C01Rik
				5730522E02Rik
				5830418P13Rik
				5830454E08Rik
				5930430L01Rik
				2022-09-07
				6030408B16Rik
				6530403H02Rik
				2022-09-08
				7530416G11Rik
				8030451O07Rik
				8430426J06Rik
				8430436N08Rik
				9030624G23Rik
				9330162B11Rik
				9330178D15Rik
				9430014N10Rik
				9430015G10Rik
				9430018G01Rik
				9430019J16Rik
				9530080O11Rik
				9630013K17Rik
				9930014A18Rik
				A1bg
				A1cf
				A230028O05Rik
				A2m
				A330070K13Rik
				A330102I10Rik
				A430085M09Rik
				A430088P11Rik
				A430093F15Rik
				A530065N20Rik
				A530072M11Rik
				A630075F10Rik
				A730004F24Rik
				A830009L08Rik
				A830018L16Rik
				A830019L24Rik
				A930003O13Rik
				A930011G23Rik
				A930015D03Rik
				AA545190
				AI115009
				AI661453
				AU023762
				AU040320
				AU041133
				AV039307
				AW046200
				Aadat
				Aasdhppt
				Abca13
				Abcb1a
				Abcc10
				Abcc3
				Abcd1
				Abcg2
				Abcg3
				Abhd12
				Abhd12b
				Abhd8
				Abl2
				Abra
				Acbd6
				Acot10
				Acot11
				Acot12
				Acsf2
				Acss3
				Actr1b
				Actrt1
				Acvr2a
				Acy1
				Adam29
				Adam6a
				Adamts19
				Adamtsl1
				Adamtsl3
				Adcy2
				Adcy3
				Adcy9
				Adgrg3
				Adgrg6
				Adgrl2
				Adgrl3
				Adgrl4
				Ado
				Adra1b
				Adra2a
				Aebp2
				Aff3
				Agbl1
				Ago2
				Ahcy
				Ahi1
				Aim2
				Akain1
				Akap14
				Akap6
				Alcam
				Aldh9a1
				Alg10b
				Alkbh1
				Amn
				Ampd3
				Amtn
				Amz2
				Anapc13
				Anapc16
				Angpt1
				Angptl7
				Ankra2
				Ankrd11
				Ankrd17
				Ankrd35
				Ankrd7
				Anp32a
				Antxr2
				Ap2m1
				Ap3b1
				Aph1c
				Apoo
				Aqp1
				Aqp9
				Arap2
				Arcn1
				Arhgap15
				Arhgap15os
				Arhgap25
				Arhgap28
				Arhgap31
				Arhgef10l
				Arhgef3
				Arhgef37
				Arid1a
				Arid3a
				Arid3b
				Arid5b
				Arl15
				Arl2bp
				Arl5c
				Arl6ip1
				Arl8b
				Armcx5
				Arpc2
				Arpp21
				Arrdc3
				Arrdc4
				Arsj
				Art4
				Asap1
				Asb1
				Asb2
				Asb7
				Asgr1
				Asmt
				Asna1
				Atf4
				Atf7ip
				Atg10
				Atm
				Atp1a2
				Atp5g1
				Atp6ap1l
				Atp6ap2
				Atp6v0d1
				Atp8b1
				Atp8b4
				Atxn1
				Atxn7l1os2
				Atxn7l3b
				Aurkb
				Avl9
				Axin1
				B230119M05Rik
				B230208H11Rik
				B230217C12Rik
				B230217O12Rik
				B3galt2
				B3galt5
				B3gat1
				B930018H19Rik
				B930092H01Rik
				B9d2
				BC002163
				BC004004
				BC006965
				BC024139
				BC030500
				BC030870
				BC037032
				Bag6
				Barx2
				Batf
				Baz1a
				Bbx
				Bcat1
				Bcl11b
				Bcl2a1d
				Bcl2l14
				Bcl7b
				Bcl9
				Bcor
				Bicdl1
				Bmf
				Bmpr1b
				Bmpr2
				Bmt2
				Bod1
				Borcs6
				Brinp1
				Brinp3
				Brpf1
				Brwd3
				Bsdc1
				Bsn
				Bspry
				Btbd11
				Btbd19
				Btbd3
				Btg1
				Btg2
				Btnl10
				Bzw1
				C130026L21Rik
				C130030K03Rik
				C1galt1
				C1qtnf9
				C230035I16Rik
				C2cd4b
				C330004P14Rik
				C330018D20Rik
				C330024D21Rik
				C5ar1
				C5ar2
				C730027H18Rik
				C8b
				Caap1
				Cacng5
				Cacng8
				Cacybp
				Cadm2
				Calb1
				Calcrl
				Calm2
				Calr4
				Camk1g
				Camkmt
				Capn13
				Caps2
				Capsl
				Car3
				Casp3
				Casp8ap2
				Cblb
				Cbln2
				Cc2d2a
				Ccdc115
				Ccdc150
				Ccdc152
				Ccdc162
				Ccdc167
				Ccdc190
				Ccdc54
				Ccdc65
				Ccdc80
				Ccdc81
				Ccdc85a
				Ccdc88c
				Ccdc90b
				Ccin
				Ccl1
				Ccl20
				Ccl3
				Ccm2
				Ccnd3
				Ccndbp1
				Ccnh
				Ccnj
				Ccnk
				Ccnt2
				Ccr5
				Ccr7
				Ccrl2
				Cct5
				Cd226
				Cd28
				Cd2bp2
				Cd36
				Cd44
				Cd47
				Cd48
				Cd52
				Cd53
				Cd69
				Cdan1
				Cdc42ep3
				Cdca7
				Cdca7l
				Cdh10
				Cdh11
				Cdh12
				Cdh18
				Cdh19
				Cdh2
				Cdh6
				Cdh7
				Cdh9
				Cdk13
				Cdk15
				Cdk17
				Cdk5
				Cdkal1
				Cdnf
				Cdr1
				Cdrt4os1
				Celf2
				Cenpc1
				Cep120
				Cep164
				Cep19
				Cep350
				Cep70
				Cep95
				Cfap126
				Cfap161
				Cfap43
				Cgnl1
				Chac1
				Chd1
				Chd1l
				Chd2
				Chd6
				Chd9
				Chka
				Chl1
				Chm
				Chmp2b
				Chordc1
				Chrm3
				Chrnb2
				Chst2
				Cidea
				Clasp1
				Cldn10
				Cldn11
				Cldn34b1
				Cldn34c1
				Clec14a
				Clec4g
				Clptm1
				Clrn2
				Clvs1
				Cma1
				Cmklr1
				Cmtm6
				Cnga1
				Cnksr2
				Cnot10
				Cnot2
				Cnot8
				Cntln
				Cntn5
				Cntn6
				Cntnap2
				Cntnap5a
				Coa7
				Cog3
				Cog4
				Cog8
				Col14a1
				Col16a1
				Col4a3
				Col4a4
				Col8a1
				Commd7
				Copg1
				Copg2
				Cops2
				Coq3
				Cox17
				Cox7a2l
				Cox7c
				Cpb1
				Cpeb2
				Cpm
				Cpne1
				Cpne3
				Cpne4
				Cpsf6
				Cr1l
				Cracr2a
				Cradd
				Crb2
				Creb5
				Crebl2
				Creg2
				Creld1
				Crim1
				Crlf2
				Crnn
				Crot
				Crtc1
				Crybb3
				Csgalnact2
				Csmd1
				Csmd2os
				Csmd3
				Csnk1a1
				Csnk1g3
				Csrp1
				Csrp2
				Ctcflos
				Ctdsp1
				Ctgf
				Ctla2a
				Ctnnbl1
				Ctnnd1
				Ctsc
				Cubn
				Cuedc1
				Cul3
				Cx3cr1
				Cxcr4
				Cxcr5
				Cyp26a1
				Cyp2c70
				Cyp2s1
				Cyp7b1
				Cypt1
				Cypt14
				Cyth4
				Cyyr1
				D030025E07Rik
				D030056L22Rik
				D130009I18Rik
				D1Ertd622e
				D3Ertd751e
				D430036J16Rik
				D630010B17Rik
				D630013N20Rik
				D6Ertd474e
				D6Wsu163e
				D830013O20Rik
				D8Ertd738e
				D930015E06Rik
				D930016D06Rik
				Dab2
				Dach1
				Dach2
				Dad1
				Dao
				Dapk1
				Dapl1
				Dars2
				Dazl
				Dcaf12l1
				Dcaf4
				Dcc
				Dctn1
				Ddr1
				Ddx10
				Ddx25
				Ddx3x
				Ddx41
				Defb41
				Dennd5a
				Depdc5
				Dgkb
				Dgkd
				Dguok
				Dhrs7b
				Dhx16
				Dhx30
				Dhx38
				Diaph2
				Diaph3
				Dido1
				Dio2
				Dip2a
				Dkk2
				Dleu2
				Dmd
				Dmxl1
				Dnaaf2
				Dnah5
				Dnah7c
				Dnajb1
				Dnajc10
				Dnajc24
				Dock4
				Dok5
				Dopey2
				Dpagt1
				Dpp10
				Dppa4
				Dpyd
				Dr1
				Dram1
				Drg2
				Drosha
				Dthd1
				Dtnb
				Dtnbp1
				Dtx1
				Duox1
				Dusp13
				Dusp26
				Dusp6
				Dync1i2
				Dynlrb2
				Dynlt1b
				Dyrk1a
				Dyrk2
				Dyrk3
				E130114P18Rik
				E130201H02Rik
				E130215H24Rik
				E130308A19Rik
				E330011O21Rik
				E330013P04Rik
				E330017L17Rik
				E330020D12Rik
				E330021D16Rik
				E430016F16Rik
				Eaf1
				Eapp
				Echdc3
				Eci3
				Edem1
				Edem3
				Edil3
				Edn1
				Eea1
				Efcab10
				Efcab11
				Efcab14
				Efhd2
				Egr3
				Eif1
				Eif2ak3
				Eif2b3
				Elf4
				Elfn2
				Elk3
				Elmsan1
				Elob
				Elp3
				Emcn
				Enc1
				Endod1
				Enpp1
				Enpp4
				Eomes
				Ep300
				Epb41
				Epha3
				Epha7
				Ephx1
				Epm2a
				Eps8l1
				Eps8l3
				Erbb4
				Ermp1
				Ero1lb
				Esr1
				Esyt1
				Etaa1os
				Ets1
				Etv1
				Etv3
				Eva1a
				Eva1b
				Exosc4
				Ext1
				Extl3
				Ezr
				F13a1
				F5
				F9
				Faah
				Faf1
				Fam105a
				Fam107b
				Fam109a
				Fam114a2
				Fam118a
				Fam134b
				Fam135b
				Fam174a
				Fam188a
				Fam198b
				Fam19a5
				Fam204a
				Fam214a
				Fam229b
				Fam47c
				Fam49b
				Fam63b
				Fam71d
				Fam76b
				Fam83b
				Fancl
				Fasl
				Fbxl21
				Fbxo11
				Fbxo2
				Fbxo22
				Fbxo33
				Fbxo36
				Fbxo4
				Fbxw11
				Fcer1a
				Fcgr2b
				Fcho2
				Fdx1l
				Ffar3
				Fgl1
				Fhitos
				Filip1l
				Fli1
				Flt3
				Flt3l
				Fmnl1
				Fmnl3
				Fmod
				Fnbp1
				Fnbp4
				Fos
				Fosl2
				Foxa1
				Foxe1
				Foxg1
				Foxn2
				Foxo3
				Foxp2
				Fras1
				Frat1
				Frg1
				Frmd7
				Frmpd4
				Frs2
				Fsbp
				Fscb
				Fstl1
				Fstl5
				Fto
				Ftsj1
				Fuca1
				Fut8
				Fyn
				Fzd1
				G3bp2
				G6pd2
				Gabrb1
				Gabrb2
				Gabrb3
				Gadd45g
				Galnt2
				Galnt3
				Galnt4
				Galnt7
				Gbp9
				Gc
				Gcnt2
				Gda
				Gfm2
				Gfra4
				Gimap7
				Gin1
				Gipc1
				Glrx3
				Gltscr2
				Gm10280
				Gm10371
				Gm10373
				Gm10400
				Gm10416
				Gm10440
				Gm10466
				Gm10635
				Gm10649
				Gm10754
				Gm10789
				Gm11110
				Gm11351
				Gm11529
				Gm11549
				Gm11747
				Gm11837
				Gm11981
				Gm12070
				Gm12108
				Gm12130
				Gm12596
				Gm12633
				Gm12830
				Gm13212
				Gm13490
				Gm13544
				Gm13546
				Gm13547
				Gm13807
				Gm14015
				Gm14124
				Gm14327
				Gm14393
				Gm14920
				Gm15217
				Gm15326
				Gm1553
				Gm15881
				Gm16063
				Gm1653
				Gm16548
				Gm16702
				Gm16793
				Gm16998
				Gm17066
				Gm1720
				Gm17745
				Gm17746
				Gm19303
				Gm19424
				Gm19782
				Gm20063
				Gm20098
				Gm20110
				Gm20125
				Gm20139
				Gm20268
				Gm20356
				Gm20362
				Gm20554
				Gm20740
				Gm20752
				Gm20753
				Gm20755
				Gm20756
				Gm2176
				Gm2516
				Gm27162
				Gm28979
				Gm29687
				Gm3458
				Gm382
				Gm3985
				Gm4285
				Gm438
				Gm4710
				Gm4719
				Gm4832
				Gm4847
				Gm4850
				Gm4907
				Gm4951
				Gm5083
				Gm5088
				Gm5134
				Gm5532
				Gm5800
				Gm5803
				Gm5907
				Gm597
				Gm6213
				Gm6313
				Gm6377
				Gm6402
				Gm6416
				Gm6525
				Gm6634
				Gm6639
				Gm6961
				Gm7271
				Gm732
				Gm7457
				Gm765
				Gm7977
				Gm8013
				Gm853
				Gm8633
				Gm8817
				Gm8884
				Gm9839
				Gm9926
				Gm9958
				Gm9962
				Gm9992
				Gm9994
				Gmds
				Gmpr
				Gnat1
				Gnaz
				Gnb5
				Gne
				Gng10
				Gnpnat1
				Gnptg
				Golim4
				Gopc
				Gorasp1
				Got2
				Gpbp1
				Gpc1
				Gpc6
				Gpd2
				Gpr155
				Gpr158
				Gpr171
				Gpr173
				Gpr174
				Gpr18
				Gpr180
				Gpr183
				Gpr19
				Gpr37l1
				Gpr52
				Gpr68
				Gpr75
				Gprasp1
				Gprin3
				Gpx8
				Gramd3
				Grap2
				Grb7
				Grhl2
				Gria3
				Grid2
				Grin2b
				Grm3
				Grm7
				Grxcr1
				Gsr
				Gtf2a1
				Gtf2b
				Gtf2ird1
				Gtf3c3
				Gtpbp1
				Gxylt1
				Gypa
				Gypc
				H2-Ab1
				H2-D1
				H2-K1
				H2-Ob
				H2-T24
				H2afb3
				H2afy2
				H2afy3
				H2bfm
				Habp2
				Hacd1
				Hao1
				Hap1
				Has2
				Has2os
				Haus2
				Haus4
				Hc
				Hcls1
				Hdac2
				Hdgfl1
				Hebp2
				Hecw2
				Herpud1
				Hey1
				Hfe2
				Hfm1
				Hgf
				Hhipl2
				Hic1
				Hic2
				Hif1a
				Hif3a
				Hist1h2bl
				Hist1h4k
				Hist2h2aa2
				Hk1os
				Hk3
				Hmbox1
				Hmga1
				Hmgb1
				Hmgb1-rs17
				Hmgb2
				Hmgcl
				Hnf4g
				Hnrnpf
				Hnrnph1
				Homer1
				Hook1
				Hpcal1
				Hpgd
				Hrasls
				Hs3st5
				Hs6st1
				Hsbp1
				Hsdl1
				Hsp90aa1
				Hsp90ab1
				Htr1a
				Htr1f
				Hyal2
				Ica1l
				Ice1
				Ice2
				Ifi214
				Ifih1
				Ift57
				Igfbp7
				Igll1
				Igsf11
				Ikbke
				Ikzf2
				Il15
				Il17ra
				Il19
				Il1f5
				Il1f8
				Il1rapl1
				Il23r
				Il2ra
				Il3ra
				Il4ra
				Ilf3
				Impdh1
				Ino80
				Inpp4b
				Inpp5d
				Ins1
				Ins2
				Ints6
				Ints7
				Ipmk
				Ipo11
				Iqgap1
				Iqgap2
				Iqsec3
				Irf2bp2
				Irf2bpl
				Irf4
				Irgq
				Isl1
				Ispd
				Itga1
				Itga4
				Itgb3
				Itgb3bp
				Itgb8
				Itprip
				Itsn1
				Itsn2
				Ivns1abp
				Iyd
				Izumo1
				Izumo4
				Jade3
				Jag1
				Jakmip2
				Jarid2
				Jkamp
				Jmy
				Junb
				Jund
				Kcnab2
				Kcnb2
				Kcnc1
				Kcne4
				Kcng3
				Kcnh7
				Kcnj2
				Kcnj3
				Kcnk2
				Kcnn4
				Kcnv1
				Kctd1
				Kctd12
				Kctd16
				Kctd18
				Kctd5
				Kctd8
				Khdc1b
				Khdrbs1
				Khdrbs2
				Kif11
				Kif1a
				Kif23
				Kif2b
				Klf12
				Klf14
				Klf4
				Klf5
				Klf9
				Klhdc10
				Klhdc7a
				Klhl1
				Klhl2
				Klhl25
				Klhl4
				Klra1
				Klra2
				Klra6
				Klra7
				Klrb1b
				Klrb1c
				Klrb1f
				Klrg1
				Kmt2e
				Knl1
				Kntc1
				Kri1
				Krt78
				Krtap16-1
				Krtap21-1
				Krtap9-1
				Kynu
				L3mbtl3
				L3mbtl4
				LOC100503496
				Lama2
				Lamc3
				Lamp2
				Laptm4b
				Lars
				Lats2
				Lbh
				Lbp
				Lck
				Lcn4
				Leo1
				Leprot
				Leprotl1
				Lgals9
				Lgr6
				Lhx8
				Limk1
				Lipc
				Lipe
				Lipg
				Lipm
				Lipo3
				Lipt2
				Lix1
				Lmbr1
				Lmbrd1
				Lmo1
				Lmo4
				Lmo7
				Lncenc1
				Lnpep
				Lnpk
				Lpar4
				Lpcat4
				Lpin1
				Lrba
				Lrig1
				Lrrc20
				Lrrc40
				Lrrc41
				Lrrc4c
				Lrrc63
				Lrrc72
				Lrriq3
				Lrrn3
				Lrrtm1
				Lrrtm4
				Lst1
				Luc7l2
				Ly6g
				Ly75
				Ly86
				Ly96
				Lypd1
				Lyrm7
				Lysmd2
				Lyst
				Lztfl1
				Mad1l1
				Mageb16
				Maged1
				Magi2
				Magoh
				Malrd1
				Manba
				Manf
				Maoa
				Map2
				Map2k6
				Map3k19
				Map3k7
				Map3k8
				Map4k3
				Mapk10
				Marveld2
				Max
				Maz
				Mbd2
				Mboat1
				Mboat2
				Mbtd1
				Mbtps2
				Mcm3
				Mcm9
				Mcmdc2
				Mcu
				Mdc1
				Mdfi
				Mdfic
				Mdga2
				Me2
				Med18
				Med30
				Med4
				Mef2b
				Mef2d
				Megf10
				Megf9
				Mei4
				Memo1
				Meox2
				Metap1
				Mettl14
				Mettl4
				Mettl8
				Mex3a
				Mfap1b
				Mgat4c
				Mgat4e
				Mgll
				Mia2
				Mid1ip1
				Midn
				Mipol1
				Mir101c
				Mir124a-2
				Mir128-2
				Mir133b
				Mir137
				Mir142
				Mir145b
				Mir148b
				Mir181a-1
				Mir1892
				Mir1895
				Mir1904
				Mir1907
				Mir1927
				Mir1929
				Mir1931
				Mir1932
				Mir1936
				Mir1956
				Mir195b
				Mir1966
				Mir208b
				Mir218-2
				Mir21b
				Mir21c
				Mir3059
				Mir3106
				Mir3108
				Mir350
				Mir378d
				Mir383
				Mir3961
				Mir465
				Mir467h
				Mir484
				Mir5099
				Mir5112
				Mir5624
				Mir5709
				Mir582
				Mir592
				Mir6238
				Mir6239
				Mir6348
				Mir6349
				Mir6350
				Mir6356
				Mir6368
				Mir6370
				Mir6373
				Mir6388
				Mir6395
				Mir6411
				Mir6896
				Mir6920
				Mir6934
				Mir7001
				Mir7002
				Mir7014
				Mir7030
				Mir704
				Mir7091
				Mir7094-1
				Mir7219
				Mir7224
				Mir7239
				Mir7655
				Mir7661
				Mir8096
				Mir8104
				Mir8118
				Mir876
				Mir99ahg
				Mkln1
				Mknk2
				Mlec
				Mllt3
				Mlst8
				Mmd
				Mmp16
				Mmrn1
				Mms22l
				Mnd1-ps
				Mogat1
				Morc4
				Morf4l1
				Mphosph6
				Mpzl1
				Mpzl3
				Mreg
				Mrpl11
				Mrpl52
				Mrpl58
				Mrps10
				Mrps30
				Msh6
				Msl2
				Msl3
				Msn
				Mstn
				Mtmr1
				Mtmr10
				Mtmr2
				Mtrf1l
				Mtss1
				Mut
				Mxd4
				Mxi1
				Myadm
				Myl1
				Myl10
				Myl2
				Myrfl
				Myt1l
				Mzt2
				NA
				Naa16
				Naa25
				Naa40
				Naalad2
				Nap1l3
				Nap1l4
				Nat1
				Nav2
				Nav3
				Nbeal1
				Ncam2
				Ncmap
				Ncor1
				Ncor2
				Ndrg1
				Ndst3
				Ndufa5
				Ndufs1
				Nebl
				Nectin3
				Nedd4l
				Nek10
				Nell2
				Nemp2
				Neto1
				Neurl1b
				Neurl3
				Neurog2
				Nfkb1
				Nfu1
				Ngly1
				Ngp
				Nif3l1
				Nipbl
				Nit2
				Nkain1
				Nkap
				Nlgn1
				Noct
				Notch3
				Noxa1
				Npffr1
				Nr1h2
				Nr2e1
				Nr2f1
				Nr2f2
				Nr3c1
				Nr4a3
				Nr5a2
				Nrg3os
				Nrip1
				Nrn1
				Nrxn1
				Nrxn3
				Nsmaf
				Nsun3
				Nt5c3
				Ntm
				Ntrk2
				Nts
				Nuak2
				Nudt12
				Nudt17
				Nup107
				Nup153
				Nup37
				Nxpe2
				Nxt2
				Nyap2
				Odf1
				Ofcc1
				Ofd1
				Ogfrl1
				Ogt
				Oit3
				Olah
				Olfm3
				Olfm4
				Olfm5
				Olfr1022
				Olfr1026
				Olfr1080
				Olfr1102
				Olfr1138
				Olfr1211
				Olfr1286
				Olfr1406
				Olfr1494
				Olfr1507
				Olfr1513
				Olfr181
				Olfr202
				Olfr231
				Olfr237-ps1
				Olfr292
				Olfr309
				Olfr362
				Olfr39
				Olfr433
				Olfr58
				Olfr613
				Olfr615
				Olfr616
				Olfr620
				Olfr623
				Olfr633
				Olfr642
				Olfr713
				Olfr722
				Olfr736
				Olfr780
				Olfr788
				Olfr806
				Olfr820
				Olfr862
				Olfr874
				Olfr884
				Olfr891
				Olfr984
				Onecut3
				Opcml
				Oprm1
				Osbpl8
				Osgin1
				Ostf1
				Otub1
				Otud4
				Otx1
				Oxa1l
				P4ha2
				Pabpc2
				Pabpc4l
				Pabpc5
				Padi4
				Pafah2
				Pak1ip1
				Pak3
				Palld
				Papd7
				Pappa
				Paqr3
				Parp11
				Parp8
				Patj
				Pax2
				Pcdh17
				Pcdh18
				Pcdh19
				Pcdh20
				Pcdh7
				Pcdh9
				Pcdhb2
				Pcmtd1
				Pcolce2
				Pcp4l1
				Pdcd10
				Pde7b
				Pdgfc
				Pdha2
				Pdk1
				Pdpk1
				Pds5a
				Pea15a
				Peli1
				Pelo
				Per1
				Pet2
				Pex2
				Pfkp
				Pgap1
				Pgk1
				Pgrmc2
				Phf20
				Phf21a
				Phf23
				Phf3
				Phf6
				Phf8
				Phrf1
				Phtf1
				Phtf2
				Phxr4
				Pik3cg
				Pik3ip1
				Pik3r1
				Pik3r3
				Pip4k2a
				Pip4k2b
				Pitrm1
				Pitx2
				Pkd1l2
				Pkp3
				Pkp4
				Pla2g12b
				Pla2g4a
				Platr10
				Plcb1
				Plekha5
				Plekhg2
				Plekhg6
				Plekhh2
				Plekho1
				Pnn
				Pnrc1
				Poll
				Polm
				Polr1a
				Polr1e
				Poteg
				Pou2f1
				Pphln1
				Ppid
				Ppip5k1
				Ppm1a
				Ppm1k
				Ppp1r21
				Ppp1r3a
				Ppp1r3b
				Ppp1r9a
				Ppp6c
				Prcp
				Prdm13
				Prdm14
				Prdx4
				Prg4
				Prickle1
				Prkaa2
				Prkch
				Prkci
				Prkcq
				Prkcz
				Prkd2
				Prl5a1
				Prl7a2
				Prl7d1
				Prlhr
				Prlr
				Prmt2
				Prmt5
				Prpf18
				Prpf40a
				Prps1l3
				Prr30
				Prr32
				Prrc2b
				Prrg4
				Prss16
				Prss2
				Prss32
				Prss54
				Psd3
				Psd4
				Psma3
				Psma8
				Psmd11
				Psmd14
				Psmd6
				Psmd7
				Pstpip1
				Ptbp2
				Ptbp3
				Ptger4
				Pth2r
				Ptk2
				Ptp4a1
				Ptpn4
				Ptprc
				Ptprd
				Ptrh2
				Pxylp1
				Qpct
				Qrfpr
				Rab11a
				Rab19
				Rab26
				Rab43
				Rab6a
				Rabif
				Rad21l
				Rad51c
				Rad9b
				Rag2
				Raly
				Ranbp9
				Rap1a
				Rap1b
				Rap1gap
				Rapgef1
				Rapgef2
				Rapgef5
				Rapgef6
				Rarb
				Rars
				Rasd2
				Rasgrf2
				Rasgrp1
				Rassf5
				Rbbp6
				Rbm12
				Rbm25
				Rbm39
				Rbms2
				Rbp7
				Rbx1
				Rc3h1
				Rcan3
				Rcbtb2
				Rcc2
				Rcl1
				Rcn1
				Redrum
				Rel
				Rest
				Rexo4
				Rflnb
				Rftn1
				Rfx3
				Rgcc
				Rgs1
				Rgs10
				Rgs18
				Rgs21
				Rgs3
				Rgs9
				Rhag
				Rhcg
				Rhob
				Rhobtb1
				Rhoq
				Rhov
				Ripply1
				Rlbp1
				Rmnd1
				Rmnd5b
				Rnase12
				Rnd3
				Rnf125
				Rnf138rt1
				Rnf144a
				Rnf157
				Rnf165
				Rnf167
				Rnf182
				Robo1
				Robo2
				Rock1
				Ropn1l
				Rorb
				Rpf1
				Rpgrip1
				Rpl10l
				Rpl11
				Rpl13a
				Rpl19
				Rpl21
				Rpl36a
				Rpl4
				Rpl5
				Rpl7l1
				Rpp38
				Rprl1
				Rps14
				Rps19
				Rps6ka1
				Rps6ka6
				Rps7
				Rraga
				Rreb1
				Rrp12
				Rsph3b
				Rtkn2
				Rtn4
				Rtp1
				Rtp4
				Rubie
				Rufy2
				Runx1
				Runx3
				S1pr1
				S1pr3
				Sacm1l
				Samd7
				Samsn1
				Sar1b
				Sash1
				Satb1
				Scaf1
				Scaper
				Scd1
				Scd2
				Scd4
				Scfd2
				Scgb1a1
				Scml4
				Scn3a
				Sdad1
				Sdhaf3
				Sdk1
				Sec22c
				Sec31a
				Sel1l
				Sele
				Selenof
				Sell
				Sema3a
				Sema4f
				Senp2
				Sephs2
				Serpina12
				Serpinc1
				Serpine3
				Serping1
				Serpini1
				Setbp1
				Setd1a
				Setd4
				Setdb1
				Sfrp4
				Sgcz
				Sgk1
				Sgol2b
				Sh2b1
				Sh2d1a
				Sh2d2a
				Sh3kbp1
				Sh3rf1
				Siah3
				Sim1
				Sim2
				Sirt7
				Sis
				Six6
				Skint1
				Skint7
				Sla2
				Slamf6
				Slc10a2
				Slc12a1
				Slc12a2
				Slc12a7
				Slc14a1
				Slc15a1
				Slc16a1
				Slc16a2
				Slc16a7
				Slc22a22
				Slc24a3
				Slc25a18
				Slc25a19
				Slc25a24
				Slc25a31
				Slc26a3
				Slc27a6
				Slc2a3
				Slc2a4rg-ps
				Slc34a1
				Slc35b3
				Slc35e1
				Slc38a3
				Slc38a4
				Slc38a9
				Slc39a12
				Slc3a2
				Slc41a1
				Slc45a1
				Slc4a3
				Slc6a19
				Slc7a1
				Slc7a6
				Slc8a1
				Slc9a2
				Slc9a9
				Slc9c1
				Slco3a1
				Slco6d1
				Slfn2
				Slit2
				Slitrk1
				Slitrk5
				Slitrk6
				Slmap
				Smad3
				Smad7
				Smc2
				Smg1
				Smim20
				Smlr1
				Smndc1
				Smox
				Smtn
				Smyd3
				Snhg11
				Snhg17
				Snhg6
				Snora34
				Snord104
				Snord14d
				Snord17
				Snord98
				Snrnp35
				Snrnp48
				Snrpn
				Snta1
				Sntg1
				Snu13
				Snx2
				Snx29
				Snx32
				Snx4
				Socs1
				Socs6
				Sod2
				Sorcs1
				Sorl1
				Sos2
				Sox11
				Sox5os3
				Sox6
				Sp3
				Spaca1
				Spag16
				Spag4
				Spata13
				Speer5-ps1
				Speer9-ps1
				Spg11
				Spg7
				Spin2c
				Spon2
				Spopl
				Spred2
				Sprr2a3
				Spsb1
				Spsb4
				Srd5a2
				Srgap3
				Srl
				Srrm3
				Srsf7
				Ssbp2
				Ssbp3
				Ssfa2
				Sstr2
				St8sia4
				St8sia6
				Stag1
				Stap1
				Stard7
				Stat3
				Stat5b
				Steap1
				Stk39
				Stox2
				Stpg1
				Stx6
				Suclg1
				Sucnr1
				Supt6
				Supv3l1
				Surf6
				Susd2
				Susd3
				Suv39h2
				Swap70
				Syk
				Syne1
				Sypl
				Syt2
				Sytl2
				Tacr3
				Taf1b
				Taf3
				Tagap1
				Tardbp
				Tars
				Tasp1
				Tbc1d12
				Tbc1d2b
				Tbc1d5
				Tbc1d7
				Tbcc
				Tbkbp1
				Tbl1xr1
[truncated: 236 more rows]
