# Supplementary material for: Interleukin 2 modulates thymic-derived regulatory T cell epigenetic landscape
Source: Nat Commun. 2018 Dec 18;9:5368. doi: 10.1038/s41467-018-07806-6 (PMC6299086; doi:10.1038/s41467-018-07806-6)
Supplement: Supplementary file 11 — Supplementary Data 8 [file 41467_2018_7806_MOESM11_ESM.xlsx]

## Sheet: Sup Table 8a (Fig. 5e,f)
File created with bingo (c) on May 16, 2018 at 5:28:04 PM
Chip seq SATB1 WT unique GO
ontology: unknown
curator: unknown
Selected ontology file : C:\Users\Lauvau Lab\Desktop\LAURENT\RESULTATS\CD25mut\ATACseq\ATAC seq Tregs\SECOND ANALYSIS diff fold MUT vs WT\laurent_propre\go-basic2.obo
Selected annotation file : C:\Users\Lauvau Lab\Desktop\LAURENT\RESULTATS\CD25mut\ATACseq\ATAC seq Tregs\SECOND ANALYSIS diff fold MUT vs WT\laurent_propre\gene_association.mgi
Discarded evidence codes :
Overrepresentation
Selected statistical test : Hypergeometric test
Selected correction : Benjamini & Hochberg False Discovery Rate (FDR) correction
Selected significance level : 0.05
Testing option : Use whole annotation as reference set
The selected cluster :
HERPUD2	TES	KLHL36	PRKCSH	YWHAB	2500004C02RIK	CBWD1	LAMC1	PARK7	LIMD1	LCLAT1	MANEA	DCAF7	DOCK10	CNST	CAPNS1	GM5538	AKT2	MIR7656	FAM53B	PIM2	ARID2	FIRRE	PHLDA3	HS3ST3B1	SRRM2	MIR7086	GM19589	ZFP1	4933407K13RIK	MRPS18A	9330117O12RIK	CDYL2	MYCL	4930503B20RIK	TWSG1	DDIT4	43160	BMP2K	RARA	NDUFS2	ADNP	TNIK	CRYAA	ZMYND11	SLC25A11	CARD11	KDM7A	URI1	IGSF6
No annotations were retrieved for the following entities:
MIR7086	KLHL36	CAPNS1	GM19589	4930478L05RIK	DZANK1	MIR2137	SERBP1	MIR7656	43160	9330117O12RIK	MANEA
GO-ID	p-value	corr p-value	x	n	X	N	Description	Genes in test set
6355	3.2125e-08	2.6771e-05	31	3122	84	23744	regulation of transcription, DNA-templated	URI1|YWHAB|CTBP1|ZFP827|PARK7|LIMD1|HDAC7|SERTAD2|AKT2|HIVEP1|MAPK1|PIM2|HIVEP2|ARID2|CENPU|ZFP1|SEMA4D|NONO|ZFP317|HMGA2|ZFP958|ZBTB9|MYCL|TWSG1|TFAP4|RARA|TNFSF8|ADNP|ZMYND11|CARD11|KDM7A
1903506	3.6219e-08	2.6771e-05	31	3138	84	23744	regulation of nucleic acid-templated transcription	URI1|YWHAB|CTBP1|ZFP827|PARK7|LIMD1|HDAC7|SERTAD2|AKT2|HIVEP1|MAPK1|PIM2|HIVEP2|ARID2|CENPU|ZFP1|SEMA4D|NONO|ZFP317|HMGA2|ZFP958|ZBTB9|MYCL|TWSG1|TFAP4|RARA|TNFSF8|ADNP|ZMYND11|CARD11|KDM7A
2001141	3.8446e-08	2.6771e-05	31	3146	84	23744	regulation of RNA biosynthetic process	URI1|YWHAB|CTBP1|ZFP827|PARK7|LIMD1|HDAC7|SERTAD2|AKT2|HIVEP1|MAPK1|PIM2|HIVEP2|ARID2|CENPU|ZFP1|SEMA4D|NONO|ZFP317|HMGA2|ZFP958|ZBTB9|MYCL|TWSG1|TFAP4|RARA|TNFSF8|ADNP|ZMYND11|CARD11|KDM7A
19219	8.2761e-08	3.8352e-05	33	3634	84	23744	regulation of nucleobase-containing compound metabolic process	URI1|YWHAB|CTBP1|ZFP827|PARK7|LIMD1|HDAC7|SERTAD2|AKT2|HIVEP1|MAPK1|PIM2|HIVEP2|ARID2|CENPU|ZFP1|SEMA4D|NONO|ZFP317|HMGA2|ZFP958|ZBTB9|MYCL|TWSG1|TFAP4|ERCC1|DDIT4|RARA|TNFSF8|ADNP|ZMYND11|CARD11|KDM7A
51252	9.1795e-08	3.8352e-05	31	3266	84	23744	regulation of RNA metabolic process	URI1|YWHAB|CTBP1|ZFP827|PARK7|LIMD1|HDAC7|SERTAD2|AKT2|HIVEP1|MAPK1|PIM2|HIVEP2|ARID2|CENPU|ZFP1|SEMA4D|NONO|ZFP317|HMGA2|ZFP958|ZBTB9|MYCL|TWSG1|TFAP4|RARA|TNFSF8|ADNP|ZMYND11|CARD11|KDM7A
10556	3.4028e-07	0.00011848	32	3655	84	23744	regulation of macromolecule biosynthetic process	URI1|YWHAB|CTBP1|ZFP827|PARK7|LIMD1|HDAC7|SERTAD2|AKT2|HIVEP1|MAPK1|PIM2|HIVEP2|ARID2|CENPU|ZFP1|SEMA4D|NONO|ZFP317|HMGA2|ZFP958|ZBTB9|MYCL|TWSG1|TFAP4|IL9|RARA|TNFSF8|ADNP|ZMYND11|CARD11|KDM7A
2000112	6.0812e-07	0.00018148	31	3550	84	23744	regulation of cellular macromolecule biosynthetic process	URI1|YWHAB|CTBP1|ZFP827|PARK7|LIMD1|HDAC7|SERTAD2|AKT2|HIVEP1|MAPK1|PIM2|HIVEP2|ARID2|CENPU|ZFP1|SEMA4D|NONO|ZFP317|HMGA2|ZFP958|ZBTB9|MYCL|TWSG1|TFAP4|RARA|TNFSF8|ADNP|ZMYND11|CARD11|KDM7A
31326	1.0577e-06	0.0002762	32	3841	84	23744	regulation of cellular biosynthetic process	URI1|YWHAB|CTBP1|ZFP827|PARK7|LIMD1|HDAC7|SERTAD2|AKT2|HIVEP1|MAPK1|PIM2|HIVEP2|ARID2|CENPU|ZFP1|SEMA4D|NONO|ZFP317|HMGA2|ZFP958|ZBTB9|MYCL|TWSG1|TFAP4|IL9|RARA|TNFSF8|ADNP|ZMYND11|CARD11|KDM7A
9889	1.4564e-06	0.00033804	32	3896	84	23744	regulation of biosynthetic process	URI1|YWHAB|CTBP1|ZFP827|PARK7|LIMD1|HDAC7|SERTAD2|AKT2|HIVEP1|MAPK1|PIM2|HIVEP2|ARID2|CENPU|ZFP1|SEMA4D|NONO|ZFP317|HMGA2|ZFP958|ZBTB9|MYCL|TWSG1|TFAP4|IL9|RARA|TNFSF8|ADNP|ZMYND11|CARD11|KDM7A
51171	1.7292e-06	0.000351	38	5213	84	23744	regulation of nitrogen compound metabolic process	URI1|YWHAB|CTBP1|ZFP827|PARK7|LIMD1|HDAC7|SERTAD2|AKT2|HIVEP1|MAPK1|PIM2|HIVEP2|ARID2|CENPU|USP25|ZFP1|SEMA4D|NONO|ZFP317|HMGA2|ZFP958|ZBTB9|MYCL|TWSG1|TFAP4|ERCC1|DDIT4|IL9|RARA|TNFSF8|ADNP|TNIK|CRYAA|ZMYND11|CARD11|KDM7A|MAD2L1
31323	1.8482e-06	0.000351	39	5452	84	23744	regulation of cellular metabolic process	URI1|YWHAB|CTBP1|ZCCHC9|ZFP827|PARK7|LIMD1|HDAC7|CNST|SERTAD2|AKT2|HIVEP1|MAPK1|PIM2|HIVEP2|ARID2|CENPU|ZFP1|SEMA4D|NONO|ZFP317|HMGA2|ZFP958|ZBTB9|MYCL|TWSG1|TFAP4|ERCC1|DDIT4|IL9|RARA|TNFSF8|ADNP|TNIK|CRYAA|ZMYND11|CARD11|KDM7A|MAD2L1
10468	2.875e-06	0.00050049	32	4017	84	23744	regulation of gene expression	URI1|YWHAB|CTBP1|ZFP827|PARK7|LIMD1|HDAC7|SERTAD2|AKT2|HIVEP1|MAPK1|PIM2|HIVEP2|ARID2|CENPU|ZFP1|SEMA4D|NONO|ZFP317|HMGA2|ZFP958|ZBTB9|MYCL|TWSG1|TFAP4|RARA|TNFSF8|ADNP|CRYAA|ZMYND11|CARD11|KDM7A
80090	3.1711e-06	0.00050957	38	5338	84	23744	regulation of primary metabolic process	URI1|YWHAB|CTBP1|ZFP827|PARK7|LIMD1|HDAC7|SERTAD2|AKT2|HIVEP1|MAPK1|PIM2|HIVEP2|ARID2|CENPU|USP25|ZFP1|SEMA4D|NONO|ZFP317|HMGA2|ZFP958|ZBTB9|MYCL|TWSG1|TFAP4|ERCC1|DDIT4|IL9|RARA|TNFSF8|ADNP|TNIK|CRYAA|ZMYND11|CARD11|KDM7A|MAD2L1
19222	5.3407e-06	0.0007969	40	5912	84	23744	regulation of metabolic process	URI1|YWHAB|CTBP1|ZCCHC9|ZFP827|PARK7|LIMD1|HDAC7|CNST|SERTAD2|AKT2|HIVEP1|MAPK1|PIM2|HIVEP2|ARID2|CENPU|USP25|ZFP1|SEMA4D|NONO|ZFP317|HMGA2|ZFP958|ZBTB9|MYCL|TWSG1|TFAP4|ERCC1|DDIT4|IL9|RARA|TNFSF8|ADNP|TNIK|CRYAA|ZMYND11|CARD11|KDM7A|MAD2L1
60255	5.8161e-06	0.00080999	38	5468	84	23744	regulation of macromolecule metabolic process	URI1|YWHAB|CTBP1|ZFP827|PARK7|LIMD1|HDAC7|SERTAD2|AKT2|HIVEP1|MAPK1|PIM2|HIVEP2|ARID2|CENPU|USP25|ZFP1|SEMA4D|NONO|ZFP317|HMGA2|ZFP958|ZBTB9|MYCL|TWSG1|TFAP4|ERCC1|DDIT4|IL9|RARA|TNFSF8|ADNP|TNIK|CRYAA|ZMYND11|CARD11|KDM7A|MAD2L1
48523	1.3908e-05	0.0018158	32	4321	84	23744	negative regulation of cellular process	URI1|TES|PRKCSH|YWHAB|CTBP1|ZCCHC9|PARK7|LIMD1|HDAC7|ABR|CNST|SERTAD2|AKT2|HIVEP1|MAPK1|PIM2|ARID2|SRGAP1|PHLDA3|USP25|SEMA4D|NONO|HMGA2|TWSG1|TFAP4|ERCC1|DDIT4|RARA|ADNP|CRYAA|ZMYND11|MAD2L1
35305	1.7053e-05	0.0020955	5	90	84	23744	negative regulation of dephosphorylation	URI1|CNST|SEMA4D|YWHAB|ZCCHC9
6351	2.7439e-05	0.003039	19	1897	84	23744	transcription, DNA-templated	CENPU|URI1|ZFP1|CTBP1|NONO|ZCCHC9|HMGA2|ZFP827|LIMD1|HDAC7|ZBTB9|SERTAD2|RARA|HIVEP1|MAPK1|ADNP|HIVEP2|ZMYND11|KDM7A
97659	2.764e-05	0.003039	19	1898	84	23744	nucleic acid-templated transcription	CENPU|URI1|ZFP1|CTBP1|NONO|ZCCHC9|HMGA2|ZFP827|LIMD1|HDAC7|ZBTB9|SERTAD2|RARA|HIVEP1|MAPK1|ADNP|HIVEP2|ZMYND11|KDM7A
32774	2.9295e-05	0.0030599	19	1906	84	23744	RNA biosynthetic process	CENPU|URI1|ZFP1|CTBP1|NONO|ZCCHC9|HMGA2|ZFP827|LIMD1|HDAC7|ZBTB9|SERTAD2|RARA|HIVEP1|MAPK1|ADNP|HIVEP2|ZMYND11|KDM7A
9966	3.2857e-05	0.0032496	22	2464	84	23744	regulation of signal transduction	URI1|SEMA4D|YWHAB|NONO|STARD10|HMGA2|PARK7|LIMD1|HDAC7|ABR|TWSG1|TFAP4|AKT2|DDIT4|BMP2K|RARA|MAPK1|PIM2|TNIK|ZMYND11|CARD11|PHLDA3
44260	3.4223e-05	0.0032496	36	5413	84	23744	cellular macromolecule metabolic process	URI1|PRKCSH|CTBP1|ZCCHC9|ZFP827|PARK7|LIMD1|HDAC7|ZNRF4|SERTAD2|AKT2|HIVEP1|MAPK1|PIM2|HIVEP2|CFAP20|HS3ST3B1|SRRM2|CENPU|USP25|ZFP1|MDH2|ST8SIA1|NONO|MRPS18A|HMGA2|ZBTB9|ERCC1|BMP2K|RARA|FBXL3|ADNP|TNIK|GRAP|ZMYND11|KDM7A
45934	5.2419e-05	0.0046531	15	1315	84	23744	negative regulation of nucleobase-containing compound metabolic process	URI1|SEMA4D|YWHAB|CTBP1|NONO|HMGA2|LIMD1|HDAC7|TFAP4|AKT2|ERCC1|DDIT4|RARA|HIVEP1|ZMYND11
45668	5.3459e-05	0.0046531	4	58	84	23744	negative regulation of osteoblast differentiation	TWSG1|SEMA4D|LIMD1|HDAC7
1902532	5.8946e-05	0.0049255	9	490	84	23744	negative regulation of intracellular signal transduction	URI1|NONO|DDIT4|HMGA2|PARK7|LIMD1|ZMYND11|PHLDA3|HDAC7
9892	7.05e-05	0.0056247	22	2591	84	23744	negative regulation of metabolic process	USP25|URI1|SEMA4D|YWHAB|CTBP1|NONO|ZCCHC9|HMGA2|PARK7|LIMD1|HDAC7|CNST|TFAP4|AKT2|ERCC1|DDIT4|RARA|HIVEP1|ADNP|CRYAA|ZMYND11|MAD2L1
51248	7.2699e-05	0.0056247	13	1043	84	23744	negative regulation of protein metabolic process	USP25|SEMA4D|YWHAB|CTBP1|PARK7|LIMD1|TFAP4|AKT2|DDIT4|RARA|CRYAA|ZMYND11|MAD2L1
1902531	8.4661e-05	0.0063164	16	1537	84	23744	regulation of intracellular signal transduction	URI1|SEMA4D|NONO|HMGA2|PARK7|LIMD1|HDAC7|ABR|DDIT4|RARA|MAPK1|PIM2|TNIK|ZMYND11|CARD11|PHLDA3
48519	9.3651e-05	0.0067461	32	4742	84	23744	negative regulation of biological process	URI1|TES|PRKCSH|YWHAB|CTBP1|ZCCHC9|PARK7|LIMD1|HDAC7|ABR|CNST|SERTAD2|AKT2|HIVEP1|MAPK1|PIM2|ARID2|SRGAP1|PHLDA3|USP25|SEMA4D|NONO|HMGA2|TWSG1|TFAP4|ERCC1|DDIT4|RARA|ADNP|CRYAA|ZMYND11|MAD2L1
1903377	0.00012282	0.0083759	2	5	84	23744	negative regulation of oxidative stress-induced neuron intrinsic apoptotic signaling pathway	NONO|PARK7
34645	0.00012439	0.0083759	22	2692	84	23744	cellular macromolecule biosynthetic process	CENPU|URI1|ZFP1|CTBP1|ST8SIA1|NONO|ZCCHC9|MRPS18A|HMGA2|ZFP827|LIMD1|HDAC7|ZBTB9|SERTAD2|AKT2|RARA|HIVEP1|MAPK1|ADNP|HIVEP2|ZMYND11|KDM7A
30278	0.00013159	0.0083759	6	220	84	23744	regulation of ossification	TWSG1|SEMA4D|BMP2K|MAPK1|LIMD1|HDAC7
10629	0.00013231	0.0083759	16	1597	84	23744	negative regulation of gene expression	URI1|SEMA4D|YWHAB|CTBP1|NONO|HMGA2|PARK7|LIMD1|HDAC7|TFAP4|AKT2|RARA|HIVEP1|ADNP|CRYAA|ZMYND11
34654	0.00013857	0.0083869	19	2139	84	23744	nucleobase-containing compound biosynthetic process	CENPU|URI1|ZFP1|CTBP1|NONO|ZCCHC9|HMGA2|ZFP827|LIMD1|HDAC7|ZBTB9|SERTAD2|RARA|HIVEP1|MAPK1|ADNP|HIVEP2|ZMYND11|KDM7A
31324	0.00014093	0.0083869	20	2329	84	23744	negative regulation of cellular metabolic process	URI1|SEMA4D|YWHAB|CTBP1|NONO|ZCCHC9|HMGA2|PARK7|LIMD1|HDAC7|CNST|TFAP4|AKT2|ERCC1|DDIT4|RARA|HIVEP1|CRYAA|ZMYND11|MAD2L1
9059	0.00015272	0.0083869	22	2730	84	23744	macromolecule biosynthetic process	CENPU|URI1|ZFP1|CTBP1|ST8SIA1|NONO|ZCCHC9|MRPS18A|HMGA2|ZFP827|LIMD1|HDAC7|ZBTB9|SERTAD2|AKT2|RARA|HIVEP1|MAPK1|ADNP|HIVEP2|ZMYND11|KDM7A
10646	0.00015507	0.0083869	23	2932	84	23744	regulation of cell communication	URI1|SEMA4D|YWHAB|NONO|STARD10|HMGA2|PARK7|LIMD1|HDAC7|ABR|TWSG1|TFAP4|AKT2|DDIT4|BMP2K|RARA|MAPK1|PIM2|ADNP|TNIK|ZMYND11|CARD11|PHLDA3
10605	0.00015558	0.0083869	20	2346	84	23744	negative regulation of macromolecule metabolic process	USP25|URI1|SEMA4D|YWHAB|CTBP1|NONO|HMGA2|PARK7|LIMD1|HDAC7|TFAP4|AKT2|ERCC1|DDIT4|RARA|HIVEP1|ADNP|CRYAA|ZMYND11|MAD2L1
32269	0.00016075	0.0083869	12	976	84	23744	negative regulation of cellular protein metabolic process	TFAP4|SEMA4D|YWHAB|CTBP1|AKT2|DDIT4|RARA|PARK7|LIMD1|CRYAA|ZMYND11|MAD2L1
10923	0.00017033	0.0083869	4	78	84	23744	negative regulation of phosphatase activity	URI1|CNST|SEMA4D|ZCCHC9
19220	0.00017104	0.0083869	16	1633	84	23744	regulation of phosphate metabolic process	URI1|SEMA4D|YWHAB|ZCCHC9|PARK7|TWSG1|CNST|TFAP4|AKT2|DDIT4|RARA|MAPK1|ADNP|TNIK|CRYAA|ZMYND11
51172	0.00017233	0.0083869	19	2175	84	23744	negative regulation of nitrogen compound metabolic process	USP25|URI1|SEMA4D|YWHAB|CTBP1|NONO|HMGA2|PARK7|LIMD1|HDAC7|TFAP4|AKT2|ERCC1|DDIT4|RARA|HIVEP1|CRYAA|ZMYND11|MAD2L1
23051	0.00017264	0.0083869	23	2953	84	23744	regulation of signaling	URI1|SEMA4D|YWHAB|NONO|STARD10|HMGA2|PARK7|LIMD1|HDAC7|ABR|TWSG1|TFAP4|AKT2|DDIT4|BMP2K|RARA|MAPK1|PIM2|ADNP|TNIK|ZMYND11|CARD11|PHLDA3
51174	0.00017714	0.0084101	16	1638	84	23744	regulation of phosphorus metabolic process	URI1|SEMA4D|YWHAB|ZCCHC9|PARK7|TWSG1|CNST|TFAP4|AKT2|DDIT4|RARA|MAPK1|ADNP|TNIK|CRYAA|ZMYND11
45936	0.00018976	0.0086174	9	572	84	23744	negative regulation of phosphate metabolic process	URI1|CNST|TFAP4|SEMA4D|YWHAB|DDIT4|ZCCHC9|PARK7|ZMYND11
10563	0.00018976	0.0086174	9	572	84	23744	negative regulation of phosphorus metabolic process	URI1|CNST|TFAP4|SEMA4D|YWHAB|DDIT4|ZCCHC9|PARK7|ZMYND11
35303	0.00020685	0.008886	5	152	84	23744	regulation of dephosphorylation	URI1|CNST|SEMA4D|YWHAB|ZCCHC9
18130	0.00020825	0.008886	19	2207	84	23744	heterocycle biosynthetic process	CENPU|URI1|ZFP1|CTBP1|NONO|ZCCHC9|HMGA2|ZFP827|LIMD1|HDAC7|ZBTB9|SERTAD2|RARA|HIVEP1|MAPK1|ADNP|HIVEP2|ZMYND11|KDM7A
48522	0.00021158	0.008886	32	4944	84	23744	positive regulation of cellular process	CTBP1|PARK7|LIMD1|HDAC7|ABR|CNST|SERTAD2|AKT2|MAPK1|PIM2|HIVEP2|ARID2|CFAP20|PHLDA3|SEMA4D|ST8SIA1|STARD10|HMGA2|TWSG1|TFAP4|ERCC1|DDIT4|IL9|BMP2K|RARA|TNFSF8|ADNP|TNIK|CRYAA|CARD11|KDM7A|MAD2L1
51253	0.00021627	0.008886	13	1164	84	23744	negative regulation of RNA metabolic process	URI1|SEMA4D|YWHAB|CTBP1|NONO|HMGA2|LIMD1|HDAC7|TFAP4|AKT2|RARA|HIVEP1|ZMYND11
19438	0.00021694	0.008886	19	2214	84	23744	aromatic compound biosynthetic process	CENPU|URI1|ZFP1|CTBP1|NONO|ZCCHC9|HMGA2|ZFP827|LIMD1|HDAC7|ZBTB9|SERTAD2|RARA|HIVEP1|MAPK1|ADNP|HIVEP2|ZMYND11|KDM7A
51346	0.00027968	0.011236	7	358	84	23744	negative regulation of hydrolase activity	URI1|CNST|SEMA4D|AKT2|ZCCHC9|PARK7|CRYAA
10941	0.00031041	0.012235	15	1545	84	23744	regulation of cell death	URI1|NONO|PARK7|HDAC7|TFAP4|AKT2|DDIT4|RARA|PIM2|ADNP|CRYAA|ZMYND11|CARD11|PHLDA3|MAD2L1
48585	0.00031761	0.012287	14	1377	84	23744	negative regulation of response to stimulus	USP25|URI1|YWHAB|NONO|HMGA2|PARK7|LIMD1|HDAC7|ABR|TWSG1|ERCC1|DDIT4|ZMYND11|PHLDA3
30279	0.0003349	0.01272	4	93	84	23744	negative regulation of ossification	TWSG1|SEMA4D|LIMD1|HDAC7
1903376	0.00034153	0.01274	2	8	84	23744	regulation of oxidative stress-induced neuron intrinsic apoptotic signaling pathway	NONO|PARK7
48583	0.00037828	0.013864	24	3323	84	23744	regulation of response to stimulus	USP25|URI1|SEMA4D|YWHAB|NONO|STARD10|HMGA2|PARK7|LIMD1|HDAC7|ABR|TWSG1|TFAP4|AKT2|ERCC1|DDIT4|BMP2K|RARA|MAPK1|PIM2|TNIK|ZMYND11|CARD11|PHLDA3
1901362	0.00039144	0.014099	19	2319	84	23744	organic cyclic compound biosynthetic process	CENPU|URI1|ZFP1|CTBP1|NONO|ZCCHC9|HMGA2|ZFP827|LIMD1|HDAC7|ZBTB9|SERTAD2|RARA|HIVEP1|MAPK1|ADNP|HIVEP2|ZMYND11|KDM7A
51173	0.00041092	0.014537	21	2723	84	23744	positive regulation of nitrogen compound metabolic process	SEMA4D|CTBP1|HMGA2|PARK7|TWSG1|TFAP4|SERTAD2|AKT2|ERCC1|IL9|RARA|MAPK1|TNFSF8|PIM2|ADNP|TNIK|HIVEP2|ARID2|CRYAA|CARD11|KDM7A
7399	0.00041753	0.014537	18	2139	84	23744	nervous system development	SEMA4D|PRKCSH|SEMA3D|HMGA2|LAMC1|HDAC7|DOCK10|TRPM1|MYCL|ABR|TWSG1|AKT2|DDIT4|RARA|MAPK1|ADNP|TNIK|KDM7A
45892	0.00042938	0.014542	12	1087	84	23744	negative regulation of transcription, DNA-templated	URI1|TFAP4|SEMA4D|YWHAB|CTBP1|NONO|RARA|HIVEP1|HMGA2|LIMD1|ZMYND11|HDAC7
44092	0.0004316	0.014542	11	931	84	23744	negative regulation of molecular function	URI1|CNST|TFAP4|SEMA4D|AKT2|ZCCHC9|PARK7|PIM2|ADNP|CRYAA|MAD2L1
31399	0.0004709	0.015614	15	1607	84	23744	regulation of protein modification process	SEMA4D|YWHAB|CTBP1|PARK7|TWSG1|TFAP4|AKT2|DDIT4|RARA|MAPK1|ADNP|TNIK|CRYAA|ZMYND11|MAD2L1
1903507	0.00048923	0.015969	12	1103	84	23744	negative regulation of nucleic acid-templated transcription	URI1|TFAP4|SEMA4D|YWHAB|CTBP1|NONO|RARA|HIVEP1|HMGA2|LIMD1|ZMYND11|HDAC7
43170	0.00051632	0.016351	36	6140	84	23744	macromolecule metabolic process	URI1|PRKCSH|CTBP1|ZCCHC9|ZFP827|PARK7|LIMD1|HDAC7|ZNRF4|SERTAD2|AKT2|HIVEP1|MAPK1|PIM2|HIVEP2|CFAP20|HS3ST3B1|SRRM2|CENPU|USP25|ZFP1|MDH2|ST8SIA1|NONO|MRPS18A|HMGA2|ZBTB9|ERCC1|BMP2K|RARA|FBXL3|ADNP|TNIK|GRAP|ZMYND11|KDM7A
43086	0.00051659	0.016351	9	656	84	23744	negative regulation of catalytic activity	URI1|CNST|TFAP4|SEMA4D|AKT2|ZCCHC9|PARK7|CRYAA|MAD2L1
32754	0.00054636	0.016812	2	10	84	23744	positive regulation of interleukin-5 production	IL9|RARA
1902679	0.00054726	0.016812	12	1117	84	23744	negative regulation of RNA biosynthetic process	URI1|TFAP4|SEMA4D|YWHAB|CTBP1|NONO|RARA|HIVEP1|HMGA2|LIMD1|ZMYND11|HDAC7
44249	0.0005649	0.017103	24	3414	84	23744	cellular biosynthetic process	CENPU|URI1|ZFP1|CTBP1|ST8SIA1|NONO|ZCCHC9|MRPS18A|HMGA2|ZFP827|PARK7|LIMD1|LCLAT1|HDAC7|ZBTB9|SERTAD2|AKT2|RARA|HIVEP1|MAPK1|ADNP|HIVEP2|ZMYND11|KDM7A
10604	0.00059985	0.017887	21	2801	84	23744	positive regulation of macromolecule metabolic process	SEMA4D|CTBP1|HMGA2|PARK7|TWSG1|TFAP4|SERTAD2|AKT2|ERCC1|IL9|RARA|MAPK1|TNFSF8|PIM2|ADNP|TNIK|HIVEP2|ARID2|CRYAA|CARD11|KDM7A
43412	0.00061913	0.017887	19	2406	84	23744	macromolecule modification	HS3ST3B1|USP25|CTBP1|MDH2|ST8SIA1|PARK7|HDAC7|ZNRF4|AKT2|BMP2K|RARA|MAPK1|FBXL3|PIM2|TNIK|GRAP|ZMYND11|CFAP20|KDM7A
60548	0.00062346	0.017887	11	973	84	23744	negative regulation of cell death	URI1|AKT2|NONO|RARA|PARK7|PIM2|ADNP|CRYAA|ZMYND11|HDAC7|MAD2L1
44271	0.00062505	0.017887	20	2607	84	23744	cellular nitrogen compound biosynthetic process	CENPU|URI1|ZFP1|CTBP1|NONO|ZCCHC9|MRPS18A|HMGA2|ZFP827|LIMD1|HDAC7|ZBTB9|SERTAD2|RARA|HIVEP1|MAPK1|ADNP|HIVEP2|ZMYND11|KDM7A
31400	0.00064357	0.018168	8	539	84	23744	negative regulation of protein modification process	TFAP4|SEMA4D|YWHAB|CTBP1|DDIT4|PARK7|ZMYND11|MAD2L1
65009	0.00068246	0.019009	18	2229	84	23744	regulation of molecular function	URI1|SEMA4D|YWHAB|ZCCHC9|HMGA2|PARK7|DOCK10|CNST|TFAP4|AKT2|RARA|MAPK1|PIM2|ADNP|TNIK|CRYAA|CARD11|MAD2L1
31325	0.00070361	0.01934	21	2835	84	23744	positive regulation of cellular metabolic process	SEMA4D|CTBP1|HMGA2|PARK7|TWSG1|TFAP4|SERTAD2|AKT2|ERCC1|IL9|RARA|MAPK1|TNFSF8|PIM2|ADNP|TNIK|HIVEP2|ARID2|CRYAA|CARD11|KDM7A
2001267	0.00079765	0.02164	2	12	84	23744	regulation of cysteine-type endopeptidase activity involved in apoptotic signaling pathway	TFAP4|PARK7
1901576	0.00080838	0.02165	24	3499	84	23744	organic substance biosynthetic process	CENPU|URI1|ZFP1|CTBP1|ST8SIA1|NONO|ZCCHC9|MRPS18A|HMGA2|ZFP827|PARK7|LIMD1|LCLAT1|HDAC7|ZBTB9|SERTAD2|AKT2|RARA|HIVEP1|MAPK1|ADNP|HIVEP2|ZMYND11|KDM7A
10921	0.00084959	0.022466	4	119	84	23744	regulation of phosphatase activity	URI1|CNST|SEMA4D|ZCCHC9
16070	0.00087867	0.022944	20	2678	84	23744	RNA metabolic process	SRRM2|CENPU|URI1|ZFP1|CTBP1|NONO|ZCCHC9|HMGA2|ZFP827|LIMD1|HDAC7|ZBTB9|SERTAD2|RARA|HIVEP1|MAPK1|ADNP|HIVEP2|ZMYND11|KDM7A
51246	0.00091818	0.02368	19	2485	84	23744	regulation of protein metabolic process	USP25|SEMA4D|YWHAB|CTBP1|PARK7|LIMD1|TWSG1|TFAP4|AKT2|DDIT4|IL9|RARA|MAPK1|ADNP|TNIK|CRYAA|ZMYND11|CARD11|MAD2L1
50794	0.00094772	0.023982	52	10555	84	23744	regulation of cellular process	TES|PRKCSH|YWHAB|PARK7|LIMD1|DOCK10|CNST|AKT2|PIM2|ARID2|PHLDA3|ZFP1|MYCL|TWSG1|DDIT4|BMP2K|RARA|ADNP|TNIK|CRYAA|ZMYND11|CARD11|KDM7A|URI1|CTBP1|ZCCHC9|ZFP827|HDAC7|TRPM1|ABR|SERTAD2|HIVEP1|MAPK1|HIVEP2|CFAP20|SRGAP1|CENPU|USP25|SEMA4D|ST8SIA1|NONO|ZFP317|STARD10|HMGA2|ZFP958|ZBTB9|TFAP4|ERCC1|IL9|TNFSF8|GRAP|MAD2L1
10648	0.00095286	0.023982	12	1190	84	23744	negative regulation of cell communication	TWSG1|URI1|YWHAB|NONO|DDIT4|HMGA2|PARK7|ADNP|LIMD1|ZMYND11|PHLDA3|HDAC7
43066	0.00096883	0.024094	10	868	84	23744	negative regulation of apoptotic process	URI1|AKT2|NONO|RARA|PARK7|PIM2|ADNP|CRYAA|ZMYND11|MAD2L1
23057	0.0009809	0.024107	12	1194	84	23744	negative regulation of signaling	TWSG1|URI1|YWHAB|NONO|DDIT4|HMGA2|PARK7|ADNP|LIMD1|ZMYND11|PHLDA3|HDAC7
44767	0.0010064	0.024446	32	5378	84	23744	single-organism developmental process	PRKCSH|CTBP1|SEMA3D|LAMC1|LIMD1|LCLAT1|DCAF7|HDAC7|DOCK10|TRPM1|ABR|AKT2|HIVEP1|MAPK1|HIVEP2|ARID2|CENPU|SEMA4D|HMGA2|MYCL|TWSG1|ERCC1|DDIT4|RARA|AQP11|TNFSF8|ADNP|TNIK|GRAP|CRYAA|CARD11|KDM7A
9058	0.00104	0.024972	24	3561	84	23744	biosynthetic process	CENPU|URI1|ZFP1|CTBP1|ST8SIA1|NONO|ZCCHC9|MRPS18A|HMGA2|ZFP827|PARK7|LIMD1|LCLAT1|HDAC7|ZBTB9|SERTAD2|AKT2|RARA|HIVEP1|MAPK1|ADNP|HIVEP2|ZMYND11|KDM7A
7275	0.0010589	0.025137	29	4689	84	23744	multicellular organism development	PRKCSH|SEMA3D|LAMC1|LCLAT1|DCAF7|HDAC7|DOCK10|TRPM1|ABR|AKT2|HIVEP1|MAPK1|HIVEP2|ARID2|CENPU|SEMA4D|HMGA2|MYCL|TWSG1|ERCC1|DDIT4|RARA|AQP11|TNFSF8|ADNP|TNIK|CRYAA|CARD11|KDM7A
44237	0.0010913	0.025375	39	7127	84	23744	cellular metabolic process	URI1|PRKCSH|CTBP1|ZCCHC9|ZFP827|PARK7|LIMD1|LCLAT1|HDAC7|ZNRF4|SERTAD2|AKT2|HIVEP1|MAPK1|PIM2|HIVEP2|CFAP20|HS3ST3B1|SRRM2|CENPU|USP25|ZFP1|MDH2|ST8SIA1|NONO|MRPS18A|HMGA2|ZBTB9|ERCC1|DDIT4|BMP2K|RARA|NDUFS2|FBXL3|ADNP|TNIK|GRAP|ZMYND11|KDM7A
43069	0.0010932	0.025375	10	882	84	23744	negative regulation of programmed cell death	URI1|AKT2|NONO|RARA|PARK7|PIM2|ADNP|CRYAA|ZMYND11|MAD2L1
31328	0.0011452	0.026209	15	1752	84	23744	positive regulation of cellular biosynthetic process	HMGA2|PARK7|TFAP4|SERTAD2|AKT2|IL9|RARA|MAPK1|TNFSF8|PIM2|ADNP|HIVEP2|ARID2|CARD11|KDM7A
32502	0.001163	0.026209	32	5422	84	23744	developmental process	PRKCSH|CTBP1|SEMA3D|LAMC1|LIMD1|LCLAT1|DCAF7|HDAC7|DOCK10|TRPM1|ABR|AKT2|HIVEP1|MAPK1|HIVEP2|ARID2|CENPU|SEMA4D|HMGA2|MYCL|TWSG1|ERCC1|DDIT4|RARA|AQP11|TNFSF8|ADNP|TNIK|GRAP|CRYAA|CARD11|KDM7A
48518	0.0011668	0.026209	32	5423	84	23744	positive regulation of biological process	CTBP1|PARK7|LIMD1|HDAC7|ABR|CNST|SERTAD2|AKT2|MAPK1|PIM2|HIVEP2|ARID2|CFAP20|PHLDA3|SEMA4D|ST8SIA1|STARD10|HMGA2|TWSG1|TFAP4|ERCC1|DDIT4|IL9|BMP2K|RARA|TNFSF8|ADNP|TNIK|CRYAA|CARD11|KDM7A|MAD2L1
42981	0.0012451	0.027669	13	1402	84	23744	regulation of apoptotic process	URI1|NONO|PARK7|TFAP4|AKT2|RARA|PIM2|ADNP|CRYAA|ZMYND11|CARD11|PHLDA3|MAD2L1
9968	0.0013008	0.028434	11	1065	84	23744	negative regulation of signal transduction	TWSG1|URI1|YWHAB|NONO|DDIT4|HMGA2|PARK7|LIMD1|ZMYND11|PHLDA3|HDAC7
45667	0.0013565	0.028434	4	135	84	23744	regulation of osteoblast differentiation	TWSG1|SEMA4D|LIMD1|HDAC7
71383	0.0013565	0.028434	4	135	84	23744	cellular response to steroid hormone stimulus	URI1|TFAP4|DDIT4|RARA
6357	0.0013806	0.028434	15	1785	84	23744	regulation of transcription from RNA polymerase II promoter	URI1|SEMA4D|CTBP1|HMGA2|PARK7|HDAC7|TWSG1|TFAP4|AKT2|RARA|HIVEP1|TNFSF8|HIVEP2|ARID2|ZMYND11
6464	0.0013863	0.028434	17	2171	84	23744	cellular protein modification process	HS3ST3B1|USP25|CTBP1|MDH2|ST8SIA1|PARK7|ZNRF4|AKT2|BMP2K|RARA|MAPK1|FBXL3|PIM2|TNIK|GRAP|CFAP20|KDM7A
36211	0.0013863	0.028434	17	2171	84	23744	protein modification process	HS3ST3B1|USP25|CTBP1|MDH2|ST8SIA1|PARK7|ZNRF4|AKT2|BMP2K|RARA|MAPK1|FBXL3|PIM2|TNIK|GRAP|CFAP20|KDM7A
43067	0.0013881	0.028434	13	1419	84	23744	regulation of programmed cell death	URI1|NONO|PARK7|TFAP4|AKT2|RARA|PIM2|ADNP|CRYAA|ZMYND11|CARD11|PHLDA3|MAD2L1
9891	0.0013884	0.028434	15	1786	84	23744	positive regulation of biosynthetic process	HMGA2|PARK7|TFAP4|SERTAD2|AKT2|IL9|RARA|MAPK1|TNFSF8|PIM2|ADNP|HIVEP2|ARID2|CARD11|KDM7A
10467	0.0014069	0.028534	21	2991	84	23744	gene expression	SRRM2|CENPU|URI1|ZFP1|CTBP1|NONO|ZCCHC9|MRPS18A|HMGA2|ZFP827|LIMD1|HDAC7|ZBTB9|SERTAD2|RARA|HIVEP1|MAPK1|ADNP|HIVEP2|ZMYND11|KDM7A
32674	0.001437	0.028864	2	16	84	23744	regulation of interleukin-5 production	IL9|RARA
10557	0.001561	0.031057	14	1620	84	23744	positive regulation of macromolecule biosynthetic process	HMGA2|PARK7|TFAP4|SERTAD2|AKT2|IL9|RARA|MAPK1|TNFSF8|PIM2|HIVEP2|ARID2|CARD11|KDM7A
51247	0.0015933	0.0314	13	1441	84	23744	positive regulation of protein metabolic process	SEMA4D|CTBP1|PARK7|TWSG1|TFAP4|AKT2|IL9|RARA|MAPK1|ADNP|TNIK|CRYAA|CARD11
1902176	0.0016249	0.031429	2	17	84	23744	negative regulation of oxidative stress-induced intrinsic apoptotic signaling pathway	NONO|PARK7
51444	0.0016249	0.031429	2	17	84	23744	negative regulation of ubiquitin-protein transferase activity	PARK7|MAD2L1
48856	0.0016875	0.032341	30	5061	84	23744	anatomical structure development	PRKCSH|SEMA3D|LAMC1|LIMD1|LCLAT1|DCAF7|HDAC7|DOCK10|TRPM1|ABR|AKT2|HIVEP1|MAPK1|HIVEP2|ARID2|CENPU|SEMA4D|HMGA2|MYCL|TWSG1|ERCC1|DDIT4|RARA|AQP11|TNFSF8|ADNP|TNIK|CRYAA|CARD11|KDM7A
9893	0.0017703	0.03362	21	3046	84	23744	positive regulation of metabolic process	SEMA4D|CTBP1|HMGA2|PARK7|TWSG1|TFAP4|SERTAD2|AKT2|ERCC1|IL9|RARA|MAPK1|TNFSF8|PIM2|ADNP|TNIK|HIVEP2|ARID2|CRYAA|CARD11|KDM7A
44093	0.0018442	0.034577	12	1286	84	23744	positive regulation of molecular function	DOCK10|TFAP4|SEMA4D|YWHAB|AKT2|RARA|MAPK1|HMGA2|PARK7|ADNP|TNIK|CARD11
51100	0.0018538	0.034577	4	147	84	23744	negative regulation of binding	TFAP4|PARK7|PIM2|ADNP
6807	0.0018811	0.034684	37	6809	84	23744	nitrogen compound metabolic process	URI1|PRKCSH|CTBP1|ZCCHC9|ZFP827|PARK7|LIMD1|HDAC7|ZNRF4|SERTAD2|AKT2|HIVEP1|MAPK1|PIM2|HIVEP2|CFAP20|HS3ST3B1|SRRM2|CENPU|USP25|ZFP1|MDH2|ST8SIA1|NONO|MRPS18A|HMGA2|ZBTB9|ERCC1|BMP2K|RARA|NDUFS2|FBXL3|ADNP|TNIK|GRAP|ZMYND11|KDM7A
1932	0.0018928	0.034684	12	1290	84	23744	regulation of protein phosphorylation	TWSG1|TFAP4|SEMA4D|AKT2|DDIT4|RARA|MAPK1|PARK7|ADNP|TNIK|CRYAA|ZMYND11
50790	0.002086	0.037892	14	1671	84	23744	regulation of catalytic activity	URI1|SEMA4D|YWHAB|ZCCHC9|PARK7|DOCK10|CNST|TFAP4|AKT2|MAPK1|ADNP|TNIK|CRYAA|MAD2L1
50789	0.0021624	0.038875	53	11163	84	23744	regulation of biological process	TES|PRKCSH|YWHAB|PARK7|LIMD1|DOCK10|CNST|AKT2|PIM2|ARID2|PHLDA3|ZFP1|MYCL|TWSG1|DDIT4|BMP2K|RARA|ADNP|TNIK|CRYAA|ZMYND11|CARD11|KDM7A|URI1|CTBP1|ZCCHC9|ZFP827|HDAC7|TRPM1|ABR|SERTAD2|HIVEP1|MAPK1|HIVEP2|CFAP20|SRGAP1|CENPU|USP25|SEMA4D|ST8SIA1|NONO|ZFP317|STARD10|HMGA2|ZFP958|ZBTB9|TFAP4|ERCC1|IL9|FBXL3|TNFSF8|GRAP|MAD2L1
44707	0.0021773	0.038875	31	5380	84	23744	single-multicellular organism process	PRKCSH|SEMA3D|LAMC1|PARK7|LIMD1|LCLAT1|DCAF7|HDAC7|DOCK10|TRPM1|ABR|AKT2|HIVEP1|MAPK1|HIVEP2|ARID2|CENPU|SEMA4D|HMGA2|MYCL|TWSG1|ERCC1|DDIT4|RARA|AQP11|TNFSF8|ADNP|TNIK|CRYAA|CARD11|KDM7A
45935	0.0022167	0.039139	14	1682	84	23744	positive regulation of nucleobase-containing compound metabolic process	HMGA2|PARK7|TFAP4|SERTAD2|AKT2|ERCC1|RARA|MAPK1|TNFSF8|PIM2|ADNP|HIVEP2|ARID2|KDM7A
90304	0.0022296	0.039139	21	3103	84	23744	nucleic acid metabolic process	SRRM2|CENPU|URI1|ZFP1|CTBP1|NONO|ZCCHC9|HMGA2|ZFP827|LIMD1|HDAC7|ZBTB9|SERTAD2|ERCC1|RARA|HIVEP1|MAPK1|ADNP|HIVEP2|ZMYND11|KDM7A
6139	0.0024103	0.041882	23	3560	84	23744	nucleobase-containing compound metabolic process	SRRM2|CENPU|URI1|ZFP1|CTBP1|MDH2|NONO|ZCCHC9|HMGA2|ZFP827|LIMD1|HDAC7|ZBTB9|SERTAD2|ERCC1|RARA|HIVEP1|NDUFS2|MAPK1|ADNP|HIVEP2|ZMYND11|KDM7A
30154	0.0024282	0.041882	23	3562	84	23744	cell differentiation	SEMA4D|PRKCSH|CTBP1|SEMA3D|HMGA2|LAMC1|LIMD1|HDAC7|DOCK10|TRPM1|MYCL|TWSG1|AKT2|ERCC1|DDIT4|RARA|MAPK1|TNFSF8|ADNP|TNIK|GRAP|CRYAA|CARD11
2000113	0.0024538	0.041882	12	1331	84	23744	negative regulation of cellular macromolecule biosynthetic process	URI1|TFAP4|SEMA4D|YWHAB|CTBP1|NONO|RARA|HIVEP1|HMGA2|LIMD1|ZMYND11|HDAC7
71549	0.0024861	0.041882	2	21	84	23744	cellular response to dexamethasone stimulus	TFAP4|DDIT4
1903204	0.0024861	0.041882	2	21	84	23744	negative regulation of oxidative stress-induced neuron death	NONO|PARK7
71548	0.0027284	0.043141	2	22	84	23744	response to dexamethasone	TFAP4|DDIT4
60438	0.0027284	0.043141	2	22	84	23744	trachea development	RARA|MAPK1
1558	0.0027519	0.043141	6	394	84	23744	regulation of cell growth	URI1|SEMA4D|SERTAD2|IL9|ADNP|CRYAA
9416	0.0028554	0.043141	5	273	84	23744	response to light stimulus	TRPM1|AKT2|ERCC1|FBXL3|CRYAA
72331	0.0028841	0.043141	3	80	84	23744	signal transduction by p53 class mediator	TFAP4|DDIT4|PHLDA3
71407	0.0030758	0.043141	6	403	84	23744	cellular response to organic cyclic compound	URI1|TFAP4|AKT2|DDIT4|RARA|MAPK1
71482	0.003093	0.043141	3	82	84	23744	cellular response to light stimulus	TRPM1|AKT2|ERCC1
45893	0.0031077	0.043141	12	1370	84	23744	positive regulation of transcription, DNA-templated	TFAP4|SERTAD2|AKT2|RARA|MAPK1|HMGA2|TNFSF8|PARK7|PIM2|HIVEP2|ARID2|KDM7A
1903508	0.0031077	0.043141	12	1370	84	23744	positive regulation of nucleic acid-templated transcription	TFAP4|SERTAD2|AKT2|RARA|MAPK1|HMGA2|TNFSF8|PARK7|PIM2|HIVEP2|ARID2|KDM7A
51128	0.0031362	0.043141	17	2344	84	23744	regulation of cellular component organization	URI1|SEMA4D|PRKCSH|CTBP1|LIMD1|ABR|CNST|SERTAD2|AKT2|ERCC1|IL9|BMP2K|MAPK1|ADNP|TNIK|CRYAA|MAD2L1
43154	0.0032009	0.043141	3	83	84	23744	negative regulation of cysteine-type endopeptidase activity involved in apoptotic process	AKT2|PARK7|CRYAA
42113	0.0032028	0.043141	4	171	84	23744	B cell activation	DOCK10|ERCC1|CARD11|HDAC7
1902680	0.0032199	0.043141	12	1376	84	23744	positive regulation of RNA biosynthetic process	TFAP4|SERTAD2|AKT2|RARA|MAPK1|HMGA2|TNFSF8|PARK7|PIM2|HIVEP2|ARID2|KDM7A
1901984	0.003245	0.043141	2	24	84	23744	negative regulation of protein acetylation	CTBP1|PARK7
32091	0.003311	0.043141	3	84	84	23744	negative regulation of protein binding	PARK7|PIM2|ADNP
45927	0.0033302	0.043141	5	283	84	23744	positive regulation of growth	SEMA4D|IL9|HMGA2|ADNP|CRYAA
1903203	0.0035191	0.043141	2	25	84	23744	regulation of oxidative stress-induced neuron death	NONO|PARK7
42325	0.0035352	0.043141	12	1392	84	23744	regulation of phosphorylation	TWSG1|TFAP4|SEMA4D|AKT2|DDIT4|RARA|MAPK1|PARK7|ADNP|TNIK|CRYAA|ZMYND11
45405	0.0035377	0.043141	1	1	84	23744	regulation of interleukin-5 biosynthetic process	IL9
45407	0.0035377	0.043141	1	1	84	23744	positive regulation of interleukin-5 biosynthetic process	IL9
710	0.0035377	0.043141	1	1	84	23744	meiotic mismatch repair	ERCC1
46295	0.0035377	0.043141	1	1	84	23744	glycolate biosynthetic process	PARK7
2000284	0.0035377	0.043141	1	1	84	23744	positive regulation of cellular amino acid biosynthetic process	PARK7
34309	0.0035377	0.043141	1	1	84	23744	primary alcohol biosynthetic process	PARK7
71484	0.0035377	0.043141	1	1	84	23744	cellular response to light intensity	AKT2
71486	0.0035377	0.043141	1	1	84	23744	cellular response to high light intensity	AKT2
18323	0.0035377	0.043141	1	1	84	23744	enzyme active site formation via L-cysteine sulfinic acid	PARK7
1903122	0.0035377	0.043141	1	1	84	23744	negative regulation of TRAIL-activated apoptotic signaling pathway	PARK7
1903167	0.0035377	0.043141	1	1	84	23744	regulation of pyrroline-5-carboxylate reductase activity	PARK7
1903197	0.0035377	0.043141	1	1	84	23744	positive regulation of L-dopa biosynthetic process	PARK7
1903198	0.0035377	0.043141	1	1	84	23744	regulation of L-dopa decarboxylase activity	PARK7
1903195	0.0035377	0.043141	1	1	84	23744	regulation of L-dopa biosynthetic process	PARK7
1903189	0.0035377	0.043141	1	1	84	23744	glyoxal metabolic process	PARK7
1903176	0.0035377	0.043141	1	1	84	23744	regulation of tyrosine 3-monooxygenase activity	PARK7
1903178	0.0035377	0.043141	1	1	84	23744	positive regulation of tyrosine 3-monooxygenase activity	PARK7
1903168	0.0035377	0.043141	1	1	84	23744	positive regulation of pyrroline-5-carboxylate reductase activity	PARK7
60010	0.0035377	0.043141	1	1	84	23744	Sertoli cell fate commitment	RARA
1903200	0.0035377	0.043141	1	1	84	23744	positive regulation of L-dopa decarboxylase activity	PARK7
97473	0.0035377	0.043141	1	1	84	23744	retinal rod cell apoptotic process	AKT2
36471	0.0035377	0.043141	1	1	84	23744	cellular response to glyoxal	PARK7
36525	0.0035377	0.043141	1	1	84	23744	protein deglycation	PARK7
36526	0.0035377	0.043141	1	1	84	23744	peptidyl-cysteine deglycation	PARK7
36527	0.0035377	0.043141	1	1	84	23744	peptidyl-arginine deglycation	PARK7
36528	0.0035377	0.043141	1	1	84	23744	peptidyl-lysine deglycation	PARK7
36529	0.0035377	0.043141	1	1	84	23744	protein deglycation, glyoxal removal	PARK7
36531	0.0035377	0.043141	1	1	84	23744	glutathione deglycation	PARK7
30307	0.0035502	0.043141	4	176	84	23744	positive regulation of cell growth	SEMA4D|IL9|ADNP|CRYAA
34641	0.0035675	0.043141	25	4124	84	23744	cellular nitrogen compound metabolic process	URI1|CTBP1|ZCCHC9|ZFP827|PARK7|LIMD1|HDAC7|SERTAD2|HIVEP1|MAPK1|HIVEP2|SRRM2|CENPU|ZFP1|MDH2|NONO|MRPS18A|HMGA2|ZBTB9|ERCC1|RARA|NDUFS2|ADNP|ZMYND11|KDM7A
10558	0.0035763	0.043141	12	1394	84	23744	negative regulation of macromolecule biosynthetic process	URI1|TFAP4|SEMA4D|YWHAB|CTBP1|NONO|RARA|HIVEP1|HMGA2|LIMD1|ZMYND11|HDAC7
80135	0.0036301	0.043141	7	558	84	23744	regulation of cellular response to stress	USP25|NONO|ERCC1|MAPK1|PARK7|TNIK|ZMYND11
45596	0.0036346	0.043141	8	710	84	23744	negative regulation of cell differentiation	TWSG1|SEMA4D|PRKCSH|RARA|MAPK1|HMGA2|LIMD1|HDAC7
48869	0.0036518	0.043141	23	3676	84	23744	cellular developmental process	SEMA4D|PRKCSH|CTBP1|SEMA3D|HMGA2|LAMC1|LIMD1|HDAC7|DOCK10|TRPM1|MYCL|TWSG1|AKT2|ERCC1|DDIT4|RARA|MAPK1|TNFSF8|ADNP|TNIK|GRAP|CRYAA|CARD11
2001243	0.0036553	0.043141	3	87	84	23744	negative regulation of intrinsic apoptotic signaling pathway	URI1|NONO|PARK7
65007	0.0036879	0.04328	54	11675	84	23744	biological regulation	TES|PRKCSH|YWHAB|PARK7|LIMD1|DOCK10|CNST|AKT2|PIM2|ARID2|PHLDA3|ZFP1|MYCL|TWSG1|DDIT4|BMP2K|RARA|ADNP|TNIK|CRYAA|ZMYND11|CARD11|KDM7A|URI1|CTBP1|ZCCHC9|ZFP827|HDAC7|TRPM1|ABR|SERTAD2|HIVEP1|MAPK1|HIVEP2|CFAP20|SRGAP1|CENPU|USP25|SEMA4D|ST8SIA1|NONO|ZFP317|STARD10|HMGA2|ZFP958|ZBTB9|TFAP4|ERCC1|IL9|AQP11|FBXL3|TNFSF8|GRAP|MAD2L1
2000117	0.0037748	0.043876	3	88	84	23744	negative regulation of cysteine-type endopeptidase activity	AKT2|PARK7|CRYAA
46483	0.0037806	0.043876	23	3686	84	23744	heterocycle metabolic process	SRRM2|CENPU|URI1|ZFP1|CTBP1|MDH2|NONO|ZCCHC9|HMGA2|ZFP827|LIMD1|HDAC7|ZBTB9|SERTAD2|ERCC1|RARA|HIVEP1|NDUFS2|MAPK1|ADNP|HIVEP2|ZMYND11|KDM7A
1904353	0.0038036	0.043899	2	26	84	23744	regulation of telomere capping	ERCC1|MAPK1
1934	0.0039187	0.044979	9	881	84	23744	positive regulation of protein phosphorylation	TWSG1|SEMA4D|AKT2|RARA|MAPK1|PARK7|ADNP|TNIK|CRYAA
8283	0.0040377	0.046091	7	569	84	23744	cell proliferation	ERCC1|DDIT4|MAPK1|HMGA2|PARK7|ARID2|CARD11
1902175	0.0040985	0.046531	2	27	84	23744	regulation of oxidative stress-induced intrinsic apoptotic signaling pathway	NONO|PARK7
51336	0.0041262	0.046593	9	888	84	23744	regulation of hydrolase activity	DOCK10|URI1|CNST|TFAP4|SEMA4D|AKT2|ZCCHC9|PARK7|CRYAA
22008	0.0041753	0.046894	13	1610	84	23744	neurogenesis	SEMA4D|PRKCSH|HMGA2|LAMC1|DOCK10|TRPM1|MYCL|AKT2|DDIT4|RARA|MAPK1|ADNP|TNIK
6950	0.0043271	0.048339	19	2842	84	23744	response to stress	HERPUD2|ST8SIA1|NONO|HMGA2|IFI47|PARK7|LIMD1|HDAC7|TFAP4|ERCC1|DDIT4|NDUFS2|MAPK1|TNFSF8|TNIK|GRAP|CRYAA|PHLDA3|GBP3
51254	0.0044345	0.049275	12	1432	84	23744	positive regulation of RNA metabolic process	TFAP4|SERTAD2|AKT2|RARA|MAPK1|HMGA2|TNFSF8|PARK7|PIM2|HIVEP2|ARID2|KDM7A
[truncated: 46 more columns]

## Sheet: Sup Table 8b (Fig. 5e,f)
File created with bingo (c) on May 16, 2018 at 5:28:04 PM
Chip seq SATB1 MUT unique GO
ontology: unknown
curator: unknown
Selected ontology file : C:\Users\Lauvau Lab\Desktop\LAURENT\RESULTATS\CD25mut\ATACseq\ATAC seq Tregs\SECOND ANALYSIS diff fold MUT vs WT\laurent_propre\go-basic2.obo
Selected annotation file : C:\Users\Lauvau Lab\Desktop\LAURENT\RESULTATS\CD25mut\ATACseq\ATAC seq Tregs\SECOND ANALYSIS diff fold MUT vs WT\laurent_propre\gene_association.mgi
Discarded evidence codes :
Overrepresentation
Selected statistical test : Hypergeometric test
Selected correction : Benjamini & Hochberg False Discovery Rate (FDR) correction
Selected significance level : 0.05
Testing option : Use whole annotation as reference set
The selected cluster :
HERPUD2	TES	KLHL36	PRKCSH	YWHAB	2500004C02RIK	CBWD1	LAMC1	PARK7	LIMD1	LCLAT1	MANEA	DCAF7	DOCK10	CNST	CAPNS1	GM5538	AKT2	MIR7656	FAM53B	PIM2	ARID2	FIRRE	PHLDA3	HS3ST3B1	SRRM2	MIR7086	GM19589	ZFP1	4933407K13RIK	MRPS18A	9330117O12RIK	CDYL2	MYCL	4930503B20RIK	TWSG1	DDIT4	43160	BMP2K	RARA	NDUFS2	ADNP	TNIK	CRYAA	ZMYND11	SLC25A11	CARD11	KDM7A	URI1	IGSF6
No annotations were retrieved for the following entities:
MIR7086	KLHL36	CAPNS1	GM19589	4930478L05RIK	DZANK1	MIR2137	SERBP1	MIR7656	43160	9330117O12RIK	MANEA
GO-ID	p-value	corr p-value	x	n	X	N	Description	Genes in test set
6355	3.2125e-08	2.6771e-05	31	3122	84	23744	regulation of transcription, DNA-templated	URI1|YWHAB|CTBP1|ZFP827|PARK7|LIMD1|HDAC7|SERTAD2|AKT2|HIVEP1|MAPK1|PIM2|HIVEP2|ARID2|CENPU|ZFP1|SEMA4D|NONO|ZFP317|HMGA2|ZFP958|ZBTB9|MYCL|TWSG1|TFAP4|RARA|TNFSF8|ADNP|ZMYND11|CARD11|KDM7A
1903506	3.6219e-08	2.6771e-05	31	3138	84	23744	regulation of nucleic acid-templated transcription	URI1|YWHAB|CTBP1|ZFP827|PARK7|LIMD1|HDAC7|SERTAD2|AKT2|HIVEP1|MAPK1|PIM2|HIVEP2|ARID2|CENPU|ZFP1|SEMA4D|NONO|ZFP317|HMGA2|ZFP958|ZBTB9|MYCL|TWSG1|TFAP4|RARA|TNFSF8|ADNP|ZMYND11|CARD11|KDM7A
2001141	3.8446e-08	2.6771e-05	31	3146	84	23744	regulation of RNA biosynthetic process	URI1|YWHAB|CTBP1|ZFP827|PARK7|LIMD1|HDAC7|SERTAD2|AKT2|HIVEP1|MAPK1|PIM2|HIVEP2|ARID2|CENPU|ZFP1|SEMA4D|NONO|ZFP317|HMGA2|ZFP958|ZBTB9|MYCL|TWSG1|TFAP4|RARA|TNFSF8|ADNP|ZMYND11|CARD11|KDM7A
19219	8.2761e-08	3.8352e-05	33	3634	84	23744	regulation of nucleobase-containing compound metabolic process	URI1|YWHAB|CTBP1|ZFP827|PARK7|LIMD1|HDAC7|SERTAD2|AKT2|HIVEP1|MAPK1|PIM2|HIVEP2|ARID2|CENPU|ZFP1|SEMA4D|NONO|ZFP317|HMGA2|ZFP958|ZBTB9|MYCL|TWSG1|TFAP4|ERCC1|DDIT4|RARA|TNFSF8|ADNP|ZMYND11|CARD11|KDM7A
51252	9.1795e-08	3.8352e-05	31	3266	84	23744	regulation of RNA metabolic process	URI1|YWHAB|CTBP1|ZFP827|PARK7|LIMD1|HDAC7|SERTAD2|AKT2|HIVEP1|MAPK1|PIM2|HIVEP2|ARID2|CENPU|ZFP1|SEMA4D|NONO|ZFP317|HMGA2|ZFP958|ZBTB9|MYCL|TWSG1|TFAP4|RARA|TNFSF8|ADNP|ZMYND11|CARD11|KDM7A
10556	3.4028e-07	0.00011848	32	3655	84	23744	regulation of macromolecule biosynthetic process	URI1|YWHAB|CTBP1|ZFP827|PARK7|LIMD1|HDAC7|SERTAD2|AKT2|HIVEP1|MAPK1|PIM2|HIVEP2|ARID2|CENPU|ZFP1|SEMA4D|NONO|ZFP317|HMGA2|ZFP958|ZBTB9|MYCL|TWSG1|TFAP4|IL9|RARA|TNFSF8|ADNP|ZMYND11|CARD11|KDM7A
2000112	6.0812e-07	0.00018148	31	3550	84	23744	regulation of cellular macromolecule biosynthetic process	URI1|YWHAB|CTBP1|ZFP827|PARK7|LIMD1|HDAC7|SERTAD2|AKT2|HIVEP1|MAPK1|PIM2|HIVEP2|ARID2|CENPU|ZFP1|SEMA4D|NONO|ZFP317|HMGA2|ZFP958|ZBTB9|MYCL|TWSG1|TFAP4|RARA|TNFSF8|ADNP|ZMYND11|CARD11|KDM7A
31326	1.0577e-06	0.0002762	32	3841	84	23744	regulation of cellular biosynthetic process	URI1|YWHAB|CTBP1|ZFP827|PARK7|LIMD1|HDAC7|SERTAD2|AKT2|HIVEP1|MAPK1|PIM2|HIVEP2|ARID2|CENPU|ZFP1|SEMA4D|NONO|ZFP317|HMGA2|ZFP958|ZBTB9|MYCL|TWSG1|TFAP4|IL9|RARA|TNFSF8|ADNP|ZMYND11|CARD11|KDM7A
9889	1.4564e-06	0.00033804	32	3896	84	23744	regulation of biosynthetic process	URI1|YWHAB|CTBP1|ZFP827|PARK7|LIMD1|HDAC7|SERTAD2|AKT2|HIVEP1|MAPK1|PIM2|HIVEP2|ARID2|CENPU|ZFP1|SEMA4D|NONO|ZFP317|HMGA2|ZFP958|ZBTB9|MYCL|TWSG1|TFAP4|IL9|RARA|TNFSF8|ADNP|ZMYND11|CARD11|KDM7A
51171	1.7292e-06	0.000351	38	5213	84	23744	regulation of nitrogen compound metabolic process	URI1|YWHAB|CTBP1|ZFP827|PARK7|LIMD1|HDAC7|SERTAD2|AKT2|HIVEP1|MAPK1|PIM2|HIVEP2|ARID2|CENPU|USP25|ZFP1|SEMA4D|NONO|ZFP317|HMGA2|ZFP958|ZBTB9|MYCL|TWSG1|TFAP4|ERCC1|DDIT4|IL9|RARA|TNFSF8|ADNP|TNIK|CRYAA|ZMYND11|CARD11|KDM7A|MAD2L1
31323	1.8482e-06	0.000351	39	5452	84	23744	regulation of cellular metabolic process	URI1|YWHAB|CTBP1|ZCCHC9|ZFP827|PARK7|LIMD1|HDAC7|CNST|SERTAD2|AKT2|HIVEP1|MAPK1|PIM2|HIVEP2|ARID2|CENPU|ZFP1|SEMA4D|NONO|ZFP317|HMGA2|ZFP958|ZBTB9|MYCL|TWSG1|TFAP4|ERCC1|DDIT4|IL9|RARA|TNFSF8|ADNP|TNIK|CRYAA|ZMYND11|CARD11|KDM7A|MAD2L1
10468	2.875e-06	0.00050049	32	4017	84	23744	regulation of gene expression	URI1|YWHAB|CTBP1|ZFP827|PARK7|LIMD1|HDAC7|SERTAD2|AKT2|HIVEP1|MAPK1|PIM2|HIVEP2|ARID2|CENPU|ZFP1|SEMA4D|NONO|ZFP317|HMGA2|ZFP958|ZBTB9|MYCL|TWSG1|TFAP4|RARA|TNFSF8|ADNP|CRYAA|ZMYND11|CARD11|KDM7A
80090	3.1711e-06	0.00050957	38	5338	84	23744	regulation of primary metabolic process	URI1|YWHAB|CTBP1|ZFP827|PARK7|LIMD1|HDAC7|SERTAD2|AKT2|HIVEP1|MAPK1|PIM2|HIVEP2|ARID2|CENPU|USP25|ZFP1|SEMA4D|NONO|ZFP317|HMGA2|ZFP958|ZBTB9|MYCL|TWSG1|TFAP4|ERCC1|DDIT4|IL9|RARA|TNFSF8|ADNP|TNIK|CRYAA|ZMYND11|CARD11|KDM7A|MAD2L1
19222	5.3407e-06	0.0007969	40	5912	84	23744	regulation of metabolic process	URI1|YWHAB|CTBP1|ZCCHC9|ZFP827|PARK7|LIMD1|HDAC7|CNST|SERTAD2|AKT2|HIVEP1|MAPK1|PIM2|HIVEP2|ARID2|CENPU|USP25|ZFP1|SEMA4D|NONO|ZFP317|HMGA2|ZFP958|ZBTB9|MYCL|TWSG1|TFAP4|ERCC1|DDIT4|IL9|RARA|TNFSF8|ADNP|TNIK|CRYAA|ZMYND11|CARD11|KDM7A|MAD2L1
60255	5.8161e-06	0.00080999	38	5468	84	23744	regulation of macromolecule metabolic process	URI1|YWHAB|CTBP1|ZFP827|PARK7|LIMD1|HDAC7|SERTAD2|AKT2|HIVEP1|MAPK1|PIM2|HIVEP2|ARID2|CENPU|USP25|ZFP1|SEMA4D|NONO|ZFP317|HMGA2|ZFP958|ZBTB9|MYCL|TWSG1|TFAP4|ERCC1|DDIT4|IL9|RARA|TNFSF8|ADNP|TNIK|CRYAA|ZMYND11|CARD11|KDM7A|MAD2L1
48523	1.3908e-05	0.0018158	32	4321	84	23744	negative regulation of cellular process	URI1|TES|PRKCSH|YWHAB|CTBP1|ZCCHC9|PARK7|LIMD1|HDAC7|ABR|CNST|SERTAD2|AKT2|HIVEP1|MAPK1|PIM2|ARID2|SRGAP1|PHLDA3|USP25|SEMA4D|NONO|HMGA2|TWSG1|TFAP4|ERCC1|DDIT4|RARA|ADNP|CRYAA|ZMYND11|MAD2L1
35305	1.7053e-05	0.0020955	5	90	84	23744	negative regulation of dephosphorylation	URI1|CNST|SEMA4D|YWHAB|ZCCHC9
6351	2.7439e-05	0.003039	19	1897	84	23744	transcription, DNA-templated	CENPU|URI1|ZFP1|CTBP1|NONO|ZCCHC9|HMGA2|ZFP827|LIMD1|HDAC7|ZBTB9|SERTAD2|RARA|HIVEP1|MAPK1|ADNP|HIVEP2|ZMYND11|KDM7A
97659	2.764e-05	0.003039	19	1898	84	23744	nucleic acid-templated transcription	CENPU|URI1|ZFP1|CTBP1|NONO|ZCCHC9|HMGA2|ZFP827|LIMD1|HDAC7|ZBTB9|SERTAD2|RARA|HIVEP1|MAPK1|ADNP|HIVEP2|ZMYND11|KDM7A
32774	2.9295e-05	0.0030599	19	1906	84	23744	RNA biosynthetic process	CENPU|URI1|ZFP1|CTBP1|NONO|ZCCHC9|HMGA2|ZFP827|LIMD1|HDAC7|ZBTB9|SERTAD2|RARA|HIVEP1|MAPK1|ADNP|HIVEP2|ZMYND11|KDM7A
9966	3.2857e-05	0.0032496	22	2464	84	23744	regulation of signal transduction	URI1|SEMA4D|YWHAB|NONO|STARD10|HMGA2|PARK7|LIMD1|HDAC7|ABR|TWSG1|TFAP4|AKT2|DDIT4|BMP2K|RARA|MAPK1|PIM2|TNIK|ZMYND11|CARD11|PHLDA3
44260	3.4223e-05	0.0032496	36	5413	84	23744	cellular macromolecule metabolic process	URI1|PRKCSH|CTBP1|ZCCHC9|ZFP827|PARK7|LIMD1|HDAC7|ZNRF4|SERTAD2|AKT2|HIVEP1|MAPK1|PIM2|HIVEP2|CFAP20|HS3ST3B1|SRRM2|CENPU|USP25|ZFP1|MDH2|ST8SIA1|NONO|MRPS18A|HMGA2|ZBTB9|ERCC1|BMP2K|RARA|FBXL3|ADNP|TNIK|GRAP|ZMYND11|KDM7A
45934	5.2419e-05	0.0046531	15	1315	84	23744	negative regulation of nucleobase-containing compound metabolic process	URI1|SEMA4D|YWHAB|CTBP1|NONO|HMGA2|LIMD1|HDAC7|TFAP4|AKT2|ERCC1|DDIT4|RARA|HIVEP1|ZMYND11
45668	5.3459e-05	0.0046531	4	58	84	23744	negative regulation of osteoblast differentiation	TWSG1|SEMA4D|LIMD1|HDAC7
1902532	5.8946e-05	0.0049255	9	490	84	23744	negative regulation of intracellular signal transduction	URI1|NONO|DDIT4|HMGA2|PARK7|LIMD1|ZMYND11|PHLDA3|HDAC7
9892	7.05e-05	0.0056247	22	2591	84	23744	negative regulation of metabolic process	USP25|URI1|SEMA4D|YWHAB|CTBP1|NONO|ZCCHC9|HMGA2|PARK7|LIMD1|HDAC7|CNST|TFAP4|AKT2|ERCC1|DDIT4|RARA|HIVEP1|ADNP|CRYAA|ZMYND11|MAD2L1
51248	7.2699e-05	0.0056247	13	1043	84	23744	negative regulation of protein metabolic process	USP25|SEMA4D|YWHAB|CTBP1|PARK7|LIMD1|TFAP4|AKT2|DDIT4|RARA|CRYAA|ZMYND11|MAD2L1
1902531	8.4661e-05	0.0063164	16	1537	84	23744	regulation of intracellular signal transduction	URI1|SEMA4D|NONO|HMGA2|PARK7|LIMD1|HDAC7|ABR|DDIT4|RARA|MAPK1|PIM2|TNIK|ZMYND11|CARD11|PHLDA3
48519	9.3651e-05	0.0067461	32	4742	84	23744	negative regulation of biological process	URI1|TES|PRKCSH|YWHAB|CTBP1|ZCCHC9|PARK7|LIMD1|HDAC7|ABR|CNST|SERTAD2|AKT2|HIVEP1|MAPK1|PIM2|ARID2|SRGAP1|PHLDA3|USP25|SEMA4D|NONO|HMGA2|TWSG1|TFAP4|ERCC1|DDIT4|RARA|ADNP|CRYAA|ZMYND11|MAD2L1
1903377	0.00012282	0.0083759	2	5	84	23744	negative regulation of oxidative stress-induced neuron intrinsic apoptotic signaling pathway	NONO|PARK7
34645	0.00012439	0.0083759	22	2692	84	23744	cellular macromolecule biosynthetic process	CENPU|URI1|ZFP1|CTBP1|ST8SIA1|NONO|ZCCHC9|MRPS18A|HMGA2|ZFP827|LIMD1|HDAC7|ZBTB9|SERTAD2|AKT2|RARA|HIVEP1|MAPK1|ADNP|HIVEP2|ZMYND11|KDM7A
30278	0.00013159	0.0083759	6	220	84	23744	regulation of ossification	TWSG1|SEMA4D|BMP2K|MAPK1|LIMD1|HDAC7
10629	0.00013231	0.0083759	16	1597	84	23744	negative regulation of gene expression	URI1|SEMA4D|YWHAB|CTBP1|NONO|HMGA2|PARK7|LIMD1|HDAC7|TFAP4|AKT2|RARA|HIVEP1|ADNP|CRYAA|ZMYND11
34654	0.00013857	0.0083869	19	2139	84	23744	nucleobase-containing compound biosynthetic process	CENPU|URI1|ZFP1|CTBP1|NONO|ZCCHC9|HMGA2|ZFP827|LIMD1|HDAC7|ZBTB9|SERTAD2|RARA|HIVEP1|MAPK1|ADNP|HIVEP2|ZMYND11|KDM7A
31324	0.00014093	0.0083869	20	2329	84	23744	negative regulation of cellular metabolic process	URI1|SEMA4D|YWHAB|CTBP1|NONO|ZCCHC9|HMGA2|PARK7|LIMD1|HDAC7|CNST|TFAP4|AKT2|ERCC1|DDIT4|RARA|HIVEP1|CRYAA|ZMYND11|MAD2L1
9059	0.00015272	0.0083869	22	2730	84	23744	macromolecule biosynthetic process	CENPU|URI1|ZFP1|CTBP1|ST8SIA1|NONO|ZCCHC9|MRPS18A|HMGA2|ZFP827|LIMD1|HDAC7|ZBTB9|SERTAD2|AKT2|RARA|HIVEP1|MAPK1|ADNP|HIVEP2|ZMYND11|KDM7A
10646	0.00015507	0.0083869	23	2932	84	23744	regulation of cell communication	URI1|SEMA4D|YWHAB|NONO|STARD10|HMGA2|PARK7|LIMD1|HDAC7|ABR|TWSG1|TFAP4|AKT2|DDIT4|BMP2K|RARA|MAPK1|PIM2|ADNP|TNIK|ZMYND11|CARD11|PHLDA3
10605	0.00015558	0.0083869	20	2346	84	23744	negative regulation of macromolecule metabolic process	USP25|URI1|SEMA4D|YWHAB|CTBP1|NONO|HMGA2|PARK7|LIMD1|HDAC7|TFAP4|AKT2|ERCC1|DDIT4|RARA|HIVEP1|ADNP|CRYAA|ZMYND11|MAD2L1
32269	0.00016075	0.0083869	12	976	84	23744	negative regulation of cellular protein metabolic process	TFAP4|SEMA4D|YWHAB|CTBP1|AKT2|DDIT4|RARA|PARK7|LIMD1|CRYAA|ZMYND11|MAD2L1
10923	0.00017033	0.0083869	4	78	84	23744	negative regulation of phosphatase activity	URI1|CNST|SEMA4D|ZCCHC9
19220	0.00017104	0.0083869	16	1633	84	23744	regulation of phosphate metabolic process	URI1|SEMA4D|YWHAB|ZCCHC9|PARK7|TWSG1|CNST|TFAP4|AKT2|DDIT4|RARA|MAPK1|ADNP|TNIK|CRYAA|ZMYND11
51172	0.00017233	0.0083869	19	2175	84	23744	negative regulation of nitrogen compound metabolic process	USP25|URI1|SEMA4D|YWHAB|CTBP1|NONO|HMGA2|PARK7|LIMD1|HDAC7|TFAP4|AKT2|ERCC1|DDIT4|RARA|HIVEP1|CRYAA|ZMYND11|MAD2L1
23051	0.00017264	0.0083869	23	2953	84	23744	regulation of signaling	URI1|SEMA4D|YWHAB|NONO|STARD10|HMGA2|PARK7|LIMD1|HDAC7|ABR|TWSG1|TFAP4|AKT2|DDIT4|BMP2K|RARA|MAPK1|PIM2|ADNP|TNIK|ZMYND11|CARD11|PHLDA3
51174	0.00017714	0.0084101	16	1638	84	23744	regulation of phosphorus metabolic process	URI1|SEMA4D|YWHAB|ZCCHC9|PARK7|TWSG1|CNST|TFAP4|AKT2|DDIT4|RARA|MAPK1|ADNP|TNIK|CRYAA|ZMYND11
45936	0.00018976	0.0086174	9	572	84	23744	negative regulation of phosphate metabolic process	URI1|CNST|TFAP4|SEMA4D|YWHAB|DDIT4|ZCCHC9|PARK7|ZMYND11
10563	0.00018976	0.0086174	9	572	84	23744	negative regulation of phosphorus metabolic process	URI1|CNST|TFAP4|SEMA4D|YWHAB|DDIT4|ZCCHC9|PARK7|ZMYND11
35303	0.00020685	0.008886	5	152	84	23744	regulation of dephosphorylation	URI1|CNST|SEMA4D|YWHAB|ZCCHC9
18130	0.00020825	0.008886	19	2207	84	23744	heterocycle biosynthetic process	CENPU|URI1|ZFP1|CTBP1|NONO|ZCCHC9|HMGA2|ZFP827|LIMD1|HDAC7|ZBTB9|SERTAD2|RARA|HIVEP1|MAPK1|ADNP|HIVEP2|ZMYND11|KDM7A
48522	0.00021158	0.008886	32	4944	84	23744	positive regulation of cellular process	CTBP1|PARK7|LIMD1|HDAC7|ABR|CNST|SERTAD2|AKT2|MAPK1|PIM2|HIVEP2|ARID2|CFAP20|PHLDA3|SEMA4D|ST8SIA1|STARD10|HMGA2|TWSG1|TFAP4|ERCC1|DDIT4|IL9|BMP2K|RARA|TNFSF8|ADNP|TNIK|CRYAA|CARD11|KDM7A|MAD2L1
51253	0.00021627	0.008886	13	1164	84	23744	negative regulation of RNA metabolic process	URI1|SEMA4D|YWHAB|CTBP1|NONO|HMGA2|LIMD1|HDAC7|TFAP4|AKT2|RARA|HIVEP1|ZMYND11
19438	0.00021694	0.008886	19	2214	84	23744	aromatic compound biosynthetic process	CENPU|URI1|ZFP1|CTBP1|NONO|ZCCHC9|HMGA2|ZFP827|LIMD1|HDAC7|ZBTB9|SERTAD2|RARA|HIVEP1|MAPK1|ADNP|HIVEP2|ZMYND11|KDM7A
51346	0.00027968	0.011236	7	358	84	23744	negative regulation of hydrolase activity	URI1|CNST|SEMA4D|AKT2|ZCCHC9|PARK7|CRYAA
10941	0.00031041	0.012235	15	1545	84	23744	regulation of cell death	URI1|NONO|PARK7|HDAC7|TFAP4|AKT2|DDIT4|RARA|PIM2|ADNP|CRYAA|ZMYND11|CARD11|PHLDA3|MAD2L1
48585	0.00031761	0.012287	14	1377	84	23744	negative regulation of response to stimulus	USP25|URI1|YWHAB|NONO|HMGA2|PARK7|LIMD1|HDAC7|ABR|TWSG1|ERCC1|DDIT4|ZMYND11|PHLDA3
30279	0.0003349	0.01272	4	93	84	23744	negative regulation of ossification	TWSG1|SEMA4D|LIMD1|HDAC7
1903376	0.00034153	0.01274	2	8	84	23744	regulation of oxidative stress-induced neuron intrinsic apoptotic signaling pathway	NONO|PARK7
48583	0.00037828	0.013864	24	3323	84	23744	regulation of response to stimulus	USP25|URI1|SEMA4D|YWHAB|NONO|STARD10|HMGA2|PARK7|LIMD1|HDAC7|ABR|TWSG1|TFAP4|AKT2|ERCC1|DDIT4|BMP2K|RARA|MAPK1|PIM2|TNIK|ZMYND11|CARD11|PHLDA3
1901362	0.00039144	0.014099	19	2319	84	23744	organic cyclic compound biosynthetic process	CENPU|URI1|ZFP1|CTBP1|NONO|ZCCHC9|HMGA2|ZFP827|LIMD1|HDAC7|ZBTB9|SERTAD2|RARA|HIVEP1|MAPK1|ADNP|HIVEP2|ZMYND11|KDM7A
51173	0.00041092	0.014537	21	2723	84	23744	positive regulation of nitrogen compound metabolic process	SEMA4D|CTBP1|HMGA2|PARK7|TWSG1|TFAP4|SERTAD2|AKT2|ERCC1|IL9|RARA|MAPK1|TNFSF8|PIM2|ADNP|TNIK|HIVEP2|ARID2|CRYAA|CARD11|KDM7A
7399	0.00041753	0.014537	18	2139	84	23744	nervous system development	SEMA4D|PRKCSH|SEMA3D|HMGA2|LAMC1|HDAC7|DOCK10|TRPM1|MYCL|ABR|TWSG1|AKT2|DDIT4|RARA|MAPK1|ADNP|TNIK|KDM7A
45892	0.00042938	0.014542	12	1087	84	23744	negative regulation of transcription, DNA-templated	URI1|TFAP4|SEMA4D|YWHAB|CTBP1|NONO|RARA|HIVEP1|HMGA2|LIMD1|ZMYND11|HDAC7
44092	0.0004316	0.014542	11	931	84	23744	negative regulation of molecular function	URI1|CNST|TFAP4|SEMA4D|AKT2|ZCCHC9|PARK7|PIM2|ADNP|CRYAA|MAD2L1
31399	0.0004709	0.015614	15	1607	84	23744	regulation of protein modification process	SEMA4D|YWHAB|CTBP1|PARK7|TWSG1|TFAP4|AKT2|DDIT4|RARA|MAPK1|ADNP|TNIK|CRYAA|ZMYND11|MAD2L1
1903507	0.00048923	0.015969	12	1103	84	23744	negative regulation of nucleic acid-templated transcription	URI1|TFAP4|SEMA4D|YWHAB|CTBP1|NONO|RARA|HIVEP1|HMGA2|LIMD1|ZMYND11|HDAC7
43170	0.00051632	0.016351	36	6140	84	23744	macromolecule metabolic process	URI1|PRKCSH|CTBP1|ZCCHC9|ZFP827|PARK7|LIMD1|HDAC7|ZNRF4|SERTAD2|AKT2|HIVEP1|MAPK1|PIM2|HIVEP2|CFAP20|HS3ST3B1|SRRM2|CENPU|USP25|ZFP1|MDH2|ST8SIA1|NONO|MRPS18A|HMGA2|ZBTB9|ERCC1|BMP2K|RARA|FBXL3|ADNP|TNIK|GRAP|ZMYND11|KDM7A
43086	0.00051659	0.016351	9	656	84	23744	negative regulation of catalytic activity	URI1|CNST|TFAP4|SEMA4D|AKT2|ZCCHC9|PARK7|CRYAA|MAD2L1
32754	0.00054636	0.016812	2	10	84	23744	positive regulation of interleukin-5 production	IL9|RARA
1902679	0.00054726	0.016812	12	1117	84	23744	negative regulation of RNA biosynthetic process	URI1|TFAP4|SEMA4D|YWHAB|CTBP1|NONO|RARA|HIVEP1|HMGA2|LIMD1|ZMYND11|HDAC7
44249	0.0005649	0.017103	24	3414	84	23744	cellular biosynthetic process	CENPU|URI1|ZFP1|CTBP1|ST8SIA1|NONO|ZCCHC9|MRPS18A|HMGA2|ZFP827|PARK7|LIMD1|LCLAT1|HDAC7|ZBTB9|SERTAD2|AKT2|RARA|HIVEP1|MAPK1|ADNP|HIVEP2|ZMYND11|KDM7A
10604	0.00059985	0.017887	21	2801	84	23744	positive regulation of macromolecule metabolic process	SEMA4D|CTBP1|HMGA2|PARK7|TWSG1|TFAP4|SERTAD2|AKT2|ERCC1|IL9|RARA|MAPK1|TNFSF8|PIM2|ADNP|TNIK|HIVEP2|ARID2|CRYAA|CARD11|KDM7A
43412	0.00061913	0.017887	19	2406	84	23744	macromolecule modification	HS3ST3B1|USP25|CTBP1|MDH2|ST8SIA1|PARK7|HDAC7|ZNRF4|AKT2|BMP2K|RARA|MAPK1|FBXL3|PIM2|TNIK|GRAP|ZMYND11|CFAP20|KDM7A
60548	0.00062346	0.017887	11	973	84	23744	negative regulation of cell death	URI1|AKT2|NONO|RARA|PARK7|PIM2|ADNP|CRYAA|ZMYND11|HDAC7|MAD2L1
44271	0.00062505	0.017887	20	2607	84	23744	cellular nitrogen compound biosynthetic process	CENPU|URI1|ZFP1|CTBP1|NONO|ZCCHC9|MRPS18A|HMGA2|ZFP827|LIMD1|HDAC7|ZBTB9|SERTAD2|RARA|HIVEP1|MAPK1|ADNP|HIVEP2|ZMYND11|KDM7A
31400	0.00064357	0.018168	8	539	84	23744	negative regulation of protein modification process	TFAP4|SEMA4D|YWHAB|CTBP1|DDIT4|PARK7|ZMYND11|MAD2L1
65009	0.00068246	0.019009	18	2229	84	23744	regulation of molecular function	URI1|SEMA4D|YWHAB|ZCCHC9|HMGA2|PARK7|DOCK10|CNST|TFAP4|AKT2|RARA|MAPK1|PIM2|ADNP|TNIK|CRYAA|CARD11|MAD2L1
31325	0.00070361	0.01934	21	2835	84	23744	positive regulation of cellular metabolic process	SEMA4D|CTBP1|HMGA2|PARK7|TWSG1|TFAP4|SERTAD2|AKT2|ERCC1|IL9|RARA|MAPK1|TNFSF8|PIM2|ADNP|TNIK|HIVEP2|ARID2|CRYAA|CARD11|KDM7A
2001267	0.00079765	0.02164	2	12	84	23744	regulation of cysteine-type endopeptidase activity involved in apoptotic signaling pathway	TFAP4|PARK7
1901576	0.00080838	0.02165	24	3499	84	23744	organic substance biosynthetic process	CENPU|URI1|ZFP1|CTBP1|ST8SIA1|NONO|ZCCHC9|MRPS18A|HMGA2|ZFP827|PARK7|LIMD1|LCLAT1|HDAC7|ZBTB9|SERTAD2|AKT2|RARA|HIVEP1|MAPK1|ADNP|HIVEP2|ZMYND11|KDM7A
10921	0.00084959	0.022466	4	119	84	23744	regulation of phosphatase activity	URI1|CNST|SEMA4D|ZCCHC9
16070	0.00087867	0.022944	20	2678	84	23744	RNA metabolic process	SRRM2|CENPU|URI1|ZFP1|CTBP1|NONO|ZCCHC9|HMGA2|ZFP827|LIMD1|HDAC7|ZBTB9|SERTAD2|RARA|HIVEP1|MAPK1|ADNP|HIVEP2|ZMYND11|KDM7A
51246	0.00091818	0.02368	19	2485	84	23744	regulation of protein metabolic process	USP25|SEMA4D|YWHAB|CTBP1|PARK7|LIMD1|TWSG1|TFAP4|AKT2|DDIT4|IL9|RARA|MAPK1|ADNP|TNIK|CRYAA|ZMYND11|CARD11|MAD2L1
50794	0.00094772	0.023982	52	10555	84	23744	regulation of cellular process	TES|PRKCSH|YWHAB|PARK7|LIMD1|DOCK10|CNST|AKT2|PIM2|ARID2|PHLDA3|ZFP1|MYCL|TWSG1|DDIT4|BMP2K|RARA|ADNP|TNIK|CRYAA|ZMYND11|CARD11|KDM7A|URI1|CTBP1|ZCCHC9|ZFP827|HDAC7|TRPM1|ABR|SERTAD2|HIVEP1|MAPK1|HIVEP2|CFAP20|SRGAP1|CENPU|USP25|SEMA4D|ST8SIA1|NONO|ZFP317|STARD10|HMGA2|ZFP958|ZBTB9|TFAP4|ERCC1|IL9|TNFSF8|GRAP|MAD2L1
10648	0.00095286	0.023982	12	1190	84	23744	negative regulation of cell communication	TWSG1|URI1|YWHAB|NONO|DDIT4|HMGA2|PARK7|ADNP|LIMD1|ZMYND11|PHLDA3|HDAC7
43066	0.00096883	0.024094	10	868	84	23744	negative regulation of apoptotic process	URI1|AKT2|NONO|RARA|PARK7|PIM2|ADNP|CRYAA|ZMYND11|MAD2L1
23057	0.0009809	0.024107	12	1194	84	23744	negative regulation of signaling	TWSG1|URI1|YWHAB|NONO|DDIT4|HMGA2|PARK7|ADNP|LIMD1|ZMYND11|PHLDA3|HDAC7
44767	0.0010064	0.024446	32	5378	84	23744	single-organism developmental process	PRKCSH|CTBP1|SEMA3D|LAMC1|LIMD1|LCLAT1|DCAF7|HDAC7|DOCK10|TRPM1|ABR|AKT2|HIVEP1|MAPK1|HIVEP2|ARID2|CENPU|SEMA4D|HMGA2|MYCL|TWSG1|ERCC1|DDIT4|RARA|AQP11|TNFSF8|ADNP|TNIK|GRAP|CRYAA|CARD11|KDM7A
9058	0.00104	0.024972	24	3561	84	23744	biosynthetic process	CENPU|URI1|ZFP1|CTBP1|ST8SIA1|NONO|ZCCHC9|MRPS18A|HMGA2|ZFP827|PARK7|LIMD1|LCLAT1|HDAC7|ZBTB9|SERTAD2|AKT2|RARA|HIVEP1|MAPK1|ADNP|HIVEP2|ZMYND11|KDM7A
7275	0.0010589	0.025137	29	4689	84	23744	multicellular organism development	PRKCSH|SEMA3D|LAMC1|LCLAT1|DCAF7|HDAC7|DOCK10|TRPM1|ABR|AKT2|HIVEP1|MAPK1|HIVEP2|ARID2|CENPU|SEMA4D|HMGA2|MYCL|TWSG1|ERCC1|DDIT4|RARA|AQP11|TNFSF8|ADNP|TNIK|CRYAA|CARD11|KDM7A
44237	0.0010913	0.025375	39	7127	84	23744	cellular metabolic process	URI1|PRKCSH|CTBP1|ZCCHC9|ZFP827|PARK7|LIMD1|LCLAT1|HDAC7|ZNRF4|SERTAD2|AKT2|HIVEP1|MAPK1|PIM2|HIVEP2|CFAP20|HS3ST3B1|SRRM2|CENPU|USP25|ZFP1|MDH2|ST8SIA1|NONO|MRPS18A|HMGA2|ZBTB9|ERCC1|DDIT4|BMP2K|RARA|NDUFS2|FBXL3|ADNP|TNIK|GRAP|ZMYND11|KDM7A
43069	0.0010932	0.025375	10	882	84	23744	negative regulation of programmed cell death	URI1|AKT2|NONO|RARA|PARK7|PIM2|ADNP|CRYAA|ZMYND11|MAD2L1
31328	0.0011452	0.026209	15	1752	84	23744	positive regulation of cellular biosynthetic process	HMGA2|PARK7|TFAP4|SERTAD2|AKT2|IL9|RARA|MAPK1|TNFSF8|PIM2|ADNP|HIVEP2|ARID2|CARD11|KDM7A
32502	0.001163	0.026209	32	5422	84	23744	developmental process	PRKCSH|CTBP1|SEMA3D|LAMC1|LIMD1|LCLAT1|DCAF7|HDAC7|DOCK10|TRPM1|ABR|AKT2|HIVEP1|MAPK1|HIVEP2|ARID2|CENPU|SEMA4D|HMGA2|MYCL|TWSG1|ERCC1|DDIT4|RARA|AQP11|TNFSF8|ADNP|TNIK|GRAP|CRYAA|CARD11|KDM7A
48518	0.0011668	0.026209	32	5423	84	23744	positive regulation of biological process	CTBP1|PARK7|LIMD1|HDAC7|ABR|CNST|SERTAD2|AKT2|MAPK1|PIM2|HIVEP2|ARID2|CFAP20|PHLDA3|SEMA4D|ST8SIA1|STARD10|HMGA2|TWSG1|TFAP4|ERCC1|DDIT4|IL9|BMP2K|RARA|TNFSF8|ADNP|TNIK|CRYAA|CARD11|KDM7A|MAD2L1
42981	0.0012451	0.027669	13	1402	84	23744	regulation of apoptotic process	URI1|NONO|PARK7|TFAP4|AKT2|RARA|PIM2|ADNP|CRYAA|ZMYND11|CARD11|PHLDA3|MAD2L1
9968	0.0013008	0.028434	11	1065	84	23744	negative regulation of signal transduction	TWSG1|URI1|YWHAB|NONO|DDIT4|HMGA2|PARK7|LIMD1|ZMYND11|PHLDA3|HDAC7
45667	0.0013565	0.028434	4	135	84	23744	regulation of osteoblast differentiation	TWSG1|SEMA4D|LIMD1|HDAC7
71383	0.0013565	0.028434	4	135	84	23744	cellular response to steroid hormone stimulus	URI1|TFAP4|DDIT4|RARA
6357	0.0013806	0.028434	15	1785	84	23744	regulation of transcription from RNA polymerase II promoter	URI1|SEMA4D|CTBP1|HMGA2|PARK7|HDAC7|TWSG1|TFAP4|AKT2|RARA|HIVEP1|TNFSF8|HIVEP2|ARID2|ZMYND11
6464	0.0013863	0.028434	17	2171	84	23744	cellular protein modification process	HS3ST3B1|USP25|CTBP1|MDH2|ST8SIA1|PARK7|ZNRF4|AKT2|BMP2K|RARA|MAPK1|FBXL3|PIM2|TNIK|GRAP|CFAP20|KDM7A
36211	0.0013863	0.028434	17	2171	84	23744	protein modification process	HS3ST3B1|USP25|CTBP1|MDH2|ST8SIA1|PARK7|ZNRF4|AKT2|BMP2K|RARA|MAPK1|FBXL3|PIM2|TNIK|GRAP|CFAP20|KDM7A
43067	0.0013881	0.028434	13	1419	84	23744	regulation of programmed cell death	URI1|NONO|PARK7|TFAP4|AKT2|RARA|PIM2|ADNP|CRYAA|ZMYND11|CARD11|PHLDA3|MAD2L1
9891	0.0013884	0.028434	15	1786	84	23744	positive regulation of biosynthetic process	HMGA2|PARK7|TFAP4|SERTAD2|AKT2|IL9|RARA|MAPK1|TNFSF8|PIM2|ADNP|HIVEP2|ARID2|CARD11|KDM7A
10467	0.0014069	0.028534	21	2991	84	23744	gene expression	SRRM2|CENPU|URI1|ZFP1|CTBP1|NONO|ZCCHC9|MRPS18A|HMGA2|ZFP827|LIMD1|HDAC7|ZBTB9|SERTAD2|RARA|HIVEP1|MAPK1|ADNP|HIVEP2|ZMYND11|KDM7A
32674	0.001437	0.028864	2	16	84	23744	regulation of interleukin-5 production	IL9|RARA
10557	0.001561	0.031057	14	1620	84	23744	positive regulation of macromolecule biosynthetic process	HMGA2|PARK7|TFAP4|SERTAD2|AKT2|IL9|RARA|MAPK1|TNFSF8|PIM2|HIVEP2|ARID2|CARD11|KDM7A
51247	0.0015933	0.0314	13	1441	84	23744	positive regulation of protein metabolic process	SEMA4D|CTBP1|PARK7|TWSG1|TFAP4|AKT2|IL9|RARA|MAPK1|ADNP|TNIK|CRYAA|CARD11
1902176	0.0016249	0.031429	2	17	84	23744	negative regulation of oxidative stress-induced intrinsic apoptotic signaling pathway	NONO|PARK7
51444	0.0016249	0.031429	2	17	84	23744	negative regulation of ubiquitin-protein transferase activity	PARK7|MAD2L1
48856	0.0016875	0.032341	30	5061	84	23744	anatomical structure development	PRKCSH|SEMA3D|LAMC1|LIMD1|LCLAT1|DCAF7|HDAC7|DOCK10|TRPM1|ABR|AKT2|HIVEP1|MAPK1|HIVEP2|ARID2|CENPU|SEMA4D|HMGA2|MYCL|TWSG1|ERCC1|DDIT4|RARA|AQP11|TNFSF8|ADNP|TNIK|CRYAA|CARD11|KDM7A
9893	0.0017703	0.03362	21	3046	84	23744	positive regulation of metabolic process	SEMA4D|CTBP1|HMGA2|PARK7|TWSG1|TFAP4|SERTAD2|AKT2|ERCC1|IL9|RARA|MAPK1|TNFSF8|PIM2|ADNP|TNIK|HIVEP2|ARID2|CRYAA|CARD11|KDM7A
44093	0.0018442	0.034577	12	1286	84	23744	positive regulation of molecular function	DOCK10|TFAP4|SEMA4D|YWHAB|AKT2|RARA|MAPK1|HMGA2|PARK7|ADNP|TNIK|CARD11
51100	0.0018538	0.034577	4	147	84	23744	negative regulation of binding	TFAP4|PARK7|PIM2|ADNP
6807	0.0018811	0.034684	37	6809	84	23744	nitrogen compound metabolic process	URI1|PRKCSH|CTBP1|ZCCHC9|ZFP827|PARK7|LIMD1|HDAC7|ZNRF4|SERTAD2|AKT2|HIVEP1|MAPK1|PIM2|HIVEP2|CFAP20|HS3ST3B1|SRRM2|CENPU|USP25|ZFP1|MDH2|ST8SIA1|NONO|MRPS18A|HMGA2|ZBTB9|ERCC1|BMP2K|RARA|NDUFS2|FBXL3|ADNP|TNIK|GRAP|ZMYND11|KDM7A
1932	0.0018928	0.034684	12	1290	84	23744	regulation of protein phosphorylation	TWSG1|TFAP4|SEMA4D|AKT2|DDIT4|RARA|MAPK1|PARK7|ADNP|TNIK|CRYAA|ZMYND11
50790	0.002086	0.037892	14	1671	84	23744	regulation of catalytic activity	URI1|SEMA4D|YWHAB|ZCCHC9|PARK7|DOCK10|CNST|TFAP4|AKT2|MAPK1|ADNP|TNIK|CRYAA|MAD2L1
50789	0.0021624	0.038875	53	11163	84	23744	regulation of biological process	TES|PRKCSH|YWHAB|PARK7|LIMD1|DOCK10|CNST|AKT2|PIM2|ARID2|PHLDA3|ZFP1|MYCL|TWSG1|DDIT4|BMP2K|RARA|ADNP|TNIK|CRYAA|ZMYND11|CARD11|KDM7A|URI1|CTBP1|ZCCHC9|ZFP827|HDAC7|TRPM1|ABR|SERTAD2|HIVEP1|MAPK1|HIVEP2|CFAP20|SRGAP1|CENPU|USP25|SEMA4D|ST8SIA1|NONO|ZFP317|STARD10|HMGA2|ZFP958|ZBTB9|TFAP4|ERCC1|IL9|FBXL3|TNFSF8|GRAP|MAD2L1
44707	0.0021773	0.038875	31	5380	84	23744	single-multicellular organism process	PRKCSH|SEMA3D|LAMC1|PARK7|LIMD1|LCLAT1|DCAF7|HDAC7|DOCK10|TRPM1|ABR|AKT2|HIVEP1|MAPK1|HIVEP2|ARID2|CENPU|SEMA4D|HMGA2|MYCL|TWSG1|ERCC1|DDIT4|RARA|AQP11|TNFSF8|ADNP|TNIK|CRYAA|CARD11|KDM7A
45935	0.0022167	0.039139	14	1682	84	23744	positive regulation of nucleobase-containing compound metabolic process	HMGA2|PARK7|TFAP4|SERTAD2|AKT2|ERCC1|RARA|MAPK1|TNFSF8|PIM2|ADNP|HIVEP2|ARID2|KDM7A
90304	0.0022296	0.039139	21	3103	84	23744	nucleic acid metabolic process	SRRM2|CENPU|URI1|ZFP1|CTBP1|NONO|ZCCHC9|HMGA2|ZFP827|LIMD1|HDAC7|ZBTB9|SERTAD2|ERCC1|RARA|HIVEP1|MAPK1|ADNP|HIVEP2|ZMYND11|KDM7A
6139	0.0024103	0.041882	23	3560	84	23744	nucleobase-containing compound metabolic process	SRRM2|CENPU|URI1|ZFP1|CTBP1|MDH2|NONO|ZCCHC9|HMGA2|ZFP827|LIMD1|HDAC7|ZBTB9|SERTAD2|ERCC1|RARA|HIVEP1|NDUFS2|MAPK1|ADNP|HIVEP2|ZMYND11|KDM7A
30154	0.0024282	0.041882	23	3562	84	23744	cell differentiation	SEMA4D|PRKCSH|CTBP1|SEMA3D|HMGA2|LAMC1|LIMD1|HDAC7|DOCK10|TRPM1|MYCL|TWSG1|AKT2|ERCC1|DDIT4|RARA|MAPK1|TNFSF8|ADNP|TNIK|GRAP|CRYAA|CARD11
2000113	0.0024538	0.041882	12	1331	84	23744	negative regulation of cellular macromolecule biosynthetic process	URI1|TFAP4|SEMA4D|YWHAB|CTBP1|NONO|RARA|HIVEP1|HMGA2|LIMD1|ZMYND11|HDAC7
71549	0.0024861	0.041882	2	21	84	23744	cellular response to dexamethasone stimulus	TFAP4|DDIT4
1903204	0.0024861	0.041882	2	21	84	23744	negative regulation of oxidative stress-induced neuron death	NONO|PARK7
71548	0.0027284	0.043141	2	22	84	23744	response to dexamethasone	TFAP4|DDIT4
60438	0.0027284	0.043141	2	22	84	23744	trachea development	RARA|MAPK1
1558	0.0027519	0.043141	6	394	84	23744	regulation of cell growth	URI1|SEMA4D|SERTAD2|IL9|ADNP|CRYAA
9416	0.0028554	0.043141	5	273	84	23744	response to light stimulus	TRPM1|AKT2|ERCC1|FBXL3|CRYAA
72331	0.0028841	0.043141	3	80	84	23744	signal transduction by p53 class mediator	TFAP4|DDIT4|PHLDA3
71407	0.0030758	0.043141	6	403	84	23744	cellular response to organic cyclic compound	URI1|TFAP4|AKT2|DDIT4|RARA|MAPK1
71482	0.003093	0.043141	3	82	84	23744	cellular response to light stimulus	TRPM1|AKT2|ERCC1
45893	0.0031077	0.043141	12	1370	84	23744	positive regulation of transcription, DNA-templated	TFAP4|SERTAD2|AKT2|RARA|MAPK1|HMGA2|TNFSF8|PARK7|PIM2|HIVEP2|ARID2|KDM7A
1903508	0.0031077	0.043141	12	1370	84	23744	positive regulation of nucleic acid-templated transcription	TFAP4|SERTAD2|AKT2|RARA|MAPK1|HMGA2|TNFSF8|PARK7|PIM2|HIVEP2|ARID2|KDM7A
51128	0.0031362	0.043141	17	2344	84	23744	regulation of cellular component organization	URI1|SEMA4D|PRKCSH|CTBP1|LIMD1|ABR|CNST|SERTAD2|AKT2|ERCC1|IL9|BMP2K|MAPK1|ADNP|TNIK|CRYAA|MAD2L1
43154	0.0032009	0.043141	3	83	84	23744	negative regulation of cysteine-type endopeptidase activity involved in apoptotic process	AKT2|PARK7|CRYAA
42113	0.0032028	0.043141	4	171	84	23744	B cell activation	DOCK10|ERCC1|CARD11|HDAC7
1902680	0.0032199	0.043141	12	1376	84	23744	positive regulation of RNA biosynthetic process	TFAP4|SERTAD2|AKT2|RARA|MAPK1|HMGA2|TNFSF8|PARK7|PIM2|HIVEP2|ARID2|KDM7A
1901984	0.003245	0.043141	2	24	84	23744	negative regulation of protein acetylation	CTBP1|PARK7
32091	0.003311	0.043141	3	84	84	23744	negative regulation of protein binding	PARK7|PIM2|ADNP
45927	0.0033302	0.043141	5	283	84	23744	positive regulation of growth	SEMA4D|IL9|HMGA2|ADNP|CRYAA
1903203	0.0035191	0.043141	2	25	84	23744	regulation of oxidative stress-induced neuron death	NONO|PARK7
42325	0.0035352	0.043141	12	1392	84	23744	regulation of phosphorylation	TWSG1|TFAP4|SEMA4D|AKT2|DDIT4|RARA|MAPK1|PARK7|ADNP|TNIK|CRYAA|ZMYND11
45405	0.0035377	0.043141	1	1	84	23744	regulation of interleukin-5 biosynthetic process	IL9
45407	0.0035377	0.043141	1	1	84	23744	positive regulation of interleukin-5 biosynthetic process	IL9
710	0.0035377	0.043141	1	1	84	23744	meiotic mismatch repair	ERCC1
46295	0.0035377	0.043141	1	1	84	23744	glycolate biosynthetic process	PARK7
2000284	0.0035377	0.043141	1	1	84	23744	positive regulation of cellular amino acid biosynthetic process	PARK7
34309	0.0035377	0.043141	1	1	84	23744	primary alcohol biosynthetic process	PARK7
71484	0.0035377	0.043141	1	1	84	23744	cellular response to light intensity	AKT2
71486	0.0035377	0.043141	1	1	84	23744	cellular response to high light intensity	AKT2
18323	0.0035377	0.043141	1	1	84	23744	enzyme active site formation via L-cysteine sulfinic acid	PARK7
1903122	0.0035377	0.043141	1	1	84	23744	negative regulation of TRAIL-activated apoptotic signaling pathway	PARK7
1903167	0.0035377	0.043141	1	1	84	23744	regulation of pyrroline-5-carboxylate reductase activity	PARK7
1903197	0.0035377	0.043141	1	1	84	23744	positive regulation of L-dopa biosynthetic process	PARK7
1903198	0.0035377	0.043141	1	1	84	23744	regulation of L-dopa decarboxylase activity	PARK7
1903195	0.0035377	0.043141	1	1	84	23744	regulation of L-dopa biosynthetic process	PARK7
1903189	0.0035377	0.043141	1	1	84	23744	glyoxal metabolic process	PARK7
1903176	0.0035377	0.043141	1	1	84	23744	regulation of tyrosine 3-monooxygenase activity	PARK7
1903178	0.0035377	0.043141	1	1	84	23744	positive regulation of tyrosine 3-monooxygenase activity	PARK7
1903168	0.0035377	0.043141	1	1	84	23744	positive regulation of pyrroline-5-carboxylate reductase activity	PARK7
60010	0.0035377	0.043141	1	1	84	23744	Sertoli cell fate commitment	RARA
1903200	0.0035377	0.043141	1	1	84	23744	positive regulation of L-dopa decarboxylase activity	PARK7
97473	0.0035377	0.043141	1	1	84	23744	retinal rod cell apoptotic process	AKT2
36471	0.0035377	0.043141	1	1	84	23744	cellular response to glyoxal	PARK7
36525	0.0035377	0.043141	1	1	84	23744	protein deglycation	PARK7
36526	0.0035377	0.043141	1	1	84	23744	peptidyl-cysteine deglycation	PARK7
36527	0.0035377	0.043141	1	1	84	23744	peptidyl-arginine deglycation	PARK7
36528	0.0035377	0.043141	1	1	84	23744	peptidyl-lysine deglycation	PARK7
36529	0.0035377	0.043141	1	1	84	23744	protein deglycation, glyoxal removal	PARK7
36531	0.0035377	0.043141	1	1	84	23744	glutathione deglycation	PARK7
30307	0.0035502	0.043141	4	176	84	23744	positive regulation of cell growth	SEMA4D|IL9|ADNP|CRYAA
34641	0.0035675	0.043141	25	4124	84	23744	cellular nitrogen compound metabolic process	URI1|CTBP1|ZCCHC9|ZFP827|PARK7|LIMD1|HDAC7|SERTAD2|HIVEP1|MAPK1|HIVEP2|SRRM2|CENPU|ZFP1|MDH2|NONO|MRPS18A|HMGA2|ZBTB9|ERCC1|RARA|NDUFS2|ADNP|ZMYND11|KDM7A
10558	0.0035763	0.043141	12	1394	84	23744	negative regulation of macromolecule biosynthetic process	URI1|TFAP4|SEMA4D|YWHAB|CTBP1|NONO|RARA|HIVEP1|HMGA2|LIMD1|ZMYND11|HDAC7
80135	0.0036301	0.043141	7	558	84	23744	regulation of cellular response to stress	USP25|NONO|ERCC1|MAPK1|PARK7|TNIK|ZMYND11
45596	0.0036346	0.043141	8	710	84	23744	negative regulation of cell differentiation	TWSG1|SEMA4D|PRKCSH|RARA|MAPK1|HMGA2|LIMD1|HDAC7
48869	0.0036518	0.043141	23	3676	84	23744	cellular developmental process	SEMA4D|PRKCSH|CTBP1|SEMA3D|HMGA2|LAMC1|LIMD1|HDAC7|DOCK10|TRPM1|MYCL|TWSG1|AKT2|ERCC1|DDIT4|RARA|MAPK1|TNFSF8|ADNP|TNIK|GRAP|CRYAA|CARD11
2001243	0.0036553	0.043141	3	87	84	23744	negative regulation of intrinsic apoptotic signaling pathway	URI1|NONO|PARK7
65007	0.0036879	0.04328	54	11675	84	23744	biological regulation	TES|PRKCSH|YWHAB|PARK7|LIMD1|DOCK10|CNST|AKT2|PIM2|ARID2|PHLDA3|ZFP1|MYCL|TWSG1|DDIT4|BMP2K|RARA|ADNP|TNIK|CRYAA|ZMYND11|CARD11|KDM7A|URI1|CTBP1|ZCCHC9|ZFP827|HDAC7|TRPM1|ABR|SERTAD2|HIVEP1|MAPK1|HIVEP2|CFAP20|SRGAP1|CENPU|USP25|SEMA4D|ST8SIA1|NONO|ZFP317|STARD10|HMGA2|ZFP958|ZBTB9|TFAP4|ERCC1|IL9|AQP11|FBXL3|TNFSF8|GRAP|MAD2L1
2000117	0.0037748	0.043876	3	88	84	23744	negative regulation of cysteine-type endopeptidase activity	AKT2|PARK7|CRYAA
46483	0.0037806	0.043876	23	3686	84	23744	heterocycle metabolic process	SRRM2|CENPU|URI1|ZFP1|CTBP1|MDH2|NONO|ZCCHC9|HMGA2|ZFP827|LIMD1|HDAC7|ZBTB9|SERTAD2|ERCC1|RARA|HIVEP1|NDUFS2|MAPK1|ADNP|HIVEP2|ZMYND11|KDM7A
1904353	0.0038036	0.043899	2	26	84	23744	regulation of telomere capping	ERCC1|MAPK1
1934	0.0039187	0.044979	9	881	84	23744	positive regulation of protein phosphorylation	TWSG1|SEMA4D|AKT2|RARA|MAPK1|PARK7|ADNP|TNIK|CRYAA
8283	0.0040377	0.046091	7	569	84	23744	cell proliferation	ERCC1|DDIT4|MAPK1|HMGA2|PARK7|ARID2|CARD11
1902175	0.0040985	0.046531	2	27	84	23744	regulation of oxidative stress-induced intrinsic apoptotic signaling pathway	NONO|PARK7
51336	0.0041262	0.046593	9	888	84	23744	regulation of hydrolase activity	DOCK10|URI1|CNST|TFAP4|SEMA4D|AKT2|ZCCHC9|PARK7|CRYAA
22008	0.0041753	0.046894	13	1610	84	23744	neurogenesis	SEMA4D|PRKCSH|HMGA2|LAMC1|DOCK10|TRPM1|MYCL|AKT2|DDIT4|RARA|MAPK1|ADNP|TNIK
6950	0.0043271	0.048339	19	2842	84	23744	response to stress	HERPUD2|ST8SIA1|NONO|HMGA2|IFI47|PARK7|LIMD1|HDAC7|TFAP4|ERCC1|DDIT4|NDUFS2|MAPK1|TNFSF8|TNIK|GRAP|CRYAA|PHLDA3|GBP3
51254	0.0044345	0.049275	12	1432	84	23744	positive regulation of RNA metabolic process	TFAP4|SERTAD2|AKT2|RARA|MAPK1|HMGA2|TNFSF8|PARK7|PIM2|HIVEP2|ARID2|KDM7A
[truncated: 46 more columns]
