# Supplementary material for: Interleukin 2 modulates thymic-derived regulatory T cell epigenetic landscape
Source: Nat Commun. 2018 Dec 18;9:5368. doi: 10.1038/s41467-018-07806-6 (PMC6299086; doi:10.1038/s41467-018-07806-6)
Supplement: Supplementary file 12 — Source Data [file 41467_2018_7806_MOESM12_ESM.xlsx]

## Sheet: Fig 1 and Sup Fig 1
Fig 1a				Fig 1c					Fig 1d				Fig 1g			Fig 1h						Sup Fig 1b			Sup Fig 1d
WT	CCR2 2009	CCR2 2012		CCR2-/- (Jax)	CCR2-/- (H)	F1	F2		F2 CCR2-/-	F2 CCR2+/-	F2 CCR2+/+		WT	Il2ramut/mut		WT			Il2ramut/mut			WT	CCR2-/- 2009		CCR2-/- 2012	Flora CCR2 2009	Flora CCR2 2012	CCR2-/- 2009
5157	431	4188		4020	515	2000	520		1956	2281	520		7002	529		Extracell	3548	3601	193	256		4.93	4.9		4020	199	3196	515
4675	393	3952		4023	544	2323	1754		359	4560	1754		4915	524		Intracell	405	443	951	1175		4.94	4.78		4023	263	3257	544
4759	291	4533		4053	486	1783	432		1945	1806	432											5.51	5.73		4053			486
				2850	463	1145	395		1420	4584	395											6.22	4.97		2850			463
				2752	161	1293	1721		1275	1591	1721											5.76	5.45		2752			161
				3293	251	1574	329		1278	356	329											3.53	3.74		3293			251
				3537	324	1371	1831		1328	3746	1831											4.4	3.54		3537			324
				3281	279	1206	2281		1380	2064	3293														3281			279
				3138	399	1398	4560		1661	2047	2925														3138			399
				3585		1561	1806		212	4024	3098														3585
				2777		1580	4584		209	1831	1243														2777
				2941			1591		1050	306	2957														2941
				3041			356		1364	1416	965														3041
				2630			3746		187	2823	255														2630
							2064			1273	1344
							2047			1400
							4024			216
							1831			293
							306			215
							1956			1359
							359			1363
							1945			251
							212
							209
							216
							1050
							2957
							965
							1364
							293
							215
							255
							1344
							1359
							187
							1363
							251
							1420
							1275
							1416
							3293
							2823
							1273
							2925
							1400
							1278
							3098
							1243
							1328
							1380
							1661

## Sheet: Fig 2 and Sup Fig 2
Fig 2a				Fig 2b	Foxp3+ Tregs							Fig 2c	CD8+ Tconv		CD4+ Tconv			Fig 2e			Sup Fig 2b								Sup Fig 2d
[IL2]	WT	Il2ramut/mut		[IL2]	WT			Il2ramut/mut				[IL2]	WT	Il2ramut/mut	WT	Il2ramut/mut		WT	Il2ramut/mut		[IL2]	WT			Il2ramut/mut				WT	Il2ramut/mut
0	926	388		0	7918	8846	8504	10264	9004	7127		0	27.8	24.1	12.1	9.69		12.7	12.1		0	5878	6287	5443	4182	6455	5165		3.67	0.834
2e-05	566	596		2.5	24539	22446	23399	14343	12004	9107		5	60.2	28.3	35.9	10.9		7.27	3.58		2.5	22992	28793	23615	7140	8814	9133		2.26	0.506
0.0002	524	481		5	24679	25324	24324	16989	14462	12192		100	86.6	41.2	74.1	13.1		19.8	5.8		5	25698	28916	20067	7948	10072	10159		1.85	0.633
0.002	601	542		25	25803	28452	27530	21157	20746	14155		500	84.6	65	75.9	18.8		10.5	2.45		25	28374	31077	28319	14368	16864	17656		3.96	0.727
0.02	806	463		50	27815	23926	25837	23689	20411	23339		1000	86.4	73.7	77.8	23.8		30.3	2.65		50	27803	29612	28122	14022	18948	17860		1.99	2.39
0.2	3275	665		250	28221	30196	23768	26555	25840	19896		5000	89.4	78.1	71.8	47.7					250	30399	31164	30028	18580	22166	21925		8.46	1.67
2	18895	1055		500	27459	30401	28743	27662	25391	21789								21.7			500	28967	32793	30367	19246	21838	21370		6.46
20	45760	1809		5000	26967	30782	24105	27071	31118	24309		Fig 2d						23.2			5000	33253	33080	32459	26586	28507	26024		7.88
				10000	27722	28079	27306	31298	28227	24926		days	WT		Il2ramut/mut			28.4			10000	36467	36664	34391	26272	30310	26175		11.3
												4.5	8205	7240	720	808		6.92
					CD4+ Tconv							6.5	759	470	35	123		14
				[IL2]	WT	Il2ramut/mut
				0	34606	28959												9.71	6.52
				0.05	33062	28432												17.5	3.84
				0.1	39535	30725												11.4	1.32
				0.25	45441	29962												10.6	3.72
				0.5	62868	36352												10.7	9.93
				1	75673	41875
				10	102000	56985

## Sheet: Fig 6
Fig 6a										Fig 6c							Fi6d								Fig 6e							Fig 6f
CD3+ CD4+ CD62L- CD44+ (%)					CD3+ CD8+ CD62L- KLRg1+ (%)						WT	Il2ramut/mut		WT	Il2ramut/mut		CD4+ CD62L- CD44+ Foxp3-/y (%)	CD4+ CD62L- CD44+ Il15-/- (%)	CD4+ CD62L- CD44+ Il2ramut/mut (%)		CD8+ CD62L- KLRG1+ Foxp3-/y (%)	CD8+ CD62L- KLRG1+ Il15-/- (%)	CD8+ CD62L- KLRG1+ Il2ramut/mut (%)		Foxp3+ Tregs amongst CD3+ CD4+ (%)	WT	Il2ramut/mut	Il15-/-	Il15-/- Il2ramut/mut	Il15-/- Il2ramut/mut + anti-ICOSL		Foxp3+ Tregs amongst CD3+ CD4+ Foxp3+ CD44+ CD62Lhigh (%)	WT	Il2ramut/mut	Il15-/-	Il15-/- Il2ramut/mut	Il15-/- Il2ramut/mut + anti-ICOSL
	WT	Il2ramut/mut	Foxp3y/-			WT	Il2ramut/mut	Foxp3y/-		CD25	10392	590	CD4	4282	4052		80.6	7.02	11.8		46.4	18.2	8.16			6.75	5.99	6.32	4.6	4.51			21.9	30.9	20.3	42.7	45.3
1.5 months			80.6		1.5 months			46.4			9940	529		4146	4051		62.5	6.68	10.7		9.6	13.5	13			7.28	7.71	5.72	5.34	3.8			22.3	37.4	27.4	40.9	51.2
			62.5					9.6			9372	430		4258	3306		35.9	7.26	8.09		12.3	19.2	8.38			8.17	7.14	7.3	4.96	3.89			24.4	28.8	22.2	40.5	47.6
			35.9					12.3			10133	615		4321	4071		60.7	4.61	6.74		53.5					6.73	6.79	6.43					20.7	32.3	20.4
			60.7					53.5									73.7	11.9	15.4		43.4	1.54	1.93
			73.7					43.4		CD122	375	1336	Ki67	35.4	52.7		74.3	11.4	13.3		46.3	1.146	1.22
			74.3					46.3			800	1427		29.5	52.2			12.4	11.8			1.116	2.61									Foxp3+ Tregs amongst CD3+ CD4+ Foxp3+ CD44+ CD62Llow (%)	WT	Il2ramut/mut	Il15-/-	Il15-/- Il2ramut/mut	Il15-/- Il2ramut/mut + anti-ICOSL
5 months	15.8	17.7			5 months	2.61	4.97				117	1736		25.4	61.8							3.09	2.33										78.1	69	79.6	57.3	54.7
	17.8	16.6				4.62	2.34				339	1541		29.4	60.3							3.27											77.6	62.5	72.6	59	48.5
	18.9	17.6				2.99	1.65							35.2	53.4																		75.4	71.2	77.8	59.5	52.4
	17.7	16.6				0.89	1.23			IL-15Ra	162	66.9																					79.3	67.7	79.5
	15	18.3				1.91	2.4				165	71.5	CD62L	19.5	23.1
9 months	15.3	16.9			9 months	0.378	1.24				153	70.3		15.4	24.9
	16.4	14.8				1.55	1.57				162	69.9		15.3	29.8
	16.3	18.5				1.08	2.04							13.5	28.1
	25.6	23.1				2.6	0.95			IL7Ra	371	536		16.9	27.3
	15.1	18.5				3.27	1.5				364	557
14 months	16.3	21.6			14 months	2.21	2.29				433	570	ICOS	1906	3160
	18.9	21.2				5.92	2.02				396	587		1873	3310
	12.3	23.2				2.22	3.13							1646	3898
	15.1	20.8				2.54	3.59			FOXP3	3892	3990		1862	4049
	24.1	25.6				1.72	2.78				3787	3886		2518	3720
17 months	28	28.3			17 months	28	28.3				3459	3846
	28.7	37.7				28.7	37.7				3439	3927	CTLA4	3094	8319
	23.3	19.2				23.3	19.2							3351	6868
	47.6	15.1				47.6	15.1			CD3	1267	1704		3544	9090
											1476	1676		3827	8015
											1366	1414
											1442	1503	GITR	1374	1942
														1231	1843
														1471	1824
														1138
														1116
														1275

## Sheet: Fig 7
Fig 7a						Fig 7b											Fig 7d									Fig 7e							Fig 7f					Fig 7g
Days after birth	Foxp3 KO	Foxp3 KO + WT Tregs	Foxp3 KO + Mut Tregs			Day	WT Tregs				Mut Tregs						CD4+ Foxp3- T cells Absolute number	Spleen		Lung						day 45 post-transfer into Rag1-/-	Spleen		LNs				Ratio WT/Il2ramut/mut	Tconv	Foxp3+ Tregs			CD8+ KLRG1+ CD62Llow (%)	Blood		cervLNs		mLNs		Spleen		Liver		Lung
45	1					0	0	0	0	0	0	0	0	0				WT	Il2ramut/mut	WT	Il2ramut/mut					exTregs (%)	WT	Il2ramut/mut	WT	Il2ramut/mut				1.16	10.4				Foxp3y/- / WT	Foxp3y/- / Il2ramut/mut	Foxp3y/- / WT	Foxp3y/- / Il2ramut/mut	Foxp3y/- / WT	Foxp3y/- / Il2ramut/mut	Foxp3y/- / WT	Foxp3y/- / Il2ramut/mut	Foxp3y/- / WT	Foxp3y/- / Il2ramut/mut	Foxp3y/- / WT
47	1					10	7.76471	2.08333	4.70588	0	-5.33333	-4.12451	-6.61765	-7.62887				952000	5775000	2010000	3900000						4.29	27.4	16.5	56.5				0.6	10				5.5	27.9	0.07	1.35	1.63	6.06	4.77	6.73	10.3	22.9	14.4
60	1					19	7.05882	2.76042	1.39037	3.85027	-8.66667	-5.05837	-11.875	-12.543				1357100	3884200	1800000	4140000						5.73	17.7	14.5	52.2				0.76	8.1				3.66	14.7	0.03	2.06	0.4	1.94	1.01	5.61	1.84	10.4	9.4
31	1					23	10.4706	6.25	0.427807	8.39572	-13.8	-2.02335	-9.55882	-20.0859				1051200	5428800	1570000	3200000													1.27	5.4				3.66	26	0.03	0.537	0.9	2.93	1.14	4.16	19.6	13	21.4
35	1					26	12.3529	7.29167	4.81283	6.41711	-22.6667	-1.71206	-12.1324	-18.4536				1108800		2550000						day 75 post-transfer into Rag1-/-								1.5	4.5						0.02	0.144	0.533	5.39	3.85	12.5	4.76	13.4	5.62
54	1					29	13.3529	2.08333	7.70054	3.74332	-21	-1.75097	-17.2794	-16.8385												exTregs (%)	Spleen		LNs					1.08	3							1.06	0.458		1.31	9.8	3.44	14.1	7.33
54	1					32	12.9412	7.29167	6.95187	3.74332	-22	-2.33463	-23.8971	-17.1821			Cytokine+ cells (%)	IL-17A		IFNg		IL-2					WT	Il2ramut/mut	WT	Il2ramut/mut				1.23	5
82	1					38	13.5294	6.77083	9.09091	3.74332	-21.6667	-5.05837	-25	-15.1203				WT	Il2ramut/mut	WT	Il2ramut/mut	WT	Il2ramut/mut				6.69	9.66	12.4	17.1				1.07	9.25			CD4+ CD44+ CD62Llow (%)	Blood		cervLNs		mLNs		Spleen		Liver		Lung
43	1					53	12.3529	8.85417	10.1604	2.6738	-29	-17.2763	-23.8971	-20.9622				10.9	20.2	13.2	17.4	12.6	33.5				5.98	7.95	10.8	20.8									Foxp3y/- / WT	Foxp3y/- / Il2ramut/mut	Foxp3y/- / WT	Foxp3y/- / Il2ramut/mut	Foxp3y/- / WT	Foxp3y/- / Il2ramut/mut	Foxp3y/- / WT	Foxp3y/- / Il2ramut/mut	Foxp3y/- / WT	Foxp3y/- / Il2ramut/mut	Foxp3y/- / WT
43	1					61	14.7059	9.89583	12.2995	2.6738	-29.4333	-15.1751	-24.6324	-24.7423				11.5	17.4	14.8	23	18.9	34.4				4.91	9.41	12	22.2									21.2	64	11.9	19.9	14.1	34.7	25.7	51.7	46.2	75.7	51.1
23	1																	11.9	18.1	12.6	17.6	14.8	32.6				4.32		10										11.4	30.7	11.6	24.5	14	62	18.8	34.2	47.6	75	56.2
55	1																	12.2		9.69		12.5																	11.4	45.1	14.3	31.9	22.4	41.5	20	45.3	61.7	84.9	39.2
32	1																									Transferred Tregs (Absolute number)	Spleen		LNs												12	18.2	16.7	61.9	22	43.8	54.7	72.6	64
36	1																										WT	Il2ramut/mut	WT	Il2ramut/mut											13.7	40.1	20.6		16.8	39.5	51.5	86.4
36	1																										378000	81220	37800	7860
28	1																										285800	74928	20580	8400
45	1																										561600	94240	33696	8779.2
35	1																										654100		21100
43	1
38	1
48	1
42		1
93		0
124		0
82		0
82		1
112		0
98		0
82			0
23			1
27			1
23			1
24			1
28			1
28			1
36			1
90			1
60			1
	1=	dead
	0=	alive
[truncated: 13 more columns]

## Sheet: Sup Fig. 4
	Sup Fig. 4c
	WT	Il2ramut/mut			WT	Il2ramut/mut
CD80	244	324		TIGIT	18.2	34.4
	247	339			17.3	32.5
	213	291			18.4	28.5
	213	279			17.5	23.4
	218	264			16	24.8
	216	272			18.8	29
	210	263			15.2	27.3
KLRG1	2.14	9.38		CCR4	1095	1072
	2.14	9.94			1009	1267
	2.85	8.24			866	1163
	2.8	7.12			1012	1095
	2.89	8.26			903	1231
	2.88	9.42
	2.33	9.65		CCR5	1922	2104
					2042	2280
BTLA	430	536			1860	2103
	382	466			1737	2188
	379	499			1710	1769
	363	506
	374	500

## Sheet: Sup Fig.6
Sup Fig6b																						Sup Fig 6c
CD25 MFI WT	CD25 MFI Il2ramut/mut		CD122 MFI WT	CD122 MFI Il2ramut/mut		IL-15Ra MFI WT	IL-15Ra MFI Il2ramut/mut		IL-7Ra MFI WT	IL-7Ra MFI Il2ramut/mut		FOXP3 MFI WT	FOXP3 MFI Il2ramut/mut		CD3 MFI WT	CD3 MFI Il2ramut/mut		CD4 MFI WT	CD4 MFI Il2ramut/mut			Vb2		Vb3		Vb4		Vb5		Vb6		Vb7		VB8.1 and 8.2		Vb8.3		Vb9		Vb10		Vb11		Vb12		Vb13		Vb14
10392	590		375	1336		162	66.9		371	536		3892	3990		1267	1704		654	423			WT	Il2ramut/mut	WT	Il2ramut/mut	WT	Il2ramut/mut	WT	Il2ramut/mut	WT	Il2ramut/mut	WT	Il2ramut/mut	WT	Il2ramut/mut	WT	Il2ramut/mut	WT	Il2ramut/mut	WT	Il2ramut/mut	WT	Il2ramut/mut	WT	Il2ramut/mut	WT	Il2ramut/mut	WT	Il2ramut/mut
9940	529		800	1427		165	71.5		364	557		3787	3886		1476	1676		577	428			8.95	5.45	9.37	16.9	10.6	12.3	10.2	8.28	13.3	13.5	7.85	10.7	21	21.8	9.38	12	6.73	5.52	7.17	9.49	11	14	7.69	7.77	6.7	10.5	11.5	13.2
9372	430		117	1736		153	70.3		433	570		3459	3846		1366	1414		826	357			9.94	9.96	11.2	16	10.3	14.4	10.8	11.5	14.4	13.4	7.01	11.6	20.5	21.5	9.19	13.7	7.35	4.02	8.04	7.1	11	12.4	9.06	5.39	5.96	6.43	11.3	12.2
10133	615		339	1541		162	69.9		396	587		3439	3927		1442	1503		439	440			8.86	9.89	10.2	13.5	11.1	10.9	10.4	9.43	13.3	15.3	9.41	7.53	17.5	22.9	10.2	12.7	6.69	6.72	7.22	6.89	10.7	14.8	10.7	9.57	4.26	7.28	11.9	12.9
																						10.6	6.28	8.78	17.3	10.1	10.3	10.8	10.7	13.3	14.2	8.79	9.57	19.6	21.8	9.92	12.8	5.89	3.8	8.44	9.11	11.6	10.9	9.81	9.08	9.65	6.56	12.2	10.5
[truncated: 13 more columns]

## Sheet: Sup Fig.7
Sup Fig 7a																		Sup Fig7b					Sup Fig7f															Sup Fig7g
CFSElow (%)	No Tregs		16 to 1		8 to 1		4 to 1		2 to 1		1 to 1		1 to 2		1 to 4			Foxp3- RFP+ (%)	WT	Il2ramut/mut			CD8+ CD69+ (%)	Blood		cervLNs		mLNs		Spleen		Liver		Lung				CD8+ CD69+ (%)	Liver		Lung				CD4+ CD69+ (%)	Liver		Lung
	WT	Il2ramut/mut	WT	Il2ramut/mut	WT	Il2ramut/mut	WT	Il2ramut/mut	WT	Il2ramut/mut	WT	Il2ramut/mut	WT	Il2ramut/mut	WT	Il2ramut/mut			34.1	15.9				Foxp3y/- / WT	Foxp3y/- / Il2ramut/mut	Foxp3y/- / WT	Foxp3y/- / Il2ramut/mut	Foxp3y/- / WT	Foxp3y/- / Il2ramut/mut	Foxp3y/- / WT	Foxp3y/- / Il2ramut/mut	Foxp3y/- / WT	Foxp3y/- / Il2ramut/mut	Foxp3y/- / WT	Foxp3y/- / Il2ramut/mut				WT (Foxp3y/-)	Il2ramut/mut	WT (Foxp3y/-)	Il2ramut/mut				WT (Foxp3y/-)	Il2ramut/mut	WT (Foxp3y/-)	Il2ramut/mut
	66.7	69.2	65.8	67.4	63.9	66.7	53.4	61.2	35.7	50.5	17.9	33.9	11.6	19.7	7.92	7.58			33.3	15.8				5.57	28.8	7.73	12.5	10.1	23.4	5.41	10.9	43.5	59.1	15.4	16.5				63.5	46.7	68.2	37.6				55.5	55.6	52.2	39.3
	71.1	67.2	59.2	70.8	58.4	66.3	56.3	62.8	29.7	55.9	16.7	40.6	10.5	19.1	7.77	6.92			38.7	18.3				1.3	8.44	7.05	20.6	9.51	36.6	3.25	5.27	58.6	72.8	6.86	37.1				37.4	53.2	40.2	50.3				68.8	58.6	55	42.3
																			39.2	19.3				1.64	26.2	6.69	18.8	9.41	24.2	3.5	11.7	36.2	73	10.8	25.3				38.4	61.6	38.5	50.2				69.8	66.4	56.3	48.8
																			40	19.2						6.05	11.4	9.46	54.2	5.32	8.89	19.1	55.7	12.3	20.1				41	61.6	39.4	55.9				78.1	68.2	58	44.9
																			37.8	18.6						7.06	18.4	10.3		4.19	9.16	21.4	74.7	15.1	45.4				71.7	51.2	17.6	9.51				44.5	48.5	45.5	7.19
																			34.5	15.4																			73.6	14.8	20.4	11.1				41.7	27.8	23.7	9.87
																			38.9	13.6																			84.8	63.6	40.1	24.3				59.5	54.1	36.4	25.7
																							CD4+ CD69+ (%)	Blood		cervLNs		mLNs		Spleen		Liver		Lung					45.6	30.7	33.4	12.3				41.2	28.1	26.3	10.9
																								Foxp3y/- / WT	Foxp3y/- / Il2ramut/mut	Foxp3y/- / WT	Foxp3y/- / Il2ramut/mut	Foxp3y/- / WT	Foxp3y/- / Il2ramut/mut	Foxp3y/- / WT	Foxp3y/- / Il2ramut/mut	Foxp3y/- / WT	Foxp3y/- / Il2ramut/mut	Foxp3y/- / WT	Foxp3y/- / Il2ramut/mut				75	15.5	66.7	36.4				70.4	48.1	50.3	50.5
																								5.52	27.3	17.1	23.2	15.9	31.5	13.3	31.4	17.4	48.3	11.4	15.4				41.2	31.8	31.4	19.1				52.2	38.5	30.5	19
																								1.96	6.17	17.6	27.5	20.4	53.9	7.3	11.9	17.5	44	6.59	17				51.8	48.9	29	13				56.7	38.7	24.6	14.3
																								1.63	14.7	20.6	37.6	23.1	32.2	9.57	28.8	32.3	63.8	17.9	31.8				64.2	37	44.2	26.9				66.1	54.8	39.5	23.8
																										18.7	25.7	23	41	8.96	22.4	27.8	44.3	14.3	20.2				51.5	19.3	18.4	16.8				30.6	21.1	23.5	12.4
																										20.5	34.1	25.3		7.37	21.6	26.8	66.7	13.3	47.4
